# Supplementary material for: Bayesian prediction of microbial oxygen requirement
Source: F1000Res. 2013 Sep 13;2:184. [Version 1] doi: 10.12688/f1000research.2-184.v1 (PMC4743139; doi:10.12688/f1000research.2-184.v1)
Supplement: Data and scripts for Bayesian prediction of microbial oxygen requirement of selected bacteria from the NCBI genome database — Additional file 1: Text-format (.txt). One-step prediction results. The classification predictions for all included genomes when using the one-step method and N-fold cross-validation. Additional file 2: Text-format (.txt). Two-step prediction results. The classification predictions for all included genomes when using the two-step method and N-fold cross-validation. Additional file 3: Text-format (.txt). Domains distinguishing anaerobes from respiring bacteria. The Pfam-A domains found significantly more frequently in bacteria which are capable of respiration (aerobes/facultative anaerobes) than in anaerobes, and vice versa. Additional file 4 Text-format (.txt). Domains distinguishing aerobes and facultative anaerobes. The Pfam-A domains found significantly more frequently in anaerobe than facultative bacteria, and vice versa. Additional file 5: Text-format (.txt). Predictions of aerobes and anaerobes only. The predictions of all of the included genomes which are either aerobe or anaerobe, excluding the facultative anaerobes. Made only to allow for direct comparison to results in the literature. Additional file 6. Text-format (.txt). Protein domain presence/absence matrix. The presence/absence profiles with respect to Pfam-A domains of all included genomes. Additional file 7: Python-format (.py). Get likelihoods from Pfam-domains. A python script used to identify the Pfam-A domains over-represented in one class compared to the others based on the training set, and on that basis construct the likelihood files used for predictions. Additional file 8: Python-format (.py). Predictor. A python script used to predict the oxygen requirements classification of genomes in the test set, based on protein domain profile and the likelihood files created by Additional file 7. Additional file 9: Python-format (.py). Predictive evaluations. A python script used to evaluate the predictors performance by calculating a Matthew's Correlation Coefficient for each of the classifications i [file f1000research-2-2094-s0000.tgz › 1184478]

True class	Organism	Predicted class	P(Predicted class)
Aerobe	Acaryochloris marina MBIC11017	Aerobe	1.0
Aerobe	Acetobacter pasteurianus IFO 3283-01-42C	Aerobe	1.0
Aerobe	Achromobacter xylosoxidans A8	Aerobe	1.0
Aerobe	Acidiphilium cryptum JF-5	Aerobe	1.0
Aerobe	Acidobacterium capsulatum ATCC 51196	Aerobe	1.0
Aerobe	Acidobacterium capsulatum ATCC 51196	Aerobe	1.0
Aerobe	Acidobacterium capsulatum ATCC 51196	Aerobe	1.0
Aerobe	Agrobacterium radiobacter K84	Aerobe	1.0
Aerobe	Alcanivorax borkumensis SK2	Aerobe	1.0
Aerobe	Alicyclobacillus acidocaldarius subsp acidocaldarius DSM 446	Aerobe	1.0
Aerobe	Alicyclobacillus acidocaldarius subsp acidocaldarius DSM 446	Aerobe	1.0
Aerobe	Anabaena variabilis ATCC 29413	Aerobe	1.0
Aerobe	Anaplasma centrale str Israel	Anaerobe	0.99999999994
Aerobe	Aquifex aeolicus VF5	Anaerobe	1.0
Aerobe	Arthrobacter aurescens TC1	Aerobe	1.0
Aerobe	Asticcacaulis excentricus CB 48	Aerobe	1.0
Aerobe	Azotobacter vinelandii DJ	Aerobe	1.0
Aerobe	Bartonella bacilliformis KC583	Aerobe	0.502998485797
Aerobe	Bdellovibrio bacteriovorus HD100	Aerobe	1.0
Aerobe	Beijerinckia indica subsp indica ATCC 9039	Aerobe	1.0
Aerobe	Beutenbergia cavernae DSM 12333	Aerobe	1.0
Aerobe	Brachybacterium faecium DSM 4810	Aerobe	1.0
Aerobe	Bradyrhizobium japonicum USDA 110	Aerobe	1.0
Aerobe	Brevundimonas subvibrioides ATCC 15264	Aerobe	1.0
Aerobe	Catenulispora acidiphila DSM 44928	Aerobe	1.0
Aerobe	Caulobacter crescentus CB15	Aerobe	1.0
Aerobe	Cellulophaga algicola DSM 14237	Aerobe	1.0
Aerobe	Cellvibrio japonicus Ueda107	Aerobe	1.0
Aerobe	Chitinophaga pinensis DSM 2588	Aerobe	1.0
Aerobe	Chromohalobacter salexigens DSM 3043	Aerobe	1.0
Aerobe	Clavibacter michiganensis subsp michiganensis NCPPB 382	Aerobe	1.0
Aerobe	Comamonas testosteroni CNB-2	Aerobe	1.0
Aerobe	Conexibacter woesei DSM 14684	Aerobe	1.0
Aerobe	Coraliomargarita akajimensis DSM 45221	Aerobe	1.0
Aerobe	Croceibacter atlanticus HTCC2559	Aerobe	1.0
Aerobe	Cytophaga hutchinsonii ATCC 33406	Aerobe	1.0
Aerobe	Deinococcus deserti VCD115	Aerobe	1.0
Aerobe	Delftia sp Cs1-4	Aerobe	1.0
Aerobe	Dinoroseobacter shibae DFL 12	Aerobe	1.0
Aerobe	Dyadobacter fermentans DSM 18053	Aerobe	1.0
Aerobe	Erythrobacter litoralis HTCC2594	Aerobe	1.0
Aerobe	Flavobacterium johnsoniae UW101	Aerobe	1.0
Aerobe	Fluviicola taffensis DSM 16823	Aerobe	1.0
Aerobe	Francisella novicida U112	Aerobe	0.999999999991
Aerobe	Frankia sp CcI3	Aerobe	1.0
Aerobe	Gemmatimonas aurantiaca T-27	Aerobe	1.0
Aerobe	Geodermatophilus obscurus DSM 43160	Aerobe	1.0
Aerobe	Gluconacetobacter diazotrophicus PAl 5	Aerobe	1.0
Aerobe	Gluconobacter oxydans 621H	Aerobe	1.0
Aerobe	Gordonia bronchialis DSM 43247	Aerobe	1.0
Aerobe	Gramella forsetii KT0803	Aerobe	1.0
Aerobe	Granulicella tundricola	Aerobe	1.0
Aerobe	Haliangium ochraceum DSM 14365	Aerobe	1.0
Aerobe	Halothiobacillus neapolitanus c2	Aerobe	1.0
Aerobe	Herpetosiphon aurantiacus DSM 785	Aerobe	1.0
Aerobe	Hirschia baltica ATCC 49814	Aerobe	1.0
Aerobe	Hydrogenobaculum sp Y04AAS1	Anaerobe	1.0
Aerobe	Hyphomicrobium denitrificans ATCC 51888	Aerobe	1.0
Aerobe	Hyphomonas neptunium ATCC 15444	Aerobe	1.0
Aerobe	Idiomarina loihiensis L2TR	Aerobe	1.0
Aerobe	Intrasporangium calvum DSM 43043	Aerobe	1.0
Aerobe	Isosphaera pallida ATCC 43644	Aerobe	1.0
Aerobe	Jannaschia sp CCS1	Aerobe	1.0
Aerobe	Kineococcus radiotolerans SRS30216	Aerobe	1.0
Aerobe	Kocuria rhizophila DC2201	Aerobe	1.0
Aerobe	Kribbella flavida DSM 17836	Aerobe	1.0
Aerobe	Kyrpidia tusciae DSM 2912	Aerobe	1.0
Aerobe	Kytococcus sedentarius DSM 20547	Aerobe	1.0
Aerobe	Leadbetterella byssophila DSM 17132	Aerobe	1.0
Aerobe	Legionella longbeachae NSW150	Aerobe	1.0
Aerobe	Leifsonia xyli subsp xyli str CTCB07	Aerobe	1.0
Aerobe	Leptospira borgpetersenii serovar Hardjo-bovis JB197	Aerobe	1.0
Aerobe	Leptothrix cholodnii SP-6	Aerobe	1.0
Aerobe	Lysinibacillus sphaericus C3-41	Aerobe	1.0
Aerobe	Marinithermus hydrothermalis DSM 14884	Aerobe	1.0
Aerobe	Marinomonas sp MWYL1	Aerobe	1.0
Aerobe	Meiothermus ruber DSM 1279	Aerobe	1.0
Aerobe	Mesorhizobium loti MAFF303099	Aerobe	1.0
Aerobe	Methylacidiphilum infernorum V4	Aerobe	0.999999922337
Aerobe	Methylobacillus flagellatus KT	Aerobe	1.0
Aerobe	Methylocella silvestris BL2	Aerobe	1.0
Aerobe	Methylococcus capsulatus str Bath	Aerobe	1.0
Aerobe	Methylotenera mobilis JLW8	Aerobe	1.0
Aerobe	Methylovorus glucosetrophus SIP3-4	Aerobe	1.0
Aerobe	Micrococcus luteus NCTC 2665	Aerobe	1.0
Aerobe	Microcystis aeruginosa NIES-843	Aerobe	1.0
Aerobe	Micromonospora aurantiaca ATCC 27029	Aerobe	1.0
Aerobe	Moraxella catarrhalis RH4	Aerobe	1.0
Aerobe	Mycobacterium abscessus	Aerobe	1.0
Aerobe	Myxococcus fulvus HW-1	Aerobe	1.0
Aerobe	Neisseria gonorrhoeae FA 1090	Aerobe	1.0
Aerobe	Nitrosococcus halophilus Nc4	Aerobe	1.0
Aerobe	Nitrosomonas europaea ATCC 19718	Aerobe	1.0
Aerobe	Nitrosospira multiformis ATCC 25196	Aerobe	1.0
Aerobe	Nocardia farcinica IFM 10152	Aerobe	1.0
Aerobe	Nocardioides sp JS614	Aerobe	1.0
Aerobe	Nostoc punctiforme PCC 73102	Aerobe	1.0
Aerobe	Novosphingobium aromaticivorans DSM 12444	Aerobe	1.0
Aerobe	Oceanobacillus iheyensis HTE831	Aerobe	1.0
Aerobe	Onion yellows phytoplasma OY-M	Anaerobe	1.0
Aerobe	Paracoccus denitrificans PD1222	Aerobe	1.0
Aerobe	Parvibaculum lavamentivorans DS-1	Aerobe	1.0
Aerobe	Parvularcula bermudensis HTCC2503	Aerobe	1.0
Aerobe	Pedobacter heparinus DSM 2366	Aerobe	1.0
Aerobe	Phenylobacterium zucineum HLK1	Aerobe	1.0
Aerobe	Pirellula staleyi DSM 6068	Aerobe	1.0
Aerobe	Planctomyces limnophilus DSM 3776	Aerobe	1.0
Aerobe	Polaromonas naphthalenivorans CJ2	Aerobe	1.0
Aerobe	Polynucleobacter necessarius subsp asymbioticus QLW-P1DMWA-1	Aerobe	1.0
Aerobe	Proteus mirabilis HI4320	Aerobe	1.0
Aerobe	Pseudoalteromonas atlantica T6c	Aerobe	1.0
Aerobe	Pseudomonas aeruginosa LESB58	Aerobe	1.0
Aerobe	Pseudonocardia dioxanivorans CB1190	Aerobe	1.0
Aerobe	Psychrobacter sp PRwf-1	Aerobe	1.0
Aerobe	Ramlibacter tataouinensis TTB310	Aerobe	1.0
Aerobe	Rhizobium etli CFN 42	Aerobe	1.0
Aerobe	Rhodococcus equi 103S	Aerobe	1.0
Aerobe	Rhodopirellula baltica SH 1	Aerobe	1.0
Aerobe	Rhodothermus marinus DSM 4252	Aerobe	1.0
Aerobe	Rickettsia africae ESF-5	Anaerobe	0.999863475329
Aerobe	Robiginitalea biformata HTCC2501	Aerobe	1.0
Aerobe	Rothia dentocariosa ATCC 17931	Aerobe	1.0
Aerobe	Rubrobacter xylanophilus DSM 9941	Aerobe	1.0
Aerobe	Ruegeria pomeroyi DSS-3	Aerobe	1.0
Aerobe	Runella slithyformis DSM 19594	Aerobe	1.0
Aerobe	Saccharophagus degradans 2-40	Aerobe	1.0
Aerobe	Saccharopolyspora erythraea NRRL 2338	Aerobe	1.0
Aerobe	Salinibacter ruber DSM 13855	Aerobe	1.0
Aerobe	Salinispora arenicola CNS-205	Aerobe	1.0
Aerobe	Segniliparus rotundus DSM 44985	Aerobe	1.0
Aerobe	Sinorhizobium fredii NGR234	Aerobe	1.0
Aerobe	Sphingobium chlorophenolicum L-1	Aerobe	1.0
Aerobe	Sphingomonas wittichii RW1	Aerobe	1.0
Aerobe	Sphingopyxis alaskensis RB2256	Aerobe	1.0
Aerobe	Stackebrandtia nassauensis DSM 44728	Aerobe	1.0
Aerobe	Stenotrophomonas maltophilia K279a	Aerobe	1.0
Aerobe	Streptomyces avermitilis MA-4680	Aerobe	1.0
Aerobe	Streptosporangium roseum DSM 43021	Aerobe	1.0
Aerobe	Teredinibacter turnerae T7901	Aerobe	1.0
Aerobe	Thermaerobacter marianensis DSM 12885	Aerobe	1.0
Aerobe	Thermobaculum terrenum ATCC BAA-798	Aerobe	1.0
Aerobe	Thermobifida fusca YX	Aerobe	1.0
Aerobe	Thermobispora bispora DSM 43833	Aerobe	1.0
Aerobe	Thermocrinis albus DSM 14484	Anaerobe	0.999999997659
Aerobe	Thermomicrobium roseum DSM 5159	Aerobe	1.0
Aerobe	Thermomonospora curvata DSM 43183	Aerobe	1.0
Aerobe	Thioalkalivibrio sulfidophilus HL-EbGr7	Aerobe	1.0
Aerobe	Thiomonas intermedia K12	Aerobe	1.0
Aerobe	Trichodesmium erythraeum IMS101	Aerobe	1.0
Aerobe	Tropheryma whipplei TW08 27	Anaerobe	1.0
Aerobe	Truepera radiovictrix DSM 17093	Aerobe	1.0
Aerobe	Variovorax paradoxus EPS	Aerobe	1.0
Aerobe	Wolbachia endosymbiont of Culex quinquefasciatus Pel	Anaerobe	0.999999999981
Aerobe	Xanthomonas axonopodis pv citri str 306	Aerobe	1.0
Aerobe	Xylanimonas cellulosilytica DSM 15894	Aerobe	1.0
Aerobe	Xylella fastidiosa 9a5c	Aerobe	1.0
Aerobe	Zunongwangia profunda SM-A87	Aerobe	1.0
Anaerobe	Acetohalobium arabaticum DSM 5501	Anaerobe	1.0
Anaerobe	Acidaminococcus fermentans DSM 20731	Anaerobe	1.0
Anaerobe	Acidimicrobium ferrooxidans DSM 10331	Aerobe	1.0
Anaerobe	Aerobecoccus urinae ACS-120-V-Col10a	Anaerobe	1.0
Anaerobe	Akkermansia muciniphila ATCC BAA-835	Anaerobe	0.999999999315
Anaerobe	Alistipes shahii WAL 8301	Anaerobe	1.0
Anaerobe	Alkaliphilus oremlandii OhILAs	Anaerobe	1.0
Anaerobe	Aminobacterium colombiense DSM 12261	Anaerobe	1.0
Anaerobe	Ammonifex degensii KC4	Anaerobe	1.0
Anaerobe	Anaeroberococcus prevotii DSM 20548	Anaerobe	1.0
Anaerobe	Atopobium parvulum DSM 20469	Anaerobe	1.0
Anaerobe	Bacteroides fragilis YCH46	Anaerobe	0.555597933469
Anaerobe	Bifidobacterium adolescentis ATCC 15703	Anaerobe	1.0
Anaerobe	Bordetella petrii	Aerobe	1.0
Anaerobe	butyrate-producing bacterium SM4 1	Anaerobe	1.0
Anaerobe	Butyrivibrio proteoclasticus B316	Anaerobe	1.0
Anaerobe	Caldicellulosiruptor bescii DSM 6725	Anaerobe	1.0
Anaerobe	Calditerrivibrio nitroreducens DSM 19672	Anaerobe	1.0
Anaerobe	Candidatus Vesicomyosocius okutanii HA	Anaerobe	1.0
Anaerobe	Carboxydothermus hydrogenoformans Z-2901	Anaerobe	1.0
Anaerobe	[Cellvibrio] gilvus ATCC 13127	Aerobe	1.0
Anaerobe	Clostridium novyi NT	Anaerobe	1.0
Anaerobe	[Clostridium] sticklandii	Anaerobe	1.0
Anaerobe	Coprococcus catus GD 7	Anaerobe	1.0
Anaerobe	Coprothermobacter proteolyticus DSM 5265	Anaerobe	1.0
Anaerobe	Coriobacterium glomerans PW2	Anaerobe	1.0
Anaerobe	Cryptobacterium curtum DSM 15641	Anaerobe	1.0
Anaerobe	Deferribacter desulfuricans SSM1	Anaerobe	1.0
Anaerobe	Dehalococcoides ethenogenes 195	Anaerobe	1.0
Anaerobe	Dehalogenimonas lykanthroporepellens BL-DC-9	Anaerobe	1.0
Anaerobe	Denitrovibrio acetiphilus DSM 12809	Anaerobe	1.0
Anaerobe	Desulfarculus baarsii DSM 2075	Anaerobe	1.0
Anaerobe	Desulfatibacillum alkenivorans AK-01	Aerobe	0.99999931138
Anaerobe	Desulfitobacterium hafniense DCB-2	Anaerobe	0.977324709358
Anaerobe	Desulfobacterium autotrophicum HRM2	Anaerobe	0.972901187644
Anaerobe	Desulfobulbus propionicus DSM 2032	Anaerobe	0.999949910708
Anaerobe	Desulfococcus oleovorans Hxd3	Anaerobe	1.0
Anaerobe	Desulfohalobium retbaense DSM 5692	Anaerobe	1.0
Anaerobe	Desulfomicrobium baculatum DSM 4028	Anaerobe	0.999999301613
Anaerobe	Desulfotalea psychrophila LSv54	Anaerobe	1.0
Anaerobe	Desulfotomaculum acetoxidans DSM 771	Anaerobe	1.0
Anaerobe	Desulfovibrio desulfuricans subsp desulfuricans str ATCC 27774	Anaerobe	1.0
Anaerobe	Desulfurivibrio alkaliphilus AHT2	Anaerobe	1.0
Anaerobe	Desulfurobacterium thermolithotrophum DSM 11699	Anaerobe	1.0
Anaerobe	Dichelobacter nodosus VCS1703A	Anaerobe	0.999999999995
Anaerobe	Dictyoglomus thermophilum H-6-12	Anaerobe	1.0
Anaerobe	Eggerthella lenta DSM 2243	Anaerobe	1.0
Anaerobe	Elusimicrobium minutum Pei191	Anaerobe	1.0
Anaerobe	Ethanoligenens harbinense YUAN-3	Anaerobe	1.0
Anaerobe	Eubacterium eligens ATCC 27750	Anaerobe	1.0
Anaerobe	Faecalibacterium prausnitzii L2-6	Anaerobe	1.0
Anaerobe	Fervidobacterium nodosum Rt17-B1	Anaerobe	1.0
Anaerobe	Fibrobacter succinogenes subsp succinogenes S85	Anaerobe	1.0
Anaerobe	Filifactor alocis ATCC 35896	Anaerobe	1.0
Anaerobe	Flexistipes sinusarabici DSM 4947	Anaerobe	1.0
Anaerobe	Fusobacterium nucleatum subsp nucleatum ATCC 25586	Anaerobe	1.0
Anaerobe	Gardnerella vaginalis 409-05	Anaerobe	1.0
Anaerobe	Gordonibacter pamelaeae 7-10-1-b	Anaerobe	1.0
Anaerobe	Halanaerobium hydrogeniformans	Anaerobe	1.0
Anaerobe	Halothermothrix orenii H 168	Anaerobe	1.0
Anaerobe	Heliobacterium modesticaldum Ice1	Anaerobe	1.0
Anaerobe	Herminiimonas arsenicoxydans	Aerobe	1.0
Anaerobe	Ilyobacter polytropus DSM 2926	Anaerobe	1.0
Anaerobe	Laribacter hongkongensis HLHK9	Aerobe	1.0
Anaerobe	Leptotrichia buccalis C-1013-b	Anaerobe	1.0
Anaerobe	Mahella australiensis 50-1 BON	Anaerobe	1.0
Anaerobe	Mannheimia succiniciproducens MBEL55E	Aerobe	1.0
Anaerobe	Megamonas hypermegale ART12 1	Anaerobe	1.0
Anaerobe	Mobiluncus curtisii ATCC 43063	Anaerobe	1.0
Anaerobe	Moorella thermoacetica ATCC 39073	Anaerobe	1.0
Anaerobe	Nautilia profundicola AmH	Anaerobe	1.0
Anaerobe	Nitratiruptor sp SB155-2	Anaerobe	1.0
Anaerobe	Odoribacter splanchnicus DSM 20712	Anaerobe	1.0
Anaerobe	Olsenella uli DSM 7084	Anaerobe	1.0
Anaerobe	Opitutus terrae PB90-1	Aerobe	1.0
Anaerobe	Paludibacter propionicigenes WB4	Aerobe	0.999999925595
Anaerobe	Parabacteroides distasonis ATCC 8503	Anaerobe	0.961080687838
Anaerobe	Pelobacter carbinolicus DSM 2380	Anaerobe	0.891333807362
Anaerobe	Pelodictyon phaeoclathratiforme BU-1	Aerobe	0.670090683642
Anaerobe	Pelotomaculum thermopropionicum SI	Anaerobe	1.0
Anaerobe	Petrotoga mobilis SJ95	Anaerobe	1.0
Anaerobe	Porphyromonas gingivalis W83	Anaerobe	1.0
Anaerobe	Prevotella denticola F0289	Anaerobe	1.0
Anaerobe	Psychromonas ingrahamii 37	Aerobe	1.0
Anaerobe	Roseburia intestinalis XB6B4	Anaerobe	1.0
Anaerobe	Ruminococcus albus 7	Anaerobe	1.0
Anaerobe	Sebaldella termitidis ATCC 33386	Anaerobe	1.0
Anaerobe	Slackia heliotrinireducens DSM 20476	Anaerobe	1.0
Anaerobe	Sphaerochaeta globus str Buddy	Anaerobe	1.0
Anaerobe	Spirochaeta thermophila DSM 6192	Anaerobe	1.0
Anaerobe	Sulfuricurvum kujiense DSM 16994	Anaerobe	0.999999698406
Anaerobe	Sulfurimonas denitrificans DSM 1251	Anaerobe	1.0
Anaerobe	Synergistetes bacterium SGP1	Anaerobe	1.0
Anaerobe	Syntrophobacter fumaroxidans MPOB	Aerobe	0.999998739841
Anaerobe	Syntrophobotulus glycolicus DSM 8271	Anaerobe	1.0
Anaerobe	Syntrophomonas wolfei subsp wolfei str Goettingen	Anaerobe	1.0
Anaerobe	Syntrophomonas wolfei subsp wolfei str Goettingen	Anaerobe	1.0
Anaerobe	Syntrophus aciditrophicus SB	Anaerobe	1.0
Anaerobe	Thermanaerovibrio acidaminovorans DSM 6589	Anaerobe	1.0
Anaerobe	Thermincola potens JR	Anaerobe	1.0
Anaerobe	Thermoanaerobacter italicus Ab9	Anaerobe	1.0
Anaerobe	Thermoanaerobacterium thermosaccharolyticum DSM 571	Anaerobe	1.0
Anaerobe	Thermodesulfatator indicus DSM 15286	Anaerobe	1.0
Anaerobe	Thermosediminibacter oceani DSM 16646	Anaerobe	1.0
Anaerobe	Thermosipho africanus TCF52B	Anaerobe	1.0
Anaerobe	Thermovibrio ammonificans HB-1	Anaerobe	1.0
Anaerobe	Treponema azotonutricium ZAS-9	Anaerobe	1.0
Anaerobe	Veillonella parvula DSM 2008	Anaerobe	1.0
Facultative	Acholeplasma laidlawii PG-8A	Anaerobe	1.0
Facultative	Acidithiobacillus ferrooxidans ATCC 23270	Aerobe	1.0
Facultative	Acidovorax ebreus TPSY	Aerobe	1.0
Facultative	Actinobacillus pleuropneumoniae serovar 3 str JL03	Aerobe	1.0
Facultative	Aerobemonas salmonicida subsp salmonicida A449	Aerobe	1.0
Facultative	Aggregatibacter aphrophilus NJ8700	Aerobe	1.0
Facultative	Alicycliphilus denitrificans BC	Aerobe	1.0
Facultative	Aliivibrio salmonicida LFI1238	Anaerobe	1.0
Facultative	Alkalilimnicola ehrlichii MLHE-1	Aerobe	1.0
Facultative	Allochromatium vinosum DSM 180	Aerobe	1.0
Facultative	Anaeroberomyxobacter dehalogenans 2CP-1	Aerobe	1.0
Facultative	Anoxybacillus flavithermus WK1	Aerobe	0.99999976094
Facultative	Arcanobacterium haemolyticum DSM 20595	Anaerobe	0.999999999995
Facultative	Aromatoleum aromaticum EbN1	Aerobe	1.0
Facultative	Arthrospira platensis NIES-39	Aerobe	1.0
Facultative	Brachyspira hyodysenteriae WA1	Anaerobe	1.0
Facultative	Brucella abortus S19	Aerobe	1.0
Facultative	Burkholderia ambifaria AMMD	Aerobe	1.0
Facultative	Cellulomonas flavigena DSM 20109	Aerobe	1.0
Facultative	Chlorobaculum parvum NCIB 8327	Aerobe	0.999999983321
Facultative	Chlorobium phaeobacteroides DSM 266	Aerobe	0.999999788399
Facultative	Chloroflexus aggregans DSM 9485	Aerobe	1.0
Facultative	Chloroherpeton thalassium ATCC 35110	Aerobe	1.0
Facultative	Chromobacterium violaceum ATCC 12472	Aerobe	1.0
Facultative	Citrobacter rodentium ICC168	Aerobe	1.0
Facultative	Colwellia psychrerythraea 34H	Aerobe	1.0
Facultative	Corynebacterium aurimucosum ATCC 700975	Aerobe	1.0
Facultative	Coxiella burnetii CbuG Q212	Aerobe	1.0
Facultative	Cronobacter turicensis z3032	Aerobe	1.0
Facultative	Cupriavidus metallidurans CH34	Aerobe	1.0
Facultative	Cyanothece sp ATCC 51142	Aerobe	1.0
Facultative	Dechloromonas aromatica RCB	Aerobe	1.0
Facultative	Dickeya dadantii 3937	Aerobe	1.0
Facultative	Edwardsiella ictaluri 93-146	Aerobe	1.0
Facultative	Enterobacter cloacae subsp cloacae ATCC 13047	Aerobe	1.0
Facultative	Enterococcus faecalis OG1RF	Anaerobe	1.0
Facultative	Erwinia amylovora ATCC 49946	Aerobe	1.0
Facultative	Erysipelothrix rhusiopathiae str Fujisawa	Anaerobe	1.0
Facultative	Escherichia coli 042	Aerobe	1.0
Facultative	Exiguobacterium sibiricum 255-15	Aerobe	1.0
Facultative	Geobacillus sp C56-T3	Aerobe	1.0
Facultative	Haemophilus influenzae 86-028NP	Aerobe	0.999417175762
Facultative	Hahella chejuensis KCTC 2396	Aerobe	1.0
Facultative	Hydrogenobacter thermophilus TK-6	Anaerobe	1.0
Facultative	Isoptericola variabilis 225	Aerobe	1.0
Facultative	Jonesia denitrificans DSM 20603	Aerobe	1.0
Facultative	Kangiella koreensis DSM 16069	Aerobe	1.0
Facultative	Ketogulonigenium vulgarum WSH-001	Aerobe	1.0
Facultative	Klebsiella pneumoniae 342	Aerobe	1.0
Facultative	Lactococcus lactis subsp cremoris MG1363	Anaerobe	1.0
Facultative	Lawsonia intracellularis PHE MN1-00	Anaerobe	1.0
Facultative	Leuconostoc citreum KM20	Anaerobe	1.0
Facultative	Listeria innocua Clip11262	Anaerobe	0.999999895982
Facultative	Macrococcus caseolyticus JCSC5402	Aerobe	0.99990178825
Facultative	Magnetococcus sp MC-1	Aerobe	1.0
Facultative	Maricaulis maris MCS10	Aerobe	1.0
Facultative	Marinobacter aquaeolei VT8	Aerobe	1.0
Facultative	Mesoplasma florum L1	Anaerobe	1.0
Facultative	Methylibium petroleiphilum PM1	Aerobe	1.0
Facultative	Methylobacterium extorquens AM1	Aerobe	1.0
Facultative	Nitratifractor salsuginis DSM 16511	Anaerobe	0.999999999615
Facultative	Nitrobacter winogradskyi Nb-255	Aerobe	1.0
Facultative	Oenococcus oeni PSU-1	Anaerobe	1.0
Facultative	Paenibacillus sp Y412MC10	Aerobe	1.0
Facultative	Pantoea ananatis LMG 20103	Aerobe	1.0
Facultative	Pasteurella multocida subsp multocida str Pm70	Aerobe	1.0
Facultative	Pectobacterium atrosepticum SCRI1043	Aerobe	1.0
Facultative	Pediococcus pentosaceus ATCC 25745	Anaerobe	1.0
Facultative	Photobacterium profundum SS9	Aerobe	1.0
Facultative	Photorhabdus asymbiotica	Aerobe	1.0
Facultative	Propionibacterium freudenreichii subsp shermanii CIRM-BIA1	Aerobe	1.0
Facultative	Rahnella sp Y9602	Aerobe	1.0
Facultative	Ralstonia eutropha H16	Aerobe	1.0
Facultative	Renibacterium salmoninarum ATCC 33209	Aerobe	1.0
Facultative	Rhodobacter capsulatus SB 1003	Aerobe	1.0
Facultative	Rhodoferax ferrireducens T118	Aerobe	1.0
Facultative	Rhodopseudomonas palustris BisA53	Aerobe	1.0
Facultative	Rhodospirillum centenum SW	Aerobe	1.0
Facultative	Riemerella anatipestifer ATCC 11845 = DSM 15868	Aerobe	1.0
Facultative	Roseiflexus castenholzii DSM 13941	Aerobe	1.0
Facultative	Salmonella bongori NCTC 12419	Aerobe	1.0
Facultative	Sanguibacter keddieii DSM 10542	Aerobe	1.0
Facultative	Serratia proteamaculans 568	Aerobe	1.0
Facultative	Shewanella amazonensis SB2B	Aerobe	1.0
Facultative	Shigella boydii CDC 3083-94	Aerobe	1.0
Facultative	Staphylococcus aureus RF122	Aerobe	1.0
Facultative	Streptococcus agalactiae 2603V R	Anaerobe	1.0
Facultative	Sulfurovum sp NBC37-1	Anaerobe	0.999430018567
Facultative	Synechococcus sp JA-3-3Ab	Aerobe	1.0
Facultative	Thauera sp MZ1T	Aerobe	1.0
Facultative	Thermus scotoductus SA-01	Aerobe	1.0
Facultative	Thiobacillus denitrificans ATCC 25259	Aerobe	1.0
Facultative	Tolumonas auensis DSM 9187	Aerobe	1.0
Facultative	Ureaplasma parvum serovar 3 str ATCC 27815	Anaerobe	1.0
Facultative	Xanthobacter autotrophicus Py2	Aerobe	1.0
Facultative	Xenorhabdus bovienii SS-2004	Aerobe	1.0
Facultative	Yersinia enterocolitica subsp enterocolitica 8081	Aerobe	1.0
Facultative	Zymomonas mobilis subsp mobilis NCIMB 11163	Aerobe	1.0
