# Supplementary material for: Bayesian prediction of microbial oxygen requirement
Source: F1000Res. 2013 Sep 13;2:184. [Version 1] doi: 10.12688/f1000research.2-184.v1 (PMC4743139; doi:10.12688/f1000research.2-184.v1)
Supplement: Data and scripts for Bayesian prediction of microbial oxygen requirement of selected bacteria from the NCBI genome database — Additional file 1: Text-format (.txt). One-step prediction results. The classification predictions for all included genomes when using the one-step method and N-fold cross-validation. Additional file 2: Text-format (.txt). Two-step prediction results. The classification predictions for all included genomes when using the two-step method and N-fold cross-validation. Additional file 3: Text-format (.txt). Domains distinguishing anaerobes from respiring bacteria. The Pfam-A domains found significantly more frequently in bacteria which are capable of respiration (aerobes/facultative anaerobes) than in anaerobes, and vice versa. Additional file 4 Text-format (.txt). Domains distinguishing aerobes and facultative anaerobes. The Pfam-A domains found significantly more frequently in anaerobe than facultative bacteria, and vice versa. Additional file 5: Text-format (.txt). Predictions of aerobes and anaerobes only. The predictions of all of the included genomes which are either aerobe or anaerobe, excluding the facultative anaerobes. Made only to allow for direct comparison to results in the literature. Additional file 6. Text-format (.txt). Protein domain presence/absence matrix. The presence/absence profiles with respect to Pfam-A domains of all included genomes. Additional file 7: Python-format (.py). Get likelihoods from Pfam-domains. A python script used to identify the Pfam-A domains over-represented in one class compared to the others based on the training set, and on that basis construct the likelihood files used for predictions. Additional file 8: Python-format (.py). Predictor. A python script used to predict the oxygen requirements classification of genomes in the test set, based on protein domain profile and the likelihood files created by Additional file 7. Additional file 9: Python-format (.py). Predictive evaluations. A python script used to evaluate the predictors performance by calculating a Matthew's Correlation Coefficient for each of the classifications i [file f1000research-2-2094-s0000.tgz › 1184479]

True class	Organism	Predicted class	P(Predicted class)
Aerobe	Acaryochloris marina MBIC11017	Aerobe	1.0
Aerobe	Acetobacter pasteurianus IFO 3283-01-42C	Aerobe	1.0
Aerobe	Achromobacter xylosoxidans A8	Aerobe	1.0
Aerobe	Acidiphilium cryptum JF-5	Aerobe	1.0
Aerobe	Acidobacterium capsulatum ATCC 51196	Aerobe	1.0
Aerobe	Acidobacterium capsulatum ATCC 51196	Aerobe	1.0
Aerobe	Acidobacterium capsulatum ATCC 51196	Aerobe	1.0
Aerobe	Agrobacterium radiobacter K84	Aerobe	1.0
Aerobe	Alcanivorax borkumensis SK2	Aerobe	0.999999999186
Aerobe	Alicyclobacillus acidocaldarius subsp acidocaldarius DSM 446	Aerobe	0.999988462006
Aerobe	Alicyclobacillus acidocaldarius subsp acidocaldarius DSM 446	Aerobe	0.999988462006
Aerobe	Anabaena variabilis ATCC 29413	Aerobe	0.999999999994
Aerobe	Arthrobacter aurescens TC1	Aerobe	1.0
Aerobe	Asticcacaulis excentricus CB 48	Aerobe	0.999999694253
Aerobe	Azotobacter vinelandii DJ	Aerobe	0.999999999984
Aerobe	Bartonella bacilliformis KC583	Facultative	1.0
Aerobe	Bdellovibrio bacteriovorus HD100	Aerobe	1.0
Aerobe	Beijerinckia indica subsp indica ATCC 9039	Aerobe	1.0
Aerobe	Beutenbergia cavernae DSM 12333	Aerobe	1.0
Aerobe	Brachybacterium faecium DSM 4810	Aerobe	1.0
Aerobe	Bradyrhizobium japonicum USDA 110	Aerobe	1.0
Aerobe	Brevundimonas subvibrioides ATCC 15264	Aerobe	1.0
Aerobe	Catenulispora acidiphila DSM 44928	Aerobe	1.0
Aerobe	Caulobacter crescentus CB15	Aerobe	1.0
Aerobe	Cellulophaga algicola DSM 14237	Aerobe	1.0
Aerobe	Cellvibrio japonicus Ueda107	Aerobe	0.99999999946
Aerobe	Chitinophaga pinensis DSM 2588	Aerobe	1.0
Aerobe	Chromohalobacter salexigens DSM 3043	Aerobe	0.999904840223
Aerobe	Clavibacter michiganensis subsp michiganensis NCPPB 382	Aerobe	1.0
Aerobe	Comamonas testosteroni CNB-2	Aerobe	0.999999999999
Aerobe	Conexibacter woesei DSM 14684	Aerobe	1.0
Aerobe	Coraliomargarita akajimensis DSM 45221	Aerobe	0.999944828754
Aerobe	Croceibacter atlanticus HTCC2559	Aerobe	1.0
Aerobe	Cytophaga hutchinsonii ATCC 33406	Aerobe	1.0
Aerobe	Deinococcus deserti VCD115	Aerobe	1.0
Aerobe	Delftia sp Cs1-4	Aerobe	0.999999999997
Aerobe	Dinoroseobacter shibae DFL 12	Aerobe	1.0
Aerobe	Dyadobacter fermentans DSM 18053	Aerobe	1.0
Aerobe	Erythrobacter litoralis HTCC2594	Aerobe	1.0
Aerobe	Flavobacterium johnsoniae UW101	Aerobe	1.0
Aerobe	Fluviicola taffensis DSM 16823	Aerobe	1.0
Aerobe	Francisella novicida U112	Facultative	1.0
Aerobe	Frankia sp CcI3	Aerobe	1.0
Aerobe	Gemmatimonas aurantiaca T-27	Aerobe	1.0
Aerobe	Geodermatophilus obscurus DSM 43160	Aerobe	1.0
Aerobe	Gluconacetobacter diazotrophicus PAl 5	Aerobe	1.0
Aerobe	Gluconobacter oxydans 621H	Aerobe	0.999999999992
Aerobe	Gordonia bronchialis DSM 43247	Aerobe	1.0
Aerobe	Gramella forsetii KT0803	Aerobe	1.0
Aerobe	Granulicella tundricola	Aerobe	1.0
Aerobe	Haliangium ochraceum DSM 14365	Aerobe	1.0
Aerobe	Halothiobacillus neapolitanus c2	Aerobe	0.9999908486
Aerobe	Herpetosiphon aurantiacus DSM 785	Aerobe	1.0
Aerobe	Hirschia baltica ATCC 49814	Aerobe	1.0
Aerobe	Hyphomicrobium denitrificans ATCC 51888	Aerobe	1.0
Aerobe	Hyphomonas neptunium ATCC 15444	Aerobe	1.0
Aerobe	Idiomarina loihiensis L2TR	Facultative	0.999145393089
Aerobe	Intrasporangium calvum DSM 43043	Aerobe	1.0
Aerobe	Isosphaera pallida ATCC 43644	Aerobe	1.0
Aerobe	Jannaschia sp CCS1	Aerobe	1.0
Aerobe	Kineococcus radiotolerans SRS30216	Aerobe	1.0
Aerobe	Kocuria rhizophila DC2201	Aerobe	1.0
Aerobe	Kribbella flavida DSM 17836	Aerobe	1.0
Aerobe	Kyrpidia tusciae DSM 2912	Aerobe	0.999987209752
Aerobe	Kytococcus sedentarius DSM 20547	Aerobe	1.0
Aerobe	Leadbetterella byssophila DSM 17132	Aerobe	1.0
Aerobe	Legionella longbeachae NSW150	Aerobe	0.995300790253
Aerobe	Leifsonia xyli subsp xyli str CTCB07	Aerobe	0.999995044965
Aerobe	Leptospira borgpetersenii serovar Hardjo-bovis JB197	Aerobe	0.97774825847
Aerobe	Leptothrix cholodnii SP-6	Aerobe	0.999999999984
Aerobe	Lysinibacillus sphaericus C3-41	Aerobe	0.999947930273
Aerobe	Marinithermus hydrothermalis DSM 14884	Aerobe	0.999999999999
Aerobe	Marinomonas sp MWYL1	Aerobe	0.999913935299
Aerobe	Meiothermus ruber DSM 1279	Aerobe	1.0
Aerobe	Mesorhizobium loti MAFF303099	Aerobe	1.0
Aerobe	Methylacidiphilum infernorum V4	Aerobe	0.882312916477
Aerobe	Methylobacillus flagellatus KT	Aerobe	0.999999954167
Aerobe	Methylocella silvestris BL2	Aerobe	1.0
Aerobe	Methylococcus capsulatus str Bath	Aerobe	0.999991307886
Aerobe	Methylotenera mobilis JLW8	Aerobe	0.999999999407
Aerobe	Methylovorus glucosetrophus SIP3-4	Aerobe	0.999999999998
Aerobe	Micrococcus luteus NCTC 2665	Aerobe	1.0
Aerobe	Microcystis aeruginosa NIES-843	Aerobe	0.99999999943
Aerobe	Micromonospora aurantiaca ATCC 27029	Aerobe	1.0
Aerobe	Moraxella catarrhalis RH4	Facultative	0.999999999462
Aerobe	Mycobacterium abscessus	Aerobe	1.0
Aerobe	Myxococcus fulvus HW-1	Aerobe	1.0
Aerobe	Neisseria gonorrhoeae FA 1090	Facultative	1.0
Aerobe	Nitrosococcus halophilus Nc4	Aerobe	0.999998965318
Aerobe	Nitrosomonas europaea ATCC 19718	Aerobe	0.89018725815
Aerobe	Nitrosospira multiformis ATCC 25196	Aerobe	0.99999971391
Aerobe	Nocardia farcinica IFM 10152	Aerobe	1.0
Aerobe	Nocardioides sp JS614	Aerobe	1.0
Aerobe	Nostoc punctiforme PCC 73102	Aerobe	1.0
Aerobe	Novosphingobium aromaticivorans DSM 12444	Aerobe	1.0
Aerobe	Oceanobacillus iheyensis HTE831	Facultative	0.999689260039
Aerobe	Paracoccus denitrificans PD1222	Aerobe	0.999999999976
Aerobe	Parvibaculum lavamentivorans DS-1	Aerobe	1.0
Aerobe	Parvularcula bermudensis HTCC2503	Aerobe	1.0
Aerobe	Pedobacter heparinus DSM 2366	Aerobe	1.0
Aerobe	Phenylobacterium zucineum HLK1	Aerobe	1.0
Aerobe	Pirellula staleyi DSM 6068	Aerobe	1.0
Aerobe	Planctomyces limnophilus DSM 3776	Aerobe	1.0
Aerobe	Polaromonas naphthalenivorans CJ2	Aerobe	1.0
Aerobe	Polynucleobacter necessarius subsp asymbioticus QLW-P1DMWA-1	Aerobe	0.999999501096
Aerobe	Proteus mirabilis HI4320	Facultative	0.999999999997
Aerobe	Pseudoalteromonas atlantica T6c	Aerobe	0.999586842513
Aerobe	Pseudomonas aeruginosa LESB58	Aerobe	1.0
Aerobe	Pseudonocardia dioxanivorans CB1190	Aerobe	1.0
Aerobe	Psychrobacter sp PRwf-1	Facultative	0.99982997244
Aerobe	Ramlibacter tataouinensis TTB310	Aerobe	1.0
Aerobe	Rhizobium etli CFN 42	Aerobe	1.0
Aerobe	Rhodococcus equi 103S	Aerobe	1.0
Aerobe	Rhodopirellula baltica SH 1	Aerobe	1.0
Aerobe	Rhodothermus marinus DSM 4252	Aerobe	1.0
Aerobe	Robiginitalea biformata HTCC2501	Aerobe	1.0
Aerobe	Rothia dentocariosa ATCC 17931	Aerobe	0.753155696187
Aerobe	Rubrobacter xylanophilus DSM 9941	Aerobe	0.999999999776
Aerobe	Ruegeria pomeroyi DSS-3	Aerobe	1.0
Aerobe	Runella slithyformis DSM 19594	Aerobe	1.0
Aerobe	Saccharophagus degradans 2-40	Aerobe	0.999999999435
Aerobe	Saccharopolyspora erythraea NRRL 2338	Aerobe	1.0
Aerobe	Salinibacter ruber DSM 13855	Aerobe	1.0
Aerobe	Salinispora arenicola CNS-205	Aerobe	1.0
Aerobe	Segniliparus rotundus DSM 44985	Aerobe	1.0
Aerobe	Sinorhizobium fredii NGR234	Aerobe	1.0
Aerobe	Sphingobium chlorophenolicum L-1	Aerobe	1.0
Aerobe	Sphingomonas wittichii RW1	Aerobe	1.0
Aerobe	Sphingopyxis alaskensis RB2256	Aerobe	1.0
Aerobe	Stackebrandtia nassauensis DSM 44728	Aerobe	1.0
Aerobe	Stenotrophomonas maltophilia K279a	Aerobe	1.0
Aerobe	Streptomyces avermitilis MA-4680	Aerobe	1.0
Aerobe	Streptosporangium roseum DSM 43021	Aerobe	1.0
Aerobe	Teredinibacter turnerae T7901	Aerobe	0.999982987218
Aerobe	Thermaerobacter marianensis DSM 12885	Aerobe	0.999999999987
Aerobe	Thermobaculum terrenum ATCC BAA-798	Aerobe	0.999999999737
Aerobe	Thermobifida fusca YX	Aerobe	1.0
Aerobe	Thermobispora bispora DSM 43833	Aerobe	1.0
Aerobe	Thermomicrobium roseum DSM 5159	Aerobe	0.999999999951
Aerobe	Thermomonospora curvata DSM 43183	Aerobe	1.0
Aerobe	Thioalkalivibrio sulfidophilus HL-EbGr7	Aerobe	0.999999693785
Aerobe	Thiomonas intermedia K12	Aerobe	0.999997980848
Aerobe	Trichodesmium erythraeum IMS101	Aerobe	0.999999999925
Aerobe	Truepera radiovictrix DSM 17093	Aerobe	1.0
Aerobe	Variovorax paradoxus EPS	Aerobe	1.0
Aerobe	Xanthomonas axonopodis pv citri str 306	Aerobe	1.0
Aerobe	Xylanimonas cellulosilytica DSM 15894	Aerobe	1.0
Aerobe	Xylella fastidiosa 9a5c	Aerobe	0.999136089125
Aerobe	Zunongwangia profunda SM-A87	Aerobe	1.0
Anaerobe	Acidimicrobium ferrooxidans DSM 10331	Aerobe	1.0
Anaerobe	Bordetella petrii	Aerobe	1.0
Anaerobe	[Cellvibrio] gilvus ATCC 13127	Aerobe	1.0
Anaerobe	Desulfatibacillum alkenivorans AK-01	Aerobe	0.763520243677
Anaerobe	Herminiimonas arsenicoxydans	Aerobe	0.999999998738
Anaerobe	Laribacter hongkongensis HLHK9	Facultative	0.564459610749
Anaerobe	Mannheimia succiniciproducens MBEL55E	Facultative	1.0
Anaerobe	Opitutus terrae PB90-1	Aerobe	1.0
Anaerobe	Paludibacter propionicigenes WB4	Aerobe	0.985260513209
Anaerobe	Pelodictyon phaeoclathratiforme BU-1	Facultative	0.979297319138
Anaerobe	Psychromonas ingrahamii 37	Facultative	0.999940460809
Anaerobe	Syntrophobacter fumaroxidans MPOB	Aerobe	0.999999543639
Facultative	Acidithiobacillus ferrooxidans ATCC 23270	Aerobe	0.99999720889
Facultative	Acidovorax ebreus TPSY	Aerobe	1.0
Facultative	Actinobacillus pleuropneumoniae serovar 3 str JL03	Facultative	1.0
Facultative	Aerobemonas salmonicida subsp salmonicida A449	Facultative	0.999994028598
Facultative	Aggregatibacter aphrophilus NJ8700	Facultative	1.0
Facultative	Alicycliphilus denitrificans BC	Aerobe	1.0
Facultative	Alkalilimnicola ehrlichii MLHE-1	Aerobe	0.999999999964
Facultative	Allochromatium vinosum DSM 180	Aerobe	0.735930561856
Facultative	Anaeroberomyxobacter dehalogenans 2CP-1	Aerobe	1.0
Facultative	Anoxybacillus flavithermus WK1	Facultative	0.999999999199
Facultative	Aromatoleum aromaticum EbN1	Aerobe	1.0
Facultative	Arthrospira platensis NIES-39	Aerobe	1.0
Facultative	Brucella abortus S19	Aerobe	0.999998752244
Facultative	Burkholderia ambifaria AMMD	Aerobe	0.999999999988
Facultative	Cellulomonas flavigena DSM 20109	Aerobe	1.0
Facultative	Chlorobaculum parvum NCIB 8327	Facultative	0.85496938188
Facultative	Chlorobium phaeobacteroides DSM 266	Aerobe	0.999979055822
Facultative	Chloroflexus aggregans DSM 9485	Aerobe	1.0
Facultative	Chloroherpeton thalassium ATCC 35110	Aerobe	0.999945422396
Facultative	Chromobacterium violaceum ATCC 12472	Aerobe	0.999999998005
Facultative	Citrobacter rodentium ICC168	Facultative	0.999849354461
Facultative	Colwellia psychrerythraea 34H	Aerobe	0.999711834241
Facultative	Corynebacterium aurimucosum ATCC 700975	Aerobe	0.99999999999
Facultative	Coxiella burnetii CbuG Q212	Facultative	0.999999999941
Facultative	Cronobacter turicensis z3032	Facultative	0.999999936249
Facultative	Cupriavidus metallidurans CH34	Aerobe	0.999999999708
Facultative	Cyanothece sp ATCC 51142	Aerobe	1.0
Facultative	Dechloromonas aromatica RCB	Aerobe	0.999999981704
Facultative	Dickeya dadantii 3937	Facultative	0.999999910156
Facultative	Edwardsiella ictaluri 93-146	Facultative	1.0
Facultative	Enterobacter cloacae subsp cloacae ATCC 13047	Facultative	0.999950784905
Facultative	Erwinia amylovora ATCC 49946	Facultative	0.99999999978
Facultative	Escherichia coli 042	Facultative	0.999999988459
Facultative	Exiguobacterium sibiricum 255-15	Facultative	0.997347425973
Facultative	Geobacillus sp C56-T3	Aerobe	0.999665762953
Facultative	Haemophilus influenzae 86-028NP	Facultative	1.0
Facultative	Hahella chejuensis KCTC 2396	Aerobe	0.999999999995
Facultative	Isoptericola variabilis 225	Aerobe	1.0
Facultative	Jonesia denitrificans DSM 20603	Aerobe	0.999999996492
Facultative	Kangiella koreensis DSM 16069	Facultative	0.971517055928
Facultative	Ketogulonigenium vulgarum WSH-001	Aerobe	0.999999999999
Facultative	Klebsiella pneumoniae 342	Facultative	0.99965552807
Facultative	Macrococcus caseolyticus JCSC5402	Facultative	1.0
Facultative	Magnetococcus sp MC-1	Aerobe	0.634537217663
Facultative	Maricaulis maris MCS10	Aerobe	1.0
Facultative	Marinobacter aquaeolei VT8	Aerobe	0.999999999444
Facultative	Methylibium petroleiphilum PM1	Aerobe	1.0
Facultative	Methylobacterium extorquens AM1	Aerobe	1.0
Facultative	Nitrobacter winogradskyi Nb-255	Aerobe	1.0
Facultative	Paenibacillus sp Y412MC10	Aerobe	0.999999999315
Facultative	Pantoea ananatis LMG 20103	Facultative	0.998964119604
Facultative	Pasteurella multocida subsp multocida str Pm70	Facultative	1.0
Facultative	Pectobacterium atrosepticum SCRI1043	Facultative	0.999994484842
Facultative	Photobacterium profundum SS9	Facultative	0.999999999965
Facultative	Photorhabdus asymbiotica	Facultative	0.999999999998
Facultative	Propionibacterium freudenreichii subsp shermanii CIRM-BIA1	Aerobe	0.999950708463
Facultative	Rahnella sp Y9602	Facultative	0.999999960299
Facultative	Ralstonia eutropha H16	Aerobe	1.0
Facultative	Renibacterium salmoninarum ATCC 33209	Aerobe	1.0
Facultative	Rhodobacter capsulatus SB 1003	Aerobe	0.999999999409
Facultative	Rhodoferax ferrireducens T118	Aerobe	0.999999999999
Facultative	Rhodopseudomonas palustris BisA53	Aerobe	1.0
Facultative	Rhodospirillum centenum SW	Aerobe	1.0
Facultative	Riemerella anatipestifer ATCC 11845 = DSM 15868	Aerobe	0.987123208678
Facultative	Roseiflexus castenholzii DSM 13941	Aerobe	1.0
Facultative	Salmonella bongori NCTC 12419	Facultative	0.999999999981
Facultative	Sanguibacter keddieii DSM 10542	Aerobe	1.0
Facultative	Serratia proteamaculans 568	Facultative	0.846214113554
Facultative	Shewanella amazonensis SB2B	Aerobe	0.99926289948
Facultative	Shigella boydii CDC 3083-94	Facultative	1.0
Facultative	Staphylococcus aureus RF122	Facultative	1.0
Facultative	Synechococcus sp JA-3-3Ab	Aerobe	0.999999999999
Facultative	Thauera sp MZ1T	Aerobe	0.999999999966
Facultative	Thermus scotoductus SA-01	Aerobe	0.999999999758
Facultative	Thiobacillus denitrificans ATCC 25259	Aerobe	0.999998137822
Facultative	Tolumonas auensis DSM 9187	Facultative	1.0
Facultative	Tolumonas auensis DSM 9187	Facultative	1.0
Facultative	Yersinia enterocolitica subsp enterocolitica 8081	Facultative	0.99999998699
Facultative	Zymomonas mobilis subsp mobilis NCIMB 11163	Facultative	0.994321935707
