# Supplementary material for: Bayesian prediction of microbial oxygen requirement
Source: F1000Res. 2013 Sep 13;2:184. [Version 1] doi: 10.12688/f1000research.2-184.v1 (PMC4743139; doi:10.12688/f1000research.2-184.v1)
Supplement: Data and scripts for Bayesian prediction of microbial oxygen requirement of selected bacteria from the NCBI genome database — Additional file 1: Text-format (.txt). One-step prediction results. The classification predictions for all included genomes when using the one-step method and N-fold cross-validation. Additional file 2: Text-format (.txt). Two-step prediction results. The classification predictions for all included genomes when using the two-step method and N-fold cross-validation. Additional file 3: Text-format (.txt). Domains distinguishing anaerobes from respiring bacteria. The Pfam-A domains found significantly more frequently in bacteria which are capable of respiration (aerobes/facultative anaerobes) than in anaerobes, and vice versa. Additional file 4 Text-format (.txt). Domains distinguishing aerobes and facultative anaerobes. The Pfam-A domains found significantly more frequently in anaerobe than facultative bacteria, and vice versa. Additional file 5: Text-format (.txt). Predictions of aerobes and anaerobes only. The predictions of all of the included genomes which are either aerobe or anaerobe, excluding the facultative anaerobes. Made only to allow for direct comparison to results in the literature. Additional file 6. Text-format (.txt). Protein domain presence/absence matrix. The presence/absence profiles with respect to Pfam-A domains of all included genomes. Additional file 7: Python-format (.py). Get likelihoods from Pfam-domains. A python script used to identify the Pfam-A domains over-represented in one class compared to the others based on the training set, and on that basis construct the likelihood files used for predictions. Additional file 8: Python-format (.py). Predictor. A python script used to predict the oxygen requirements classification of genomes in the test set, based on protein domain profile and the likelihood files created by Additional file 7. Additional file 9: Python-format (.py). Predictive evaluations. A python script used to evaluate the predictors performance by calculating a Matthew's Correlation Coefficient for each of the classifications i [file f1000research-2-2094-s0000.tgz › 1184482]

Domain	P(present|Aerobe/Facultative)	P(present|Anaerobe)	Overrepresented in
5TM-5TMR_LYT	0.69	0.83	Anaerobe
7TM-7TMR_HD	0.62	0.73	Anaerobe
A2L_zn_ribbon	0.85	0.98	Anaerobe
ABC-3	0.84	0.93	Anaerobe
ABC_sub_bind	0.62	0.76	Anaerobe
ADK_lid	0.86	0.94	Anaerobe
ADSL_C	0.70	0.84	Anaerobe
AIRC	0.96	1.00	Anaerobe
APG6	0.75	0.85	Anaerobe
Acetate_kinase	0.77	0.86	Anaerobe
Aconitase_2_N	0.55	0.69	Anaerobe
Actin	0.78	0.91	Anaerobe
Allexi_40kDa	0.58	0.76	Anaerobe
Amino_oxidase	0.96	1.00	Anaerobe
ApbE	0.66	0.90	Anaerobe
Apocytochr_F_C	0.69	0.81	Anaerobe
Asp23	0.32	0.66	Anaerobe
Auto_anti-p27	0.84	0.94	Anaerobe
Ax_dynein_light	0.58	0.76	Anaerobe
Bacillus_HBL	0.68	0.80	Anaerobe
Bactofilin	0.61	0.76	Anaerobe
Baculo_11_kDa	0.49	0.67	Anaerobe
Bap31	0.65	0.81	Anaerobe
BcrAD_BadFG	0.91	0.97	Anaerobe
C1_1	0.69	0.86	Anaerobe
COG2	0.89	0.96	Anaerobe
CS	0.41	0.66	Anaerobe
Cache_1	0.56	0.75	Anaerobe
Cas_Cas1	0.50	0.75	Anaerobe
Cas_Cas4	0.51	0.78	Anaerobe
CbiK	0.46	0.71	Anaerobe
CbiM	0.49	0.68	Anaerobe
CbiQ	0.59	0.85	Anaerobe
Citrate_ly_lig	0.85	0.96	Anaerobe
CobA_CobO_BtuR	0.60	0.71	Anaerobe
Competence_A	0.89	0.97	Anaerobe
Cortex-I_coil	0.71	0.81	Anaerobe
CpXC	0.50	0.86	Anaerobe
Creatinase_N	0.79	0.92	Anaerobe
CsrA	0.60	0.77	Anaerobe
CwfJ_C_1	0.46	0.67	Anaerobe
Cys_rich_CPCC	0.38	0.78	Anaerobe
DDR	0.75	0.87	Anaerobe
DHODB_Fe-S_bind	0.57	0.93	Anaerobe
DHOase	0.59	0.76	Anaerobe
DUF1271	0.49	0.71	Anaerobe
DUF1407	0.86	0.94	Anaerobe
DUF1510	0.63	0.80	Anaerobe
DUF161	0.56	0.76	Anaerobe
DUF1610	0.61	0.88	Anaerobe
DUF162	0.54	0.67	Anaerobe
DUF164	0.67	0.87	Anaerobe
DUF1664	0.94	1.00	Anaerobe
DUF1732	0.64	0.77	Anaerobe
DUF1967	0.59	0.77	Anaerobe
DUF204	0.55	0.76	Anaerobe
DUF208	0.20	0.75	Anaerobe
DUF2088	0.26	0.66	Anaerobe
DUF2116	0.64	0.80	Anaerobe
DUF2179	0.20	0.71	Anaerobe
DUF2203	0.63	0.80	Anaerobe
DUF2229	0.38	0.69	Anaerobe
DUF2232	0.61	0.81	Anaerobe
DUF2296	0.66	0.85	Anaerobe
DUF234	0.47	0.68	Anaerobe
DUF2344	0.47	0.77	Anaerobe
DUF2387	0.59	0.79	Anaerobe
DUF2681	0.72	0.83	Anaerobe
DUF3139	0.34	0.71	Anaerobe
DUF3169	0.62	0.73	Anaerobe
DUF318	0.46	0.72	Anaerobe
DUF3552	0.84	0.97	Anaerobe
DUF35_N	0.74	0.83	Anaerobe
DUF3671	0.53	0.78	Anaerobe
DUF4008	0.50	0.77	Anaerobe
DUF4143	0.56	0.76	Anaerobe
DUF4179	0.46	0.71	Anaerobe
DUF4200	0.84	0.94	Anaerobe
DUF43	0.47	0.69	Anaerobe
DUF4363	0.49	0.68	Anaerobe
DUF521	0.48	0.68	Anaerobe
DUF552	0.46	0.67	Anaerobe
DUF561	0.72	0.87	Anaerobe
DUF812	0.69	0.80	Anaerobe
DUF814	0.26	0.67	Anaerobe
DUF869	0.50	0.67	Anaerobe
DUF912	0.79	0.88	Anaerobe
DXPR_C	0.86	0.94	Anaerobe
DXP_redisom_C	0.86	0.94	Anaerobe
Desulfoferrod_N	0.32	0.81	Anaerobe
DiS_P_DiS	0.60	0.79	Anaerobe
DisA_N	0.44	0.83	Anaerobe
DrsE	0.67	0.80	Anaerobe
EKR	0.29	0.68	Anaerobe
ETRAMP	0.50	0.77	Anaerobe
Elf1	0.68	0.93	Anaerobe
Epimerase_2	0.76	0.87	Anaerobe
EutA	0.85	0.93	Anaerobe
FMN_bind	0.51	0.76	Anaerobe
FYVE	0.64	0.86	Anaerobe
F_bP_aldolase	0.82	0.94	Anaerobe
Fe-ADH	0.96	1.00	Anaerobe
Fe-ADH_2	0.96	1.00	Anaerobe
FeS	0.40	0.76	Anaerobe
Fe_dep_repr_C	0.53	0.66	Anaerobe
FeoA	0.83	0.94	Anaerobe
FeoB_C	0.80	0.96	Anaerobe
Fer4_5	0.56	0.84	Anaerobe
Ferritin_2	0.59	0.82	Anaerobe
FlaC_arch	0.82	0.94	Anaerobe
Flavodoxin_1	0.81	0.93	Anaerobe
Flavodoxin_3	0.63	0.76	Anaerobe
Flavodoxin_5	0.78	0.94	Anaerobe
FliD_C	0.63	0.74	Anaerobe
Fumerase	0.52	0.79	Anaerobe
Fumerase_C	0.53	0.77	Anaerobe
G3P_antiterm	0.62	0.80	Anaerobe
Gate	0.78	0.96	Anaerobe
GcpE	0.89	0.98	Anaerobe
Glyco_hydro_57	0.42	0.69	Anaerobe
Gtr1_RagA	0.89	0.96	Anaerobe
HDOD	0.90	0.97	Anaerobe
HD_5	0.54	0.72	Anaerobe
HGD-D	0.26	0.78	Anaerobe
HTH_Tnp_IS66	0.84	0.93	Anaerobe
Hjc	0.47	0.75	Anaerobe
Hpr_kinase_N	0.36	0.66	Anaerobe
HrpE	0.73	0.86	Anaerobe
Hydant_A_N	0.67	0.81	Anaerobe
IBR	0.54	0.82	Anaerobe
IF-2B	0.56	0.68	Anaerobe
ING	0.45	0.67	Anaerobe
KH_4	0.96	1.00	Anaerobe
Kinesin	0.76	0.90	Anaerobe
LMBR1	0.62	0.79	Anaerobe
LacAB_rpiB	0.64	0.90	Anaerobe
Lectin_N	0.50	0.68	Anaerobe
MAF_flag10	0.39	0.66	Anaerobe
MIT	0.71	0.81	Anaerobe
Macro	0.50	0.66	Anaerobe
Methylase_S	0.56	0.68	Anaerobe
Methyltrans_SAM	0.75	0.85	Anaerobe
MotB_plug	0.59	0.73	Anaerobe
MutL	0.56	0.69	Anaerobe
NERD	0.76	0.87	Anaerobe
NIF3	0.73	0.93	Anaerobe
NOB1_Zn_bind	0.69	0.85	Anaerobe
NQRA	0.73	0.83	Anaerobe
NRDD	0.41	0.95	Anaerobe
NUMOD1	0.73	0.85	Anaerobe
N_methyl	0.67	0.78	Anaerobe
Na_Pi_cotrans	0.42	0.67	Anaerobe
NeuB	0.64	0.77	Anaerobe
Nitro_FeMo-Co	0.68	0.81	Anaerobe
Nsp1_C	0.57	0.71	Anaerobe
OAD_gamma	0.66	0.86	Anaerobe
Occludin_ELL	0.59	0.74	Anaerobe
Ogr_Delta	0.66	0.84	Anaerobe
OrfB_Zn_ribbon	0.94	1.00	Anaerobe
Osmo_CC	0.56	0.76	Anaerobe
P12	0.66	0.85	Anaerobe
PASTA	0.73	0.88	Anaerobe
PEP-utilizers_C	0.92	0.98	Anaerobe
PFK	0.80	0.93	Anaerobe
PHP_C	0.35	0.74	Anaerobe
PIN_4	0.58	0.71	Anaerobe
POR	0.67	0.93	Anaerobe
POR_N	0.82	0.95	Anaerobe
PPDK_N	0.82	0.91	Anaerobe
PSP1	0.28	0.81	Anaerobe
PS_pyruv_trans	0.60	0.72	Anaerobe
PTS_IIB	0.56	0.74	Anaerobe
PYC_OADA	0.49	0.83	Anaerobe
Pan_kinase	0.72	0.93	Anaerobe
Peptidase_M18	0.53	0.69	Anaerobe
Peptidase_S51	0.60	0.74	Anaerobe
Peptidase_U32	0.55	0.87	Anaerobe
Phage_GP20	0.74	0.85	Anaerobe
Phage_terminase	0.57	0.76	Anaerobe
PhnA_Zn_Ribbon	0.87	0.99	Anaerobe
Phosphorylase	0.65	0.77	Anaerobe
PolC_DP2	0.44	0.74	Anaerobe
Pox_A_type_inc	0.73	0.84	Anaerobe
Prefoldin	0.76	0.90	Anaerobe
Prefoldin_2	0.84	0.94	Anaerobe
Prim_Zn_Ribbon	0.68	0.83	Anaerobe
Prismane	0.26	0.82	Anaerobe
Prok-RING_1	0.88	0.96	Anaerobe
PrpR_N	0.55	0.71	Anaerobe
Put_DNA-bind_N	0.58	0.82	Anaerobe
Queuosine_synth	0.81	0.95	Anaerobe
R3H	0.38	0.77	Anaerobe
RNA12	0.84	0.93	Anaerobe
RNA_POL_M_15KD	0.73	0.89	Anaerobe
Rad50_zn_hook	0.60	0.78	Anaerobe
Ribosomal_S11	0.96	1.00	Anaerobe
Rubredoxin	0.79	0.94	Anaerobe
SBP_bac_9	0.85	0.94	Anaerobe
SIS_2	0.96	1.00	Anaerobe
SPOUT_MTase	0.75	0.85	Anaerobe
Sgf11	0.51	0.77	Anaerobe
Sigma_reg_N	0.49	0.74	Anaerobe
SirA	0.79	0.88	Anaerobe
Stc1	0.44	0.70	Anaerobe
TGT	0.88	0.99	Anaerobe
THOC7	0.56	0.74	Anaerobe
TMPIT	0.67	0.86	Anaerobe
TPK_catalytic	0.33	0.67	Anaerobe
TPR_3	0.58	0.70	Anaerobe
TRM	0.62	0.80	Anaerobe
TSC22	0.74	0.87	Anaerobe
Thy1	0.32	0.70	Anaerobe
TilS_C	0.55	0.69	Anaerobe
TrkH	0.67	0.89	Anaerobe
Tyr_Deacylase	0.72	0.85	Anaerobe
UPF0029	0.58	0.69	Anaerobe
UPF0122	0.79	0.93	Anaerobe
Xan_ur_permease	0.70	0.83	Anaerobe
YbaK	0.85	0.95	Anaerobe
YbbR	0.33	0.69	Anaerobe
YgbB	0.89	0.97	Anaerobe
YhfH	0.47	0.81	Anaerobe
YicC_N	0.65	0.78	Anaerobe
YtxH	0.87	0.94	Anaerobe
Zn_Tnp_IS1	0.57	0.74	Anaerobe
Zn_Tnp_IS91	0.58	0.75	Anaerobe
Zn_ribbon_recom	0.78	0.89	Anaerobe
iPGM_N	0.48	0.73	Anaerobe
tRNA_NucTran2_2	0.58	0.84	Anaerobe
vATP-synt_E	0.58	0.77	Anaerobe
zf-C2H2	0.55	0.84	Anaerobe
zf-C2H2_3	0.33	0.67	Anaerobe
zf-C2H2_4	0.77	0.93	Anaerobe
zf-C2H2_6	0.39	0.77	Anaerobe
zf-C2HC5	0.31	0.75	Anaerobe
zf-C2HC_2	0.36	0.76	Anaerobe
zf-C3HC4_2	0.44	0.78	Anaerobe
zf-C3HC4_3	0.69	0.89	Anaerobe
zf-CHY	0.61	0.83	Anaerobe
zf-CSL	0.47	0.68	Anaerobe
zf-FCS	0.67	0.81	Anaerobe
zf-H2C2_2	0.80	0.95	Anaerobe
zf-HIT	0.60	0.76	Anaerobe
zf-HYPF	0.62	0.80	Anaerobe
zf-LITAF-like	0.46	0.68	Anaerobe
zf-Mss51	0.62	0.77	Anaerobe
zf-RING_3	0.90	0.97	Anaerobe
zf-RanBP	0.52	0.83	Anaerobe
zf-Sec23_Sec24	0.35	0.75	Anaerobe
zf-TFIIB	0.87	0.95	Anaerobe
zf-dskA_traR	0.90	0.98	Anaerobe
zinc_ribbon_5	0.94	0.99	Anaerobe
2-oxoacid_dh	0.97	0.42	Aerobe/Facultative
2_5_RNA_ligase2	0.76	0.63	Aerobe/Facultative
3HCDH	0.78	0.53	Aerobe/Facultative
4HBT	0.98	0.94	Aerobe/Facultative
4HBT_2	0.95	0.84	Aerobe/Facultative
4HBT_3	0.77	0.54	Aerobe/Facultative
5-FTHF_cyc-lig	0.94	0.83	Aerobe/Facultative
6PGD	0.68	0.41	Aerobe/Facultative
AA_permease	0.87	0.67	Aerobe/Facultative
ABC1	0.85	0.59	Aerobe/Facultative
ABC_tran_2	0.96	0.89	Aerobe/Facultative
ABM	0.83	0.44	Aerobe/Facultative
ACCA	0.89	0.77	Aerobe/Facultative
ACP_syn_III_C	0.98	0.92	Aerobe/Facultative
ACR_tran	0.95	0.89	Aerobe/Facultative
ADH_N	0.96	0.84	Aerobe/Facultative
ADH_zinc_N_2	0.94	0.65	Aerobe/Facultative
AFG1_ATPase	0.96	0.91	Aerobe/Facultative
AHSA1	0.71	0.25	Aerobe/Facultative
ALAD	0.93	0.72	Aerobe/Facultative
AMP-binding	0.97	0.86	Aerobe/Facultative
ATG22	0.87	0.69	Aerobe/Facultative
ATP-grasp_5	0.98	0.93	Aerobe/Facultative
ATP-synt	0.96	0.90	Aerobe/Facultative
ATP-synt_A	0.97	0.91	Aerobe/Facultative
ATP-synt_DE_N	0.96	0.89	Aerobe/Facultative
ATP1G1_PLM_MAT8	0.68	0.47	Aerobe/Facultative
ATPgrasp_YheCD	0.78	0.33	Aerobe/Facultative
AXE1	0.93	0.78	Aerobe/Facultative
A_deaminase	0.70	0.57	Aerobe/Facultative
Abhydrolase_2	0.97	0.92	Aerobe/Facultative
Abhydrolase_3	0.96	0.86	Aerobe/Facultative
Abhydrolase_4	0.91	0.54	Aerobe/Facultative
Acetyltransf_5	0.70	0.39	Aerobe/Facultative
Acetyltransf_6	0.94	0.80	Aerobe/Facultative
Aconitase	0.95	0.89	Aerobe/Facultative
Aconitase_C	0.96	0.88	Aerobe/Facultative
Acyl-ACP_TE	0.89	0.62	Aerobe/Facultative
Acyl-CoA_dh_1	0.84	0.60	Aerobe/Facultative
Acyl-CoA_dh_2	0.81	0.59	Aerobe/Facultative
Acyl-CoA_dh_M	0.82	0.58	Aerobe/Facultative
Acyl-CoA_dh_N	0.83	0.60	Aerobe/Facultative
Acyl_transf_3	0.94	0.86	Aerobe/Facultative
Adenine_glyco	0.69	0.43	Aerobe/Facultative
AhpC-TSA_2	0.90	0.49	Aerobe/Facultative
AlaDh_PNT_N	0.88	0.58	Aerobe/Facultative
Aldose_epim	0.73	0.49	Aerobe/Facultative
Alpha-amylase_C	0.75	0.63	Aerobe/Facultative
Amidase_2	0.77	0.44	Aerobe/Facultative
Ammonium_transp	0.88	0.69	Aerobe/Facultative
Ank	0.73	0.44	Aerobe/Facultative
Ank_2	0.71	0.42	Aerobe/Facultative
Ank_3	0.72	0.41	Aerobe/Facultative
Ank_4	0.71	0.41	Aerobe/Facultative
Ank_5	0.69	0.40	Aerobe/Facultative
Anth_synt_I_N	0.92	0.72	Aerobe/Facultative
ArsC	0.89	0.81	Aerobe/Facultative
AsmA_2	0.65	0.45	Aerobe/Facultative
AsnC_trans_reg	0.84	0.73	Aerobe/Facultative
B3_4	0.99	0.96	Aerobe/Facultative
BAAT_C	0.95	0.80	Aerobe/Facultative
BMFP	0.71	0.55	Aerobe/Facultative
BNR	0.67	0.51	Aerobe/Facultative
BON	0.79	0.67	Aerobe/Facultative
BPL_C	0.92	0.77	Aerobe/Facultative
BTAD	0.85	0.73	Aerobe/Facultative
Bac_DNA_binding	0.98	0.92	Aerobe/Facultative
Bac_Ubq_Cox	0.78	0.50	Aerobe/Facultative
Bac_globin	0.67	0.15	Aerobe/Facultative
Bac_luciferase	0.77	0.36	Aerobe/Facultative
Bac_surface_Ag	0.72	0.56	Aerobe/Facultative
Bacteriocin_IIc	0.85	0.61	Aerobe/Facultative
BatA	0.80	0.58	Aerobe/Facultative
Bax1-I	0.95	0.86	Aerobe/Facultative
Beta-lactamase	0.91	0.76	Aerobe/Facultative
Beta-lactamase2	0.95	0.86	Aerobe/Facultative
Biotin_carb_C	0.96	0.80	Aerobe/Facultative
CCG	0.78	0.64	Aerobe/Facultative
CCP_MauG	0.75	0.49	Aerobe/Facultative
CHASE3	0.77	0.64	Aerobe/Facultative
CMD	0.84	0.68	Aerobe/Facultative
CM_2	0.91	0.78	Aerobe/Facultative
COX1	0.92	0.27	Aerobe/Facultative
COX15-CtaA	0.84	0.31	Aerobe/Facultative
COX2	0.88	0.19	Aerobe/Facultative
COX2_TM	0.75	0.30	Aerobe/Facultative
COX3	0.86	0.13	Aerobe/Facultative
COesterase	0.75	0.40	Aerobe/Facultative
CPSase_L_D3	0.98	0.93	Aerobe/Facultative
CPSase_sm_chain	0.95	0.88	Aerobe/Facultative
CRCB	0.85	0.76	Aerobe/Facultative
CSD	0.93	0.80	Aerobe/Facultative
CarboxypepD_reg	0.90	0.79	Aerobe/Facultative
CbiX	0.85	0.73	Aerobe/Facultative
CcmB	0.72	0.42	Aerobe/Facultative
CcmD	0.81	0.53	Aerobe/Facultative
CcmH	0.86	0.46	Aerobe/Facultative
CcoS	0.65	0.44	Aerobe/Facultative
Cdd1	0.84	0.73	Aerobe/Facultative
Chal_sti_synt_N	0.82	0.60	Aerobe/Facultative
Chlorophyllase	0.78	0.39	Aerobe/Facultative
Chlorophyllase2	0.87	0.55	Aerobe/Facultative
Choline_kinase	0.86	0.70	Aerobe/Facultative
Chorismate_bind	0.94	0.79	Aerobe/Facultative
Citrate_synt	0.92	0.62	Aerobe/Facultative
Claudin_2	0.92	0.81	Aerobe/Facultative
ClpS	0.83	0.40	Aerobe/Facultative
CoA_trans	0.69	0.55	Aerobe/Facultative
CobW_C	0.69	0.33	Aerobe/Facultative
Complex1_30kDa	0.78	0.57	Aerobe/Facultative
Complex1_49kDa	0.77	0.57	Aerobe/Facultative
CopD	0.92	0.52	Aerobe/Facultative
CorC_HlyC	0.96	0.90	Aerobe/Facultative
Cro	0.76	0.65	Aerobe/Facultative
Cu-oxidase_2	0.73	0.24	Aerobe/Facultative
Cu-oxidase_3	0.73	0.25	Aerobe/Facultative
Cupin_7	0.67	0.46	Aerobe/Facultative
Cupredoxin_1	0.86	0.40	Aerobe/Facultative
Cytidylate_kin	0.98	0.94	Aerobe/Facultative
Cyto_ox_2	0.81	0.57	Aerobe/Facultative
Cytochrom_B_C	0.66	0.38	Aerobe/Facultative
Cytochrom_B_N	0.96	0.81	Aerobe/Facultative
Cytochrom_B_N_2	0.76	0.31	Aerobe/Facultative
Cytochrom_C	0.91	0.51	Aerobe/Facultative
Cytochrom_C1	0.82	0.28	Aerobe/Facultative
Cytochrom_C_2	0.66	0.55	Aerobe/Facultative
Cytochrom_C_asm	0.94	0.63	Aerobe/Facultative
Cytochrome_C554	0.87	0.66	Aerobe/Facultative
Cytochrome_CBB3	0.92	0.58	Aerobe/Facultative
DHBP_synthase	0.94	0.82	Aerobe/Facultative
DHFR_1	0.81	0.49	Aerobe/Facultative
DHquinase_II	0.84	0.73	Aerobe/Facultative
DLH	0.99	0.88	Aerobe/Facultative
DMRL_synthase	0.94	0.83	Aerobe/Facultative
DNA_photolyase	0.78	0.49	Aerobe/Facultative
DNA_pol3_gamma3	0.99	0.95	Aerobe/Facultative
DNA_pol_A_exo1	0.95	0.87	Aerobe/Facultative
DPBB_1	0.69	0.47	Aerobe/Facultative
DPPIV_N	0.84	0.52	Aerobe/Facultative
DSBA	0.98	0.82	Aerobe/Facultative
DUF1206	0.74	0.52	Aerobe/Facultative
DUF1228	0.72	0.46	Aerobe/Facultative
DUF1253	0.72	0.48	Aerobe/Facultative
DUF1275	0.72	0.54	Aerobe/Facultative
DUF1487	0.65	0.32	Aerobe/Facultative
DUF1730	0.71	0.32	Aerobe/Facultative
DUF1772	0.75	0.52	Aerobe/Facultative
DUF1776	0.91	0.60	Aerobe/Facultative
DUF179	0.71	0.19	Aerobe/Facultative
DUF1924	0.69	0.44	Aerobe/Facultative
DUF2048	0.76	0.52	Aerobe/Facultative
DUF2118	0.69	0.57	Aerobe/Facultative
DUF218	0.89	0.77	Aerobe/Facultative
DUF2231	0.71	0.55	Aerobe/Facultative
DUF2244	0.80	0.58	Aerobe/Facultative
DUF2267	0.67	0.46	Aerobe/Facultative
DUF2269	0.79	0.53	Aerobe/Facultative
DUF2305	0.79	0.56	Aerobe/Facultative
DUF2306	0.72	0.49	Aerobe/Facultative
DUF2493	0.72	0.40	Aerobe/Facultative
DUF255	0.74	0.49	Aerobe/Facultative
DUF2580	0.67	0.50	Aerobe/Facultative
DUF2613	0.66	0.47	Aerobe/Facultative
DUF2628	0.78	0.69	Aerobe/Facultative
DUF2721	0.84	0.74	Aerobe/Facultative
DUF2892	0.88	0.77	Aerobe/Facultative
DUF2910	0.73	0.53	Aerobe/Facultative
DUF2937	0.68	0.55	Aerobe/Facultative
DUF294	0.72	0.42	Aerobe/Facultative
DUF2974	0.75	0.54	Aerobe/Facultative
DUF3040	0.91	0.76	Aerobe/Facultative
DUF308	0.89	0.71	Aerobe/Facultative
DUF3240	0.72	0.39	Aerobe/Facultative
DUF3329	0.70	0.41	Aerobe/Facultative
DUF3366	0.81	0.69	Aerobe/Facultative
DUF3448	0.89	0.46	Aerobe/Facultative
DUF3459	0.70	0.44	Aerobe/Facultative
DUF3487	0.85	0.65	Aerobe/Facultative
DUF3749	0.84	0.67	Aerobe/Facultative
DUF3814	0.67	0.21	Aerobe/Facultative
DUF4009	0.95	0.81	Aerobe/Facultative
DUF4013	0.66	0.52	Aerobe/Facultative
DUF4040	0.71	0.41	Aerobe/Facultative
DUF4066	0.94	0.87	Aerobe/Facultative
DUF4115	0.77	0.51	Aerobe/Facultative
DUF4137	0.67	0.46	Aerobe/Facultative
DUF4191	0.82	0.73	Aerobe/Facultative
DUF4229	0.80	0.57	Aerobe/Facultative
DUF423	0.66	0.31	Aerobe/Facultative
DUF4332	0.67	0.44	Aerobe/Facultative
DUF4350	0.75	0.50	Aerobe/Facultative
DUF4381	0.89	0.72	Aerobe/Facultative
DUF4405	0.79	0.69	Aerobe/Facultative
DUF454	0.72	0.51	Aerobe/Facultative
DUF456	0.85	0.70	Aerobe/Facultative
DUF457	0.68	0.50	Aerobe/Facultative
DUF461	0.67	0.16	Aerobe/Facultative
DUF485	0.89	0.69	Aerobe/Facultative
DUF490	0.65	0.46	Aerobe/Facultative
DUF519	0.76	0.57	Aerobe/Facultative
DUF533	0.69	0.39	Aerobe/Facultative
DUF58	0.73	0.55	Aerobe/Facultative
DUF59	0.94	0.61	Aerobe/Facultative
DUF676	0.83	0.53	Aerobe/Facultative
DUF721	0.81	0.65	Aerobe/Facultative
DUF742	0.71	0.52	Aerobe/Facultative
DUF836	0.98	0.91	Aerobe/Facultative
DUF853	0.89	0.80	Aerobe/Facultative
DUF899	0.85	0.33	Aerobe/Facultative
DUF900	0.67	0.39	Aerobe/Facultative
DUF915	0.78	0.48	Aerobe/Facultative
DUF937	0.65	0.26	Aerobe/Facultative
DUF938	0.82	0.69	Aerobe/Facultative
DUF955	0.87	0.74	Aerobe/Facultative
DUF962	0.68	0.55	Aerobe/Facultative
DUF998	0.85	0.63	Aerobe/Facultative
DctQ	0.85	0.73	Aerobe/Facultative
DeoRC	0.88	0.79	Aerobe/Facultative
DinB_2	0.84	0.41	Aerobe/Facultative
DnaB_bind	0.92	0.85	Aerobe/Facultative
DnaJ	1.00	0.97	Aerobe/Facultative
DoxD	0.67	0.28	Aerobe/Facultative
DoxX	0.86	0.53	Aerobe/Facultative
DoxX_2	0.82	0.33	Aerobe/Facultative
DsbB	0.71	0.24	Aerobe/Facultative
DsbD	0.92	0.78	Aerobe/Facultative
E1_dh	1.00	0.97	Aerobe/Facultative
E3_binding	0.96	0.57	Aerobe/Facultative
EAL	0.82	0.72	Aerobe/Facultative
ECH	0.96	0.79	Aerobe/Facultative
ECH_C	0.66	0.44	Aerobe/Facultative
EF_hand_3	0.69	0.56	Aerobe/Facultative
EI24	0.74	0.58	Aerobe/Facultative
EcKinase	0.82	0.58	Aerobe/Facultative
Eno-Rase_NADH_b	0.97	0.88	Aerobe/Facultative
Enoyl_reductase	0.67	0.37	Aerobe/Facultative
Esterase	0.97	0.90	Aerobe/Facultative
Esterase_phd	0.89	0.62	Aerobe/Facultative
Exo_endo_phos	0.94	0.83	Aerobe/Facultative
FAA_hydrolase	0.84	0.64	Aerobe/Facultative
FAD-oxidase_C	0.90	0.68	Aerobe/Facultative
FAD_binding_7	0.72	0.32	Aerobe/Facultative
FAE1_CUT1_RppA	0.86	0.70	Aerobe/Facultative
FA_desaturase	0.94	0.78	Aerobe/Facultative
FBPase	0.68	0.37	Aerobe/Facultative
FCD	0.84	0.74	Aerobe/Facultative
FSH1	0.97	0.77	Aerobe/Facultative
FUSC	0.93	0.80	Aerobe/Facultative
FUSC_2	0.84	0.73	Aerobe/Facultative
Fapy_DNA_glyco	0.91	0.42	Aerobe/Facultative
Fe-S_biosyn	0.93	0.34	Aerobe/Facultative
Fer2_3	0.94	0.86	Aerobe/Facultative
Ferric_reduct	0.82	0.54	Aerobe/Facultative
Ferrochelatase	0.93	0.65	Aerobe/Facultative
FixQ	0.91	0.76	Aerobe/Facultative
Flavi_DEAD	0.75	0.60	Aerobe/Facultative
Flavodoxin_2	0.93	0.86	Aerobe/Facultative
FleQ	0.93	0.78	Aerobe/Facultative
FmrO	0.94	0.88	Aerobe/Facultative
FolB	0.89	0.59	Aerobe/Facultative
FtsQ	0.84	0.62	Aerobe/Facultative
FumaraseC_C	0.93	0.76	Aerobe/Facultative
G6PD_C	0.80	0.33	Aerobe/Facultative
G6PD_N	0.80	0.39	Aerobe/Facultative
GCD14	0.90	0.81	Aerobe/Facultative
GCV_T	0.95	0.55	Aerobe/Facultative
GCV_T_C	0.93	0.45	Aerobe/Facultative
GDC-P	0.93	0.79	Aerobe/Facultative
GDI	0.71	0.55	Aerobe/Facultative
GDPD	0.87	0.68	Aerobe/Facultative
GDPD_2	0.72	0.56	Aerobe/Facultative
GFO_IDH_MocA_C	0.82	0.72	Aerobe/Facultative
GMC_oxred_N	0.82	0.62	Aerobe/Facultative
GSDH	0.72	0.21	Aerobe/Facultative
GSH-S_ATP	0.82	0.59	Aerobe/Facultative
GSHPx	0.87	0.69	Aerobe/Facultative
GST_C	0.73	0.25	Aerobe/Facultative
GST_C_2	0.73	0.18	Aerobe/Facultative
GST_N_2	0.77	0.49	Aerobe/Facultative
GST_N_3	0.87	0.68	Aerobe/Facultative
GTP-bdg_N	0.95	0.89	Aerobe/Facultative
GTP_cyclohydro2	0.94	0.82	Aerobe/Facultative
GTP_cyclohydroI	0.92	0.70	Aerobe/Facultative
GXGXG	0.84	0.70	Aerobe/Facultative
G_glu_transpept	0.75	0.25	Aerobe/Facultative
Gln-synt_N	0.93	0.79	Aerobe/Facultative
GlnD_UR_UTase	0.76	0.39	Aerobe/Facultative
GlnE	0.75	0.38	Aerobe/Facultative
Glu_syn_central	0.85	0.59	Aerobe/Facultative
Glucokinase	0.75	0.55	Aerobe/Facultative
Glucosamine_iso	0.78	0.61	Aerobe/Facultative
Gly-zipper_Omp	0.96	0.76	Aerobe/Facultative
Gly-zipper_OmpA	0.95	0.72	Aerobe/Facultative
Gly-zipper_YMGG	0.93	0.73	Aerobe/Facultative
Glyco_hydro_3	0.86	0.62	Aerobe/Facultative
Glyco_transf_7C	0.66	0.46	Aerobe/Facultative
Glyco_transf_9	0.66	0.50	Aerobe/Facultative
Glycos_transf_3	0.95	0.86	Aerobe/Facultative
Glyoxalase	0.95	0.86	Aerobe/Facultative
Glyoxalase_2	0.95	0.87	Aerobe/Facultative
Glyoxalase_3	0.90	0.69	Aerobe/Facultative
Glyoxalase_4	0.94	0.79	Aerobe/Facultative
Gram_pos_anchor	0.71	0.53	Aerobe/Facultative
H2TH	0.94	0.69	Aerobe/Facultative
HA2	0.70	0.34	Aerobe/Facultative
HEM4	0.96	0.87	Aerobe/Facultative
HNH	0.87	0.76	Aerobe/Facultative
HNH_4	0.76	0.62	Aerobe/Facultative
HRDC	0.95	0.89	Aerobe/Facultative
HSP33	0.67	0.55	Aerobe/Facultative
HTH_32	0.89	0.80	Aerobe/Facultative
Haem_bd	0.66	0.34	Aerobe/Facultative
HemY_N	0.91	0.76	Aerobe/Facultative
Herpes_LMP1	0.74	0.56	Aerobe/Facultative
HisG	0.90	0.81	Aerobe/Facultative
HisKA_3	0.91	0.84	Aerobe/Facultative
Hist_deacetyl	0.71	0.46	Aerobe/Facultative
Histidinol_dh	0.93	0.81	Aerobe/Facultative
Hpr_kinase_C	0.83	0.69	Aerobe/Facultative
Hydrolase_4	0.98	0.91	Aerobe/Facultative
ICL	0.68	0.17	Aerobe/Facultative
ICMT	0.67	0.48	Aerobe/Facultative
IGPD	0.91	0.81	Aerobe/Facultative
ILVD_EDD	0.90	0.81	Aerobe/Facultative
IclR	0.69	0.46	Aerobe/Facultative
IlvC	0.92	0.81	Aerobe/Facultative
Inositol_P	0.96	0.56	Aerobe/Facultative
Integrase_1	0.85	0.76	Aerobe/Facultative
Ion_trans_2	0.73	0.54	Aerobe/Facultative
Iso_dh	0.94	0.87	Aerobe/Facultative
KfrA_N	0.76	0.63	Aerobe/Facultative
LACT	0.71	0.47	Aerobe/Facultative
LIP	0.76	0.44	Aerobe/Facultative
LMWPc	0.88	0.80	Aerobe/Facultative
LPAM_1	0.97	0.88	Aerobe/Facultative
LPAM_2	0.89	0.77	Aerobe/Facultative
LTXXQ	0.72	0.47	Aerobe/Facultative
LacY_symp	0.76	0.50	Aerobe/Facultative
Lactonase	0.80	0.42	Aerobe/Facultative
Ldh_1_C	0.89	0.76	Aerobe/Facultative
Leu_Phe_trans	0.65	0.31	Aerobe/Facultative
Ligase_CoA	0.91	0.62	Aerobe/Facultative
Lipase_3	0.94	0.83	Aerobe/Facultative
Lipase_GDSL	0.87	0.67	Aerobe/Facultative
Lipase_GDSL_2	0.94	0.78	Aerobe/Facultative
LolA	0.69	0.44	Aerobe/Facultative
Lon_C	0.99	0.95	Aerobe/Facultative
LptC	0.68	0.57	Aerobe/Facultative
LptE	0.71	0.55	Aerobe/Facultative
LpxC	0.65	0.52	Aerobe/Facultative
LpxD	0.69	0.55	Aerobe/Facultative
Lum_binding	0.95	0.84	Aerobe/Facultative
LuxC	0.83	0.52	Aerobe/Facultative
LysE	0.85	0.69	Aerobe/Facultative
Lysine_decarbox	0.93	0.60	Aerobe/Facultative
MAAL_C	0.97	0.92	Aerobe/Facultative
MARVEL	0.74	0.46	Aerobe/Facultative
MCE	0.79	0.59	Aerobe/Facultative
MFS_1_like	0.94	0.75	Aerobe/Facultative
MG1	0.69	0.41	Aerobe/Facultative
MLTD_N	0.67	0.32	Aerobe/Facultative
MNHE	0.70	0.53	Aerobe/Facultative
MOSC	0.68	0.57	Aerobe/Facultative
MR_MLE	0.85	0.56	Aerobe/Facultative
MR_MLE_N	0.67	0.43	Aerobe/Facultative
MarC	0.75	0.51	Aerobe/Facultative
MdcE	0.84	0.71	Aerobe/Facultative
MerC	0.89	0.73	Aerobe/Facultative
MerR_2	0.73	0.59	Aerobe/Facultative
Met_synt_B12	0.74	0.64	Aerobe/Facultative
Metal_resist	0.87	0.75	Aerobe/Facultative
Meth_synt_1	0.66	0.41	Aerobe/Facultative
Meth_synt_2	0.74	0.45	Aerobe/Facultative
Methyltrans_RNA	0.95	0.89	Aerobe/Facultative
Methyltransf_1N	0.67	0.50	Aerobe/Facultative
Methyltransf_2	0.92	0.73	Aerobe/Facultative
Methyltransf_28	0.67	0.36	Aerobe/Facultative
Methyltransf_29	0.84	0.61	Aerobe/Facultative
Methyltransf_3	0.96	0.90	Aerobe/Facultative
Methyltransf_8	0.95	0.88	Aerobe/Facultative
Methyltransf_9	0.93	0.87	Aerobe/Facultative
MoaC	0.85	0.69	Aerobe/Facultative
MoaE	0.84	0.43	Aerobe/Facultative
Mob_synth_C	0.84	0.69	Aerobe/Facultative
MoeA_C	0.85	0.63	Aerobe/Facultative
MoeA_N	0.84	0.65	Aerobe/Facultative
MoeZ_MoeB	0.90	0.64	Aerobe/Facultative
Molybdopterin	0.89	0.66	Aerobe/Facultative
Molydop_binding	0.90	0.73	Aerobe/Facultative
Mqo	0.67	0.31	Aerobe/Facultative
MraY_sig1	0.96	0.90	Aerobe/Facultative
MscL	0.80	0.62	Aerobe/Facultative
MttA_Hcf106	0.94	0.70	Aerobe/Facultative
Multi_Drug_Res	0.83	0.57	Aerobe/Facultative
NADHdh	0.77	0.56	Aerobe/Facultative
NAPRTase	0.71	0.57	Aerobe/Facultative
NDK	0.95	0.69	Aerobe/Facultative
NHL	0.82	0.55	Aerobe/Facultative
NIR_SIR	0.83	0.56	Aerobe/Facultative
NIR_SIR_ferr	0.84	0.65	Aerobe/Facultative
NLPC_P60	0.86	0.78	Aerobe/Facultative
NYN	0.73	0.54	Aerobe/Facultative
Na_H_Exchanger	0.96	0.81	Aerobe/Facultative
Ndr	0.93	0.63	Aerobe/Facultative
Ni_hydr_CYTB	0.92	0.76	Aerobe/Facultative
NifU	0.70	0.54	Aerobe/Facultative
Nuc_sug_transp	0.73	0.48	Aerobe/Facultative
OATP	0.81	0.67	Aerobe/Facultative
OB_RNB	0.98	0.94	Aerobe/Facultative
OKR_DC_1_N	0.82	0.70	Aerobe/Facultative
OMP_b-brl	0.75	0.56	Aerobe/Facultative
OSCP	0.97	0.91	Aerobe/Facultative
OsmC	0.88	0.55	Aerobe/Facultative
Oxidored_FMN	0.93	0.84	Aerobe/Facultative
Oxidored_molyb	0.69	0.24	Aerobe/Facultative
Oxidored_q1	0.87	0.67	Aerobe/Facultative
Oxidored_q1_N	0.88	0.64	Aerobe/Facultative
Oxidored_q2	0.94	0.79	Aerobe/Facultative
Oxidored_q3	0.85	0.60	Aerobe/Facultative
Oxidored_q4	0.79	0.49	Aerobe/Facultative
P-II	0.85	0.76	Aerobe/Facultative
PA	0.74	0.58	Aerobe/Facultative
PAF-AH_p_II	0.73	0.47	Aerobe/Facultative
PD40	0.89	0.56	Aerobe/Facultative
PDT	0.93	0.86	Aerobe/Facultative
PEMT	0.71	0.59	Aerobe/Facultative
PEPcase	0.70	0.28	Aerobe/Facultative
PGAP1	0.94	0.86	Aerobe/Facultative
PG_binding_1	0.83	0.66	Aerobe/Facultative
PHO4	0.84	0.68	Aerobe/Facultative
PLDc	0.80	0.66	Aerobe/Facultative
PLDc_2	0.96	0.90	Aerobe/Facultative
PLDc_N	0.78	0.68	Aerobe/Facultative
PMSR	0.93	0.68	Aerobe/Facultative
PMT	0.65	0.52	Aerobe/Facultative
PNPOx_C	0.73	0.17	Aerobe/Facultative
PNTB	0.67	0.20	Aerobe/Facultative
PPK2	0.69	0.47	Aerobe/Facultative
PP_kinase	0.81	0.52	Aerobe/Facultative
PP_kinase_C	0.82	0.62	Aerobe/Facultative
PP_kinase_N	0.81	0.57	Aerobe/Facultative
PQQ	0.84	0.58	Aerobe/Facultative
PQQ_2	0.88	0.58	Aerobe/Facultative
PRA1	0.81	0.69	Aerobe/Facultative
PTS-HPr	0.82	0.69	Aerobe/Facultative
PYNP_C	0.89	0.81	Aerobe/Facultative
Paired_CXXCH_1	0.78	0.56	Aerobe/Facultative
Pantoate_transf	0.89	0.77	Aerobe/Facultative
Patched	0.79	0.65	Aerobe/Facultative
PdxA	0.70	0.55	Aerobe/Facultative
PdxJ	0.70	0.51	Aerobe/Facultative
PepSY	0.71	0.46	Aerobe/Facultative
PepSY_TM	0.82	0.53	Aerobe/Facultative
PepSY_TM_1	0.70	0.43	Aerobe/Facultative
PepSY_TM_2	0.88	0.59	Aerobe/Facultative
PepSY_TM_3	0.72	0.44	Aerobe/Facultative
Peptidase_M1	0.82	0.35	Aerobe/Facultative
Peptidase_M17	0.91	0.44	Aerobe/Facultative
Peptidase_M17_N	0.88	0.51	Aerobe/Facultative
Peptidase_M23	0.99	0.96	Aerobe/Facultative
Peptidase_M3	0.85	0.65	Aerobe/Facultative
Peptidase_M48	0.94	0.86	Aerobe/Facultative
Peptidase_MA_2	0.95	0.83	Aerobe/Facultative
Peptidase_S11	0.90	0.75	Aerobe/Facultative
Peptidase_S13	0.87	0.69	Aerobe/Facultative
Peptidase_S15	0.95	0.75	Aerobe/Facultative
Peptidase_S8	0.73	0.57	Aerobe/Facultative
Peptidase_S9	0.98	0.94	Aerobe/Facultative
Peptidase_S9_N	0.70	0.25	Aerobe/Facultative
Permease	0.73	0.50	Aerobe/Facultative
PgaD	0.84	0.67	Aerobe/Facultative
PhaG_MnhG_YufB	0.66	0.47	Aerobe/Facultative
Phe_tRNA-synt_N	0.99	0.96	Aerobe/Facultative
PhzC-PhzF	0.76	0.48	Aerobe/Facultative
Pilus_CpaD	0.69	0.47	Aerobe/Facultative
Pirin	0.75	0.39	Aerobe/Facultative
Pirin_C	0.74	0.43	Aerobe/Facultative
PmbA_TldD	0.66	0.46	Aerobe/Facultative
Polyketide_cyc	0.87	0.29	Aerobe/Facultative
Polyketide_cyc2	0.89	0.40	Aerobe/Facultative
Porphobil_deam	0.93	0.73	Aerobe/Facultative
Porphobil_deamC	0.92	0.70	Aerobe/Facultative
Ppx-GppA	0.95	0.89	Aerobe/Facultative
PrgI	0.89	0.80	Aerobe/Facultative
Pro_CA	0.83	0.59	Aerobe/Facultative
Pro_dh	0.75	0.35	Aerobe/Facultative
Pro_isomerase	0.92	0.72	Aerobe/Facultative
Proteasome	0.81	0.69	Aerobe/Facultative
Pterin_4a	0.69	0.15	Aerobe/Facultative
Pyr_redox_dim	0.98	0.90	Aerobe/Facultative
Pyridox_oxase_2	0.67	0.19	Aerobe/Facultative
Pyridox_oxidase	0.91	0.81	Aerobe/Facultative
Pyrophosphatase	0.89	0.34	Aerobe/Facultative
RDD	0.87	0.58	Aerobe/Facultative
RNB	0.87	0.79	Aerobe/Facultative
RNase_E_G	0.89	0.78	Aerobe/Facultative
RNase_H_2	0.95	0.82	Aerobe/Facultative
RP-C	0.73	0.53	Aerobe/Facultative
RQC	0.73	0.48	Aerobe/Facultative
RecO_C	0.96	0.83	Aerobe/Facultative
RecO_N	0.96	0.90	Aerobe/Facultative
ResB	0.80	0.58	Aerobe/Facultative
Rhodanese	0.99	0.86	Aerobe/Facultative
Rhomboid	0.89	0.74	Aerobe/Facultative
RibD_C	0.96	0.82	Aerobe/Facultative
Ribonuc_L-PSP	0.95	0.88	Aerobe/Facultative
Ribonuc_red_lgC	0.98	0.78	Aerobe/Facultative
Ribonuc_red_lgN	0.95	0.75	Aerobe/Facultative
Ribonuc_red_sm	0.83	0.27	Aerobe/Facultative
Ribosomal_60s	0.84	0.74	Aerobe/Facultative
Ribosomal_L25p	0.94	0.78	Aerobe/Facultative
Ribosomal_L30	0.89	0.80	Aerobe/Facultative
Ribosomal_L33	0.95	0.81	Aerobe/Facultative
Ribosomal_L50	0.84	0.70	Aerobe/Facultative
Ribosomal_S14	0.96	0.89	Aerobe/Facultative
Rick_17kDa_Anti	0.88	0.69	Aerobe/Facultative
Rieske	0.87	0.40	Aerobe/Facultative
Rieske_2	0.80	0.20	Aerobe/Facultative
Romo1	0.68	0.55	Aerobe/Facultative
Rossmann-like	0.90	0.82	Aerobe/Facultative
RskA	0.86	0.59	Aerobe/Facultative
S-methyl_trans	0.84	0.73	Aerobe/Facultative
SCO1-SenC	0.92	0.69	Aerobe/Facultative
SDF	0.77	0.61	Aerobe/Facultative
SE	0.77	0.16	Aerobe/Facultative
SGL	0.89	0.56	Aerobe/Facultative
SIMPL	0.73	0.53	Aerobe/Facultative
SKG6	0.65	0.54	Aerobe/Facultative
SLT	0.95	0.85	Aerobe/Facultative
SNARE_assoc	0.99	0.94	Aerobe/Facultative
SPOR	0.90	0.70	Aerobe/Facultative
SQS_PSY	0.73	0.29	Aerobe/Facultative
SSF	0.83	0.70	Aerobe/Facultative
STAS_2	0.91	0.81	Aerobe/Facultative
ScpA_ScpB	0.87	0.72	Aerobe/Facultative
Sdh_cyt	0.91	0.60	Aerobe/Facultative
SelR	0.88	0.66	Aerobe/Facultative
Ser_hydrolase	0.89	0.55	Aerobe/Facultative
Sigma70_ner	0.69	0.43	Aerobe/Facultative
SnoaL	0.71	0.28	Aerobe/Facultative
SnoaL_2	0.87	0.44	Aerobe/Facultative
SnoaL_3	0.78	0.43	Aerobe/Facultative
SnoaL_4	0.67	0.29	Aerobe/Facultative
Sod_Fe_C	0.92	0.44	Aerobe/Facultative
Sod_Fe_N	0.92	0.49	Aerobe/Facultative
SoxG	0.65	0.32	Aerobe/Facultative
Sterol-sensing	0.65	0.45	Aerobe/Facultative
Succ_CoA_lig	0.93	0.65	Aerobe/Facultative
Succ_DH_flav_C	0.95	0.79	Aerobe/Facultative
Sugar-bind	0.72	0.48	Aerobe/Facultative
Sugar_tr	0.99	0.93	Aerobe/Facultative
Sulfate_tra_GLY	0.83	0.57	Aerobe/Facultative
Sulfate_transp	0.84	0.57	Aerobe/Facultative
TAT_signal	0.90	0.61	Aerobe/Facultative
TOBE_3	0.65	0.20	Aerobe/Facultative
TPMT	0.91	0.77	Aerobe/Facultative
TPPK_C	0.71	0.56	Aerobe/Facultative
TPR_18	0.73	0.53	Aerobe/Facultative
TPR_4	0.95	0.82	Aerobe/Facultative
TPR_5	0.73	0.47	Aerobe/Facultative
TRI12	0.80	0.43	Aerobe/Facultative
Tad	0.76	0.53	Aerobe/Facultative
TatC	0.95	0.70	Aerobe/Facultative
TctB	0.89	0.76	Aerobe/Facultative
TerB	0.75	0.55	Aerobe/Facultative
TerC	0.94	0.69	Aerobe/Facultative
TetR_C_6	0.78	0.44	Aerobe/Facultative
Tetraspannin	0.98	0.93	Aerobe/Facultative
Thioesterase	0.96	0.73	Aerobe/Facultative
Thiolase_C	0.92	0.79	Aerobe/Facultative
Thioredoxin_4	0.97	0.84	Aerobe/Facultative
Thioredoxin_5	0.77	0.49	Aerobe/Facultative
Thymidylat_synt	0.75	0.39	Aerobe/Facultative
Tic20	0.87	0.63	Aerobe/Facultative
TilS	0.70	0.39	Aerobe/Facultative
TonB_2	0.67	0.54	Aerobe/Facultative
TonB_dep_Rec	0.65	0.46	Aerobe/Facultative
TraT	0.71	0.47	Aerobe/Facultative
Transgly_assoc	0.78	0.55	Aerobe/Facultative
Transglycosylas	0.66	0.41	Aerobe/Facultative
TrbC	0.85	0.64	Aerobe/Facultative
Trm112p	0.71	0.48	Aerobe/Facultative
TruB_C	0.68	0.37	Aerobe/Facultative
UAA	0.71	0.56	Aerobe/Facultative
UCR_Fe-S_N	0.84	0.57	Aerobe/Facultative
UDPG_MGDP_dh	0.89	0.80	Aerobe/Facultative
UPF0016	0.67	0.56	Aerobe/Facultative
UPF0075	0.69	0.36	Aerobe/Facultative
UPF0081	0.98	0.85	Aerobe/Facultative
UPF0118	0.99	0.96	Aerobe/Facultative
UPF0126	0.73	0.52	Aerobe/Facultative
UPF0227	0.92	0.70	Aerobe/Facultative
URO-D	0.92	0.62	Aerobe/Facultative
UTRA	0.68	0.54	Aerobe/Facultative
UbiA	0.98	0.87	Aerobe/Facultative
Usp	0.95	0.88	Aerobe/Facultative
VIT1	0.91	0.81	Aerobe/Facultative
VWA	0.90	0.75	Aerobe/Facultative
VWA_3	0.84	0.69	Aerobe/Facultative
VWA_CoxE	0.85	0.68	Aerobe/Facultative
Virul_fac_BrkB	0.97	0.79	Aerobe/Facultative
WHG	0.72	0.53	Aerobe/Facultative
YCII	0.75	0.24	Aerobe/Facultative
YWTD	0.87	0.64	Aerobe/Facultative
YceI	0.75	0.22	Aerobe/Facultative
YfiO	0.80	0.56	Aerobe/Facultative
Yip1	0.95	0.88	Aerobe/Facultative
YtpI	0.73	0.53	Aerobe/Facultative
YwiC	0.73	0.56	Aerobe/Facultative
dTDP_sugar_isom	0.73	0.62	Aerobe/Facultative
malic	0.85	0.75	Aerobe/Facultative
zf-FPG_IleRS	0.96	0.90	Aerobe/Facultative
zf-HC2	0.74	0.56	Aerobe/Facultative
zf-MaoC	0.72	0.45	Aerobe/Facultative
