# Supplementary material for: Bayesian prediction of microbial oxygen requirement
Source: F1000Res. 2013 Sep 13;2:184. [Version 1] doi: 10.12688/f1000research.2-184.v1 (PMC4743139; doi:10.12688/f1000research.2-184.v1)
Supplement: Data and scripts for Bayesian prediction of microbial oxygen requirement of selected bacteria from the NCBI genome database — Additional file 1: Text-format (.txt). One-step prediction results. The classification predictions for all included genomes when using the one-step method and N-fold cross-validation. Additional file 2: Text-format (.txt). Two-step prediction results. The classification predictions for all included genomes when using the two-step method and N-fold cross-validation. Additional file 3: Text-format (.txt). Domains distinguishing anaerobes from respiring bacteria. The Pfam-A domains found significantly more frequently in bacteria which are capable of respiration (aerobes/facultative anaerobes) than in anaerobes, and vice versa. Additional file 4 Text-format (.txt). Domains distinguishing aerobes and facultative anaerobes. The Pfam-A domains found significantly more frequently in anaerobe than facultative bacteria, and vice versa. Additional file 5: Text-format (.txt). Predictions of aerobes and anaerobes only. The predictions of all of the included genomes which are either aerobe or anaerobe, excluding the facultative anaerobes. Made only to allow for direct comparison to results in the literature. Additional file 6. Text-format (.txt). Protein domain presence/absence matrix. The presence/absence profiles with respect to Pfam-A domains of all included genomes. Additional file 7: Python-format (.py). Get likelihoods from Pfam-domains. A python script used to identify the Pfam-A domains over-represented in one class compared to the others based on the training set, and on that basis construct the likelihood files used for predictions. Additional file 8: Python-format (.py). Predictor. A python script used to predict the oxygen requirements classification of genomes in the test set, based on protein domain profile and the likelihood files created by Additional file 7. Additional file 9: Python-format (.py). Predictive evaluations. A python script used to evaluate the predictors performance by calculating a Matthew's Correlation Coefficient for each of the classifications i [file f1000research-2-2094-s0000.tgz › 1184481]

Domain	P(present|Aerobe)	P(present|Facultative)	Overrepresented in
2-oxoacid_dh	0.99	0.94	Aerobe
2OG-FeII_Oxy_3	0.69	0.37	Aerobe
3HCDH	0.85	0.67	Aerobe
5_3_exonuc_N	1.00	0.97	Aerobe
60KD_IMP	1.00	0.97	Aerobe
6PF2K	0.83	0.70	Aerobe
AAA_26	0.99	0.94	Aerobe
ABC1	0.91	0.74	Aerobe
ACP_syn_III	0.99	0.95	Aerobe
ACP_syn_III_C	0.99	0.95	Aerobe
ACR_tran	0.97	0.91	Aerobe
ADH_N	0.99	0.91	Aerobe
ADH_zinc_N	1.00	0.97	Aerobe
ADH_zinc_N_2	0.97	0.89	Aerobe
AHSA1	0.80	0.56	Aerobe
AICARFT_IMPCHas	0.99	0.93	Aerobe
AIRS	0.99	0.94	Aerobe
AIRS_C	0.99	0.94	Aerobe
ALAD	0.97	0.88	Aerobe
ANTAR	0.69	0.54	Aerobe
ARD	0.71	0.53	Aerobe
ATP-grasp_2	0.99	0.92	Aerobe
ATP-grasp_5	0.99	0.95	Aerobe
ATPase_gene1	0.92	0.82	Aerobe
AXE1	0.96	0.89	Aerobe
Abhydrolase_3	0.99	0.93	Aerobe
Aconitase	0.99	0.89	Aerobe
Aconitase_C	0.99	0.91	Aerobe
Acyl-ACP_TE	0.94	0.83	Aerobe
Acyl-CoA_dh_1	0.90	0.73	Aerobe
Acyl-CoA_dh_2	0.89	0.69	Aerobe
Acyl-CoA_dh_M	0.89	0.71	Aerobe
Acyl-CoA_dh_N	0.90	0.72	Aerobe
Acyl_transf_1	0.99	0.94	Aerobe
AdoHcyase	0.86	0.51	Aerobe
Ald_Xan_dh_C	0.68	0.44	Aerobe
Ald_Xan_dh_C2	0.69	0.46	Aerobe
Amidase	0.98	0.83	Aerobe
Aminotran_4	0.98	0.93	Aerobe
Ammonium_transp	0.92	0.82	Aerobe
Ank	0.80	0.61	Aerobe
Ank_2	0.77	0.62	Aerobe
Ank_3	0.79	0.60	Aerobe
Ank_4	0.77	0.61	Aerobe
Ank_5	0.76	0.56	Aerobe
Anth_synt_I_N	0.95	0.87	Aerobe
ArgJ	0.76	0.63	Aerobe
Asp_decarbox	0.73	0.59	Aerobe
BNR	0.73	0.58	Aerobe
BNR_2	0.69	0.49	Aerobe
BPL_LplA_LipB	1.00	0.97	Aerobe
BacA	0.97	0.90	Aerobe
Bac_globin	0.78	0.51	Aerobe
Bac_luciferase	0.85	0.65	Aerobe
Beta_helix	0.75	0.59	Aerobe
Biotin_carb_C	0.99	0.92	Aerobe
CHASE3	0.82	0.68	Aerobe
CLP_protease	0.99	0.95	Aerobe
CMAS	1.00	0.97	Aerobe
CN_hydrolase	0.97	0.90	Aerobe
COX1	0.98	0.82	Aerobe
COX15-CtaA	0.94	0.68	Aerobe
COX2	0.96	0.76	Aerobe
COX2_TM	0.82	0.62	Aerobe
COX3	0.95	0.71	Aerobe
COesterase	0.81	0.65	Aerobe
CPSase_L_D2	1.00	0.97	Aerobe
CPSase_L_D3	1.00	0.95	Aerobe
CPSase_sm_chain	0.99	0.90	Aerobe
CP_ATPgrasp_1	0.69	0.44	Aerobe
CP_ATPgrasp_2	0.69	0.55	Aerobe
Carboxyl_trans	0.99	0.94	Aerobe
Catalase	0.68	0.53	Aerobe
Chal_sti_synt_C	0.69	0.50	Aerobe
Chorismate_bind	0.97	0.90	Aerobe
Chromate_transp	0.73	0.59	Aerobe
Citrate_synt	0.97	0.84	Aerobe
Cna_B_2	0.68	0.55	Aerobe
CoA_binding_2	0.99	0.95	Aerobe
CoA_trans	0.75	0.61	Aerobe
CoA_transf_3	0.66	0.49	Aerobe
Cob_adeno_trans	0.89	0.76	Aerobe
Complex1_30kDa	0.83	0.70	Aerobe
Complex1_49kDa	0.82	0.69	Aerobe
Cpn60_TCP1	1.00	0.96	Aerobe
CsbD	0.68	0.51	Aerobe
Cu-oxidase	0.68	0.53	Aerobe
Cu-oxidase_2	0.80	0.62	Aerobe
Cu-oxidase_3	0.81	0.60	Aerobe
Cupin_6	0.88	0.76	Aerobe
Cupin_7	0.73	0.57	Aerobe
Cupredoxin_1	0.94	0.75	Aerobe
Cys_rich_CPXG	0.67	0.51	Aerobe
Cytidylate_kin	1.00	0.96	Aerobe
Cytochrom_B_N_2	0.82	0.65	Aerobe
Cytochrom_C	0.97	0.81	Aerobe
Cytochrom_C1	0.89	0.70	Aerobe
Cytochrom_C_asm	0.99	0.86	Aerobe
Cytochrome_CBB3	0.98	0.83	Aerobe
DAGK_cat	0.95	0.84	Aerobe
DAP_epimerase	0.94	0.84	Aerobe
DEDD_Tnp_IS110	0.80	0.66	Aerobe
DHOase	0.69	0.42	Aerobe
DMRL_synthase	0.97	0.90	Aerobe
DNA_ligase_A_M	0.68	0.41	Aerobe
DPPIV_N	0.90	0.76	Aerobe
DUF1180	0.68	0.45	Aerobe
DUF1269	0.78	0.61	Aerobe
DUF1275	0.76	0.64	Aerobe
DUF1487	0.71	0.56	Aerobe
DUF159	0.66	0.48	Aerobe
DUF1679	0.66	0.48	Aerobe
DUF1776	0.94	0.85	Aerobe
DUF2029	0.69	0.46	Aerobe
DUF2048	0.83	0.66	Aerobe
DUF2118	0.76	0.58	Aerobe
DUF2231	0.79	0.59	Aerobe
DUF2306	0.76	0.64	Aerobe
DUF2360	0.72	0.53	Aerobe
DUF2383	0.81	0.65	Aerobe
DUF255	0.80	0.64	Aerobe
DUF294_C	0.68	0.52	Aerobe
DUF305	0.66	0.35	Aerobe
DUF3366	0.85	0.74	Aerobe
DUF3448	0.96	0.77	Aerobe
DUF4040	0.77	0.62	Aerobe
DUF4098	0.66	0.43	Aerobe
DUF4129	0.72	0.52	Aerobe
DUF4142	0.69	0.35	Aerobe
DUF4162	0.71	0.52	Aerobe
DUF4231	0.96	0.90	Aerobe
DUF4350	0.84	0.59	Aerobe
DUF561	0.76	0.64	Aerobe
DUF58	0.87	0.50	Aerobe
DUF59	0.96	0.90	Aerobe
DUF721	0.87	0.70	Aerobe
DUF899	0.93	0.72	Aerobe
DUF937	0.71	0.57	Aerobe
DXP_reductoisom	0.96	0.89	Aerobe
DapB_C	0.96	0.89	Aerobe
DapB_N	1.00	0.97	Aerobe
DinB	0.66	0.35	Aerobe
DinB_2	0.89	0.75	Aerobe
DsbD	0.96	0.87	Aerobe
E3_binding	0.98	0.93	Aerobe
ECH	0.98	0.92	Aerobe
ECH_C	0.74	0.53	Aerobe
ELFV_dehydrog	1.00	0.96	Aerobe
ETF	0.92	0.81	Aerobe
ETF_alpha	0.84	0.63	Aerobe
Esterase_phd	0.93	0.82	Aerobe
Exosortase_EpsH	0.68	0.53	Aerobe
FAD-oxidase_C	0.95	0.82	Aerobe
FAE1_CUT1_RppA	0.91	0.78	Aerobe
FG-GAP	0.73	0.55	Aerobe
FGE-sulfatase	0.73	0.51	Aerobe
FSH1	1.00	0.92	Aerobe
FUSC	0.96	0.89	Aerobe
Fe-S_biosyn	0.98	0.86	Aerobe
Fer2	0.98	0.86	Aerobe
Fer2_2	0.67	0.46	Aerobe
Fer2_3	0.99	0.86	Aerobe
Fer4	0.99	0.93	Aerobe
Fer4_10	0.99	0.93	Aerobe
Fer4_11	0.99	0.87	Aerobe
Fer4_13	0.99	0.93	Aerobe
Fer4_15	0.99	0.93	Aerobe
Fer4_16	0.99	0.93	Aerobe
Fer4_17	0.99	0.92	Aerobe
Fer4_18	0.99	0.93	Aerobe
Fer4_2	0.99	0.93	Aerobe
Fer4_3	0.99	0.93	Aerobe
Fer4_4	0.99	0.93	Aerobe
Fer4_6	0.99	0.93	Aerobe
Fer4_7	0.99	0.93	Aerobe
Fer4_8	0.99	0.93	Aerobe
Fer4_9	0.99	0.93	Aerobe
Fer4_NifH	1.00	0.96	Aerobe
Ferritin_2	0.66	0.48	Aerobe
Ferrochelatase	0.96	0.88	Aerobe
Flavin_Reduct	0.89	0.66	Aerobe
Flavoprotein	0.99	0.94	Aerobe
FumaraseC_C	0.98	0.86	Aerobe
GATase_2	0.99	0.95	Aerobe
GATase_6	0.99	0.95	Aerobe
GATase_7	0.99	0.95	Aerobe
GCS2	0.68	0.47	Aerobe
GCV_T	0.99	0.89	Aerobe
GCV_T_C	0.97	0.86	Aerobe
GDC-P	0.96	0.88	Aerobe
GMC_oxred_C	0.74	0.48	Aerobe
GNVR	0.83	0.69	Aerobe
GSDH	0.83	0.54	Aerobe
GTP_cyclohydro2	0.96	0.90	Aerobe
GXGXG	0.90	0.76	Aerobe
G_glu_transpept	0.82	0.63	Aerobe
GatB_N	0.92	0.68	Aerobe
GatB_Yqey	0.98	0.77	Aerobe
GcpE	0.92	0.84	Aerobe
Gln-synt_C	0.99	0.94	Aerobe
Gln-synt_N	0.96	0.88	Aerobe
Glu-tRNAGln	0.92	0.70	Aerobe
Glu_syn_central	0.89	0.78	Aerobe
Gly-zipper_OmpA	0.97	0.91	Aerobe
Glyco_tran_28_C	0.99	0.95	Aerobe
Glyco_trans_1_3	0.99	0.95	Aerobe
Glyco_trans_4_4	1.00	0.97	Aerobe
Glyco_transf_7C	0.78	0.46	Aerobe
Glycos_transf_4	0.99	0.95	Aerobe
Gmad1	0.68	0.53	Aerobe
Gp_dh_C	1.00	0.97	Aerobe
Gp_dh_N	1.00	0.97	Aerobe
GtrA	0.83	0.69	Aerobe
Guanylate_cyc	0.72	0.53	Aerobe
HEAT	0.78	0.58	Aerobe
HEAT_2	0.90	0.80	Aerobe
HEM4	0.99	0.91	Aerobe
HNH_4	0.81	0.68	Aerobe
HNH_5	0.68	0.47	Aerobe
HPPK	0.97	0.91	Aerobe
HSP20	0.89	0.77	Aerobe
HWE_HK	0.67	0.42	Aerobe
HisG	0.94	0.84	Aerobe
HisKA_2	0.67	0.39	Aerobe
Hist_deacetyl	0.79	0.58	Aerobe
Histidinol_dh	0.96	0.88	Aerobe
HlyD	1.00	0.97	Aerobe
Hpt	0.89	0.79	Aerobe
HrcA	0.76	0.63	Aerobe
HxlR	0.97	0.91	Aerobe
IGPD	0.96	0.85	Aerobe
ILVD_EDD	0.93	0.85	Aerobe
IlvC	0.96	0.86	Aerobe
Inositol_P	0.98	0.93	Aerobe
Ion_trans_2	0.78	0.65	Aerobe
Iso_dh	0.97	0.89	Aerobe
KH_3	1.00	0.96	Aerobe
Ketoacyl-synt_C	0.99	0.95	Aerobe
KorB	0.97	0.85	Aerobe
LIP	0.83	0.64	Aerobe
LMWPc	0.91	0.83	Aerobe
Ligase_CoA	0.96	0.84	Aerobe
Lum_binding	0.97	0.92	Aerobe
MDMPI_N	0.66	0.37	Aerobe
MG1	0.74	0.61	Aerobe
MMPL	1.00	0.94	Aerobe
MR_MLE_N	0.72	0.58	Aerobe
Maf	0.94	0.85	Aerobe
MdcE	0.89	0.78	Aerobe
Metal_resist	0.92	0.78	Aerobe
Methyltransf_24	1.00	0.97	Aerobe
Mg_chelatase_2	0.97	0.82	Aerobe
Mnd1	0.99	0.94	Aerobe
Molybdopterin	0.93	0.84	Aerobe
MttA_Hcf106	0.98	0.88	Aerobe
Mur_ligase	0.99	0.95	Aerobe
Mur_ligase_C	1.00	0.97	Aerobe
Mur_ligase_M	1.00	0.97	Aerobe
NAD_binding_1	0.93	0.85	Aerobe
NDK	0.99	0.90	Aerobe
NERD	0.82	0.66	Aerobe
NHL	0.90	0.68	Aerobe
NIR_SIR	0.87	0.76	Aerobe
NIR_SIR_ferr	0.89	0.77	Aerobe
OsmC	0.92	0.82	Aerobe
Oxidored_q1	0.92	0.80	Aerobe
Oxidored_q1_N	0.92	0.83	Aerobe
Oxidored_q2	0.97	0.90	Aerobe
Oxidored_q3	0.89	0.79	Aerobe
Oxidored_q4	0.83	0.72	Aerobe
Oxidored_q5_N	0.68	0.55	Aerobe
PA	0.82	0.61	Aerobe
PASTA	0.79	0.64	Aerobe
PAS_10	0.83	0.71	Aerobe
PAS_3	0.90	0.77	Aerobe
PD40	0.94	0.81	Aerobe
PDDEXK_1	0.96	0.88	Aerobe
PEP_mutase	0.99	0.94	Aerobe
PIG-L	0.69	0.50	Aerobe
PIN	0.79	0.65	Aerobe
PIN_3	0.66	0.48	Aerobe
PMT	0.72	0.55	Aerobe
PNPOx_C	0.80	0.62	Aerobe
PNPase	1.00	0.95	Aerobe
PP-binding	1.00	0.97	Aerobe
PPK2	0.77	0.57	Aerobe
PP_kinase	0.85	0.75	Aerobe
PQQ	0.92	0.72	Aerobe
PQQ_2	0.94	0.79	Aerobe
PRA-CH	0.94	0.83	Aerobe
Pan_kinase	0.81	0.58	Aerobe
Pantoate_ligase	0.93	0.85	Aerobe
Pantoate_transf	0.94	0.83	Aerobe
ParA	0.99	0.93	Aerobe
ParBc	0.98	0.92	Aerobe
Pencillinase_R	0.96	0.88	Aerobe
PepSY_TM_1	0.76	0.60	Aerobe
Peptidase_C26	1.00	0.97	Aerobe
Peptidase_M10	0.68	0.55	Aerobe
Peptidase_M17_N	0.92	0.83	Aerobe
Peptidase_M48	0.97	0.89	Aerobe
Peptidase_M56	0.91	0.82	Aerobe
Peptidase_MA_2	0.97	0.91	Aerobe
Peptidase_S24	1.00	0.97	Aerobe
Peptidase_S46	0.97	0.89	Aerobe
Peptidase_S49	0.99	0.92	Aerobe
Peptidase_S7	0.73	0.55	Aerobe
Peptidase_S8	0.79	0.64	Aerobe
PhaG_MnhG_YufB	0.73	0.55	Aerobe
PhoD	0.66	0.34	Aerobe
PolyA_pol_RNAbd	0.99	0.94	Aerobe
Polyketide_cyc	0.94	0.76	Aerobe
Polyketide_cyc2	0.94	0.82	Aerobe
Porphobil_deam	0.98	0.86	Aerobe
Porphobil_deamC	0.98	0.84	Aerobe
Prenyltrans_1	0.69	0.44	Aerobe
Pro_CA	0.88	0.76	Aerobe
Pro_dh	0.82	0.63	Aerobe
PseudoU_synth_1	1.00	0.96	Aerobe
Pterin_4a	0.83	0.47	Aerobe
Pterin_bind	0.99	0.95	Aerobe
PurS	0.68	0.49	Aerobe
Pyr_redox_dim	1.00	0.96	Aerobe
Pyridox_oxase_2	0.76	0.52	Aerobe
Pyridox_oxidase	0.94	0.86	Aerobe
Pyrophosphatase	0.94	0.82	Aerobe
RDD	0.92	0.81	Aerobe
RMMBL	0.89	0.73	Aerobe
RNase_E_G	0.93	0.83	Aerobe
RNase_PH	1.00	0.93	Aerobe
RNase_PH_C	1.00	0.93	Aerobe
Reg_prop	0.71	0.45	Aerobe
Repair_PSII	0.66	0.45	Aerobe
Replic_Relax	0.67	0.52	Aerobe
Rho_N	0.99	0.93	Aerobe
Rho_RNA_bind	0.96	0.90	Aerobe
Ribosomal_L18p	1.00	0.97	Aerobe
Ribosomal_L25p	0.97	0.89	Aerobe
Ribosomal_L27	1.00	0.97	Aerobe
Ribosomal_L6	1.00	0.97	Aerobe
Ribosomal_S11	0.99	0.92	Aerobe
Ribosomal_S20p	0.99	0.95	Aerobe
Rieske	0.96	0.73	Aerobe
Rieske_2	0.86	0.71	Aerobe
RimK	0.99	0.95	Aerobe
RuvC	0.97	0.86	Aerobe
SE	0.82	0.69	Aerobe
SLBB	0.99	0.93	Aerobe
SQS_PSY	0.80	0.62	Aerobe
Sdh_cyt	0.94	0.87	Aerobe
SecD_SecF	1.00	0.90	Aerobe
Sec_GG	0.99	0.88	Aerobe
Semialdhyde_dhC	1.00	0.94	Aerobe
Sensor	0.66	0.46	Aerobe
Ser_hydrolase	0.92	0.84	Aerobe
SnoaL	0.82	0.54	Aerobe
SnoaL_2	0.92	0.81	Aerobe
SnoaL_3	0.83	0.71	Aerobe
SnoaL_4	0.74	0.55	Aerobe
SoxG	0.75	0.49	Aerobe
Spermine_synth	0.83	0.72	Aerobe
Succ_CoA_lig	0.97	0.87	Aerobe
Succ_DH_flav_C	0.98	0.89	Aerobe
Sulfotransfer_3	0.67	0.34	Aerobe
TAT_signal	0.94	0.85	Aerobe
TPR_9	0.97	0.92	Aerobe
TPT	0.96	0.88	Aerobe
TadE	0.71	0.54	Aerobe
TatC	0.99	0.89	Aerobe
TerC	0.97	0.90	Aerobe
ThiG	1.00	0.96	Aerobe
Thioesterase	0.98	0.92	Aerobe
Thiolase_C	0.95	0.87	Aerobe
Thiolase_N	0.99	0.95	Aerobe
Tic20	0.90	0.81	Aerobe
Toprim_C_rpt	0.68	0.28	Aerobe
Toprim_N	1.00	0.96	Aerobe
Transaldolase	0.96	0.86	Aerobe
Transglut_core	0.89	0.69	Aerobe
TruB_C	0.75	0.57	Aerobe
UCR_Fe-S_N	0.89	0.77	Aerobe
UPF0004	1.00	0.87	Aerobe
UPF0051	0.83	0.67	Aerobe
UPF0102	0.94	0.84	Aerobe
URO-D	0.96	0.87	Aerobe
Urease_alpha	0.71	0.49	Aerobe
VIT1	0.94	0.86	Aerobe
VPEP	0.68	0.54	Aerobe
VirB8	0.66	0.50	Aerobe
VirC1	1.00	0.95	Aerobe
XdhC_CoxI	0.68	0.48	Aerobe
YWTD	0.92	0.78	Aerobe
YceI	0.81	0.65	Aerobe
YqeY	0.83	0.66	Aerobe
dTDP_sugar_isom	0.79	0.62	Aerobe
dUTPase	0.96	0.88	Aerobe
ketoacyl-synt	0.99	0.95	Aerobe
p450	0.70	0.46	Aerobe
tRNA_NucTran2_2	0.66	0.45	Aerobe
zf-CHC2	1.00	0.97	Aerobe
zf-HC2	0.80	0.64	Aerobe
zf-MaoC	0.77	0.64	Aerobe
2TM	0.77	0.90	Facultative
5_nucleotid_C	0.55	0.86	Facultative
ABC_sub_bind	0.54	0.74	Facultative
ATP-synt_DE	0.73	0.86	Facultative
ATP_bind_2	0.77	0.91	Facultative
Acetate_kinase	0.69	0.89	Facultative
Acid_phosphat_B	0.47	0.67	Facultative
Acylphosphatase	0.64	0.81	Facultative
Asparaginase	0.55	0.73	Facultative
AzlD	0.60	0.80	Facultative
CALCOCO1	0.55	0.69	Facultative
CRS1_YhbY	0.38	0.66	Facultative
Cache_1	0.49	0.67	Facultative
Cas_Cas1	0.40	0.66	Facultative
CbiQ	0.52	0.71	Facultative
Cep57_CLD_2	0.71	0.83	Facultative
CsrA	0.54	0.68	Facultative
DAGK_prokar	0.54	0.74	Facultative
DDRGK	0.54	0.68	Facultative
DOT1	0.72	0.84	Facultative
DRTGG	0.68	0.84	Facultative
DUF106	0.55	0.75	Facultative
DUF1673	0.68	0.86	Facultative
DUF1732	0.58	0.75	Facultative
DUF2249	0.54	0.71	Facultative
DUF2296	0.61	0.75	Facultative
DUF2681	0.66	0.82	Facultative
DUF2813	0.87	0.98	Facultative
DUF3382	0.57	0.69	Facultative
DUF3552	0.80	0.91	Facultative
DUF519	0.70	0.85	Facultative
DUF520	0.55	0.72	Facultative
DUF912	0.75	0.86	Facultative
DctM	0.59	0.77	Facultative
DiS_P_DiS	0.55	0.68	Facultative
DrsE	0.62	0.76	Facultative
ECF-ribofla_trS	0.57	0.71	Facultative
EIIA-man	0.49	0.71	Facultative
Epimerase_2	0.72	0.84	Facultative
Exonuc_V_gamma	0.58	0.71	Facultative
FYVE	0.59	0.72	Facultative
F_bP_aldolase	0.78	0.90	Facultative
FlaC_arch	0.75	0.92	Facultative
Flavodoxin_3	0.56	0.74	Facultative
Flavodoxin_4	0.58	0.71	Facultative
FliD_C	0.57	0.72	Facultative
FliD_N	0.62	0.76	Facultative
G3P_acyltransf	0.70	0.86	Facultative
Gate	0.73	0.85	Facultative
Glucosaminidase	0.55	0.81	Facultative
GvpD	0.69	0.82	Facultative
HSP33	0.59	0.81	Facultative
HSP90	0.59	0.71	Facultative
HemX	0.55	0.69	Facultative
HupF_HypC	0.52	0.70	Facultative
Hydrolase_like2	0.55	0.68	Facultative
Lipoprotein_9	0.57	0.70	Facultative
Med9	0.67	0.80	Facultative
Methyltrans_SAM	0.71	0.83	Facultative
Methyltransf_10	0.68	0.87	Facultative
Mod_r	0.72	0.88	Facultative
MreD	0.59	0.76	Facultative
MutL_C	0.76	0.88	Facultative
MutS_I	0.75	0.88	Facultative
MutS_II	0.76	0.88	Facultative
NIL	0.62	0.76	Facultative
N_methyl	0.62	0.75	Facultative
NifU_N	0.78	0.91	Facultative
OMP_b-brl_2	0.53	0.66	Facultative
OapA	0.51	0.67	Facultative
P12	0.60	0.76	Facultative
PBP5_C	0.48	0.67	Facultative
PEP-utilisers_N	0.89	0.96	Facultative
PNK3P	0.63	0.83	Facultative
POR	0.62	0.76	Facultative
PS_pyruv_trans	0.55	0.68	Facultative
PTS-HPr	0.75	0.92	Facultative
PTS_EIIA_1	0.75	0.87	Facultative
PTS_EIIA_2	0.61	0.83	Facultative
PTS_EIIC	0.48	0.66	Facultative
PTS_IIB	0.48	0.67	Facultative
Peptidase_U32	0.45	0.70	Facultative
PgpA	0.43	0.68	Facultative
Phosphorylase	0.59	0.74	Facultative
Put_Phosphatase	0.66	0.79	Facultative
RadC	0.74	0.86	Facultative
Regulator_TrmB	0.52	0.66	Facultative
Rib_5-P_isom_A	0.58	0.75	Facultative
SATase_N	0.69	0.84	Facultative
SBP_bac_5	0.89	0.97	Facultative
SBP_bac_6	0.87	0.95	Facultative
SBP_bac_7	0.57	0.71	Facultative
SH3_3	0.69	0.83	Facultative
SHS2_FTSA	0.70	0.86	Facultative
SPC12	0.54	0.72	Facultative
SecD-TM1	0.47	0.72	Facultative
Secretin	0.62	0.76	Facultative
SirA	0.74	0.88	Facultative
Striatin	0.53	0.69	Facultative
Sugar-bind	0.66	0.83	Facultative
THUMP	0.50	0.68	Facultative
TOBE	0.83	0.93	Facultative
TRM	0.55	0.74	Facultative
TSC22	0.69	0.82	Facultative
Tex_N	0.66	0.79	Facultative
Thioredoxin_6	0.66	0.80	Facultative
Thr_dehydrat_C	0.50	0.66	Facultative
TraF	0.76	0.89	Facultative
TrkH	0.61	0.77	Facultative
Tweety	0.58	0.73	Facultative
Tyr_Deacylase	0.66	0.82	Facultative
UPF0029	0.51	0.69	Facultative
V-SNARE	0.60	0.72	Facultative
Voltage_CLC	0.71	0.83	Facultative
YGGT	0.76	0.89	Facultative
Zn_ribbon_recom	0.73	0.85	Facultative
bZIP_1	0.80	0.92	Facultative
oligo_HPY	0.85	0.97	Facultative
tRNA_synt_2f	0.62	0.79	Facultative
zf-CHY	0.55	0.70	Facultative
zf-DHHC	0.60	0.78	Facultative
zf-FCS	0.62	0.75	Facultative
