# Supplementary material for: Bayesian prediction of microbial oxygen requirement
Source: F1000Res. 2013 Sep 13;2:184. [Version 1] doi: 10.12688/f1000research.2-184.v1 (PMC4743139; doi:10.12688/f1000research.2-184.v1)
Supplement: Data and scripts for Bayesian prediction of microbial oxygen requirement of selected bacteria from the NCBI genome database — Additional file 1: Text-format (.txt). One-step prediction results. The classification predictions for all included genomes when using the one-step method and N-fold cross-validation. Additional file 2: Text-format (.txt). Two-step prediction results. The classification predictions for all included genomes when using the two-step method and N-fold cross-validation. Additional file 3: Text-format (.txt). Domains distinguishing anaerobes from respiring bacteria. The Pfam-A domains found significantly more frequently in bacteria which are capable of respiration (aerobes/facultative anaerobes) than in anaerobes, and vice versa. Additional file 4 Text-format (.txt). Domains distinguishing aerobes and facultative anaerobes. The Pfam-A domains found significantly more frequently in anaerobe than facultative bacteria, and vice versa. Additional file 5: Text-format (.txt). Predictions of aerobes and anaerobes only. The predictions of all of the included genomes which are either aerobe or anaerobe, excluding the facultative anaerobes. Made only to allow for direct comparison to results in the literature. Additional file 6. Text-format (.txt). Protein domain presence/absence matrix. The presence/absence profiles with respect to Pfam-A domains of all included genomes. Additional file 7: Python-format (.py). Get likelihoods from Pfam-domains. A python script used to identify the Pfam-A domains over-represented in one class compared to the others based on the training set, and on that basis construct the likelihood files used for predictions. Additional file 8: Python-format (.py). Predictor. A python script used to predict the oxygen requirements classification of genomes in the test set, based on protein domain profile and the likelihood files created by Additional file 7. Additional file 9: Python-format (.py). Predictive evaluations. A python script used to evaluate the predictors performance by calculating a Matthew's Correlation Coefficient for each of the classifications i [file f1000research-2-2094-s0000.tgz › 1184483]

genomes,1-cysPrx_C,120_Rick_ant,14/03/2003,2-Hacid_dh,2-Hacid_dh_C,2-oxoacid_dh,2-ph_phosp,2CSK_N,2C_adapt,2Fe-2S_Ferredox,2H-phosphodiest,2HCT,2OG-FeII_Oxy,2OG-FeII_Oxy_2,2OG-FeII_Oxy_3,2OG-FeII_Oxy_4,2OG-FeII_Oxy_5,2TM,2_5_RNA_ligase2,3-HAO,3-PAP,3-alpha,3-dmu-9_3-mt,3A,3Beta_HSD,3D,3H,3HBOH,3HCDH,3HCDH_N,4F5,4HBT,4HBT_2,4HBT_3,4HB_MCP_1,4_1_CTD,5-FTHF_cyc-lig,5-nucleotidase,53-BP1_Tudor,5HT_transporter,5TM-5TMR_LYT,5_3_exonuc,5_3_exonuc_N,5_nucleotid,5_nucleotid_C,60KD_IMP,6PF2K,6PGD,7TM-7TMR_HD,7TMR-DISMED2,7TMR-DISM_7TM,7TMR-HDED,7TM_GPCR_Sra,7TM_GPCR_Srab,7TM_GPCR_Srb,7TM_GPCR_Srbc,7TM_GPCR_Srd,7TM_GPCR_Srh,7TM_GPCR_Sri,7TM_GPCR_Srj,7TM_GPCR_Srsx,7TM_GPCR_Srt,7TM_GPCR_Sru,7TM_GPCR_Srv,7TM_GPCR_Srw,7TM_GPCR_Srx,7TM_GPCR_Srz,7TM_GPCR_Str,7TM_transglut,7kD_DNA_binding,7kD_coat,7tm_1,7tm_2,7tm_3,7tm_4,7tm_6,7tm_7,A-2_8-polyST,A1_Propeptide,A2L_zn_ribbon,A2M,A2M_N,A2M_N_2,A2M_comp,A2M_recep,AAA,AAA-ATPase_like,AAA_10,AAA_11,AAA_12,AAA_13,AAA_14,AAA_15,AAA_16,AAA_17,AAA_18,AAA_19,AAA_2,AAA_21,AAA_22,AAA_23,AAA_24,AAA_25,AAA_26,AAA_27,AAA_28,AAA_29,AAA_3,AAA_30,AAA_31,AAA_32,AAA_33,AAA_34,AAA_4,AAA_5,AAA_6,AAA_7,AAA_8,AAA_9,AAA_PrkA,AAA_assoc,AAL_decarboxy,AAR2,AARP2CN,AAT,AATF-Che1,AATase,AA_kinase,AA_permease,AA_permease_2,AA_permease_C,AA_permease_N,AA_synth,ABA_GPCR,ABA_WDS,ABC-3,ABC1,ABC2_membrane,ABC2_membrane_2,ABC2_membrane_3,ABC2_membrane_4,ABC2_membrane_5,ABC2_membrane_6,ABC_ATPase,ABC_cobalt,ABC_membrane,ABC_membrane_2,ABC_membrane_3,ABC_sub_bind,ABC_tran,ABC_tran_2,ABC_transp,ABC_transp_aux,ABG_transport,ABM,ACBP,ACCA,ACC_central,ACC_epsilon,ACOX,ACP,ACP53EA,ACPS,ACP_syn_III,ACP_syn_III_C,ACR_tran,ACT,ACTH_domain,ACT_3,ACT_4,ACT_5,ACT_6,ACT_7,AChE_tetra,AD,ADAM_CR,ADAM_spacer1,ADC,ADH_N,ADH_N_assoc,ADH_zinc_N,ADH_zinc_N_2,ADIP,ADK,ADK_lid,ADP_PFK_GK,ADP_ribosyl_GH,ADPrib_exo_Tox,ADSL_C,AF-4,AFG1_ATPase,AFOR_C,AFOR_N,AFP,AFT,AGT,AGTRAP,AHH,AHS1,AHS2,AHSA1,AHSP,AICARFT_IMPCHas,AIG1,AIG2,AIG2_2,AIM24,AIP3,AIPR,AIRC,AIRS,AIRS_C,AKAP28,AKAP7_NLS,AKAP7_RIRII_bdg,AKAP95,AKAP_110,AKNA,ALAD,ALF,ALG3,ALIX_LYPXL_bnd,ALMT,ALO,ALS_ss_C,AMA-1,AMH_N,AMIN,AMMECR1,AMNp_N,AMO,AMOP,AMP-binding,AMPKBI,AMP_N,ANATO,ANF_receptor,ANKH,ANP,ANT,ANTAR,ANTH,AOX,AP2,APC10,APC2,APC8,APC_15aa,APC_CDC26,APC_basic,APC_crr,APG12,APG17,APG5,APG6,APG9,APH,APH_6_hur,API5,APOBEC_C,APOBEC_N,APO_RNA-bind,APP_Cu_bd,APP_E2,APP_N,APP_amyloid,APS-reductase_C,APS_kinase,APT,AP_endonuc_2,AP_endonuc_2_N,ARA70,ARD,ARID,ARL2_Bind_BART,ARPC4,ARS2,ART,ASC,ASCH,ASD1,ASD2,ASF1_hist_chap,ASFV_360,ASFV_J13L,ASFV_L11L,ASFV_p27,ASL_C,ASRT,ATC_hydrolase,ATE_C,ATE_N,ATG11,ATG13,ATG16,ATG19_autophagy,ATG22,ATG27,ATG2_CAD,ATG_C,ATHILA,ATLF,ATP-cone,ATP-grasp,ATP-grasp_2,ATP-grasp_3,ATP-grasp_4,ATP-grasp_5,ATP-gua_Ptrans,ATP-gua_PtransN,ATP-sulfurylase,ATP-synt,ATP-synt_10,ATP-synt_8,ATP-synt_A,ATP-synt_B,ATP-synt_C,ATP-synt_D,ATP-synt_DE,ATP-synt_DE_N,ATP-synt_E,ATP-synt_E_2,ATP-synt_Eps,ATP-synt_F,ATP-synt_F6,ATP-synt_G,ATP-synt_J,ATP-synt_S1,ATP-synt_ab,ATP-synt_ab_C,ATP-synt_ab_N,ATP11,ATP12,ATP13,ATP1G1_PLM_MAT8,ATP_Ca_trans_C,ATP_bind_1,ATP_bind_2,ATP_bind_3,ATP_bind_4,ATP_sub_h,ATP_synt_H,ATP_synt_I,ATP_transf,ATPase-cat_bd,ATPase_gene1,ATPgrasp_ST,ATPgrasp_TupA,ATPgrasp_YheCD,ATS3,ATXN-1_C,ATX_III,AT_hook,AUX_IAA,AWPM-19,AXE1,AXH,A_amylase_inhib,A_deamin,A_deaminase,A_deaminase_N,A_thal_3526,Aa_trans,AalphaY_MDB,AbbA_antirepres,Abdominal-A,AbfB,Abhydro_lipase,Abhydrolase_1,Abhydrolase_2,Abhydrolase_3,Abhydrolase_4,Abhydrolase_5,Abhydrolase_6,Abhydrolase_7,Abhydrolase_8,Abi,AbiH,Abi_2,Abi_C,Abi_HHR,Abp2,AbrB-like,Acatn,AceK,AcetDehyd-dimer,Acetate_kinase,Acetone_carb_G,AcetylCoA_hyd_C,AcetylCoA_hydro,Acetyltransf_1,Acetyltransf_10,Acetyltransf_11,Acetyltransf_13,Acetyltransf_2,Acetyltransf_3,Acetyltransf_4,Acetyltransf_5,Acetyltransf_6,Acetyltransf_7,Acetyltransf_8,Acetyltransf_9,Acid_PPase,Acid_phosphat_B,Aconitase,Aconitase_2_N,Aconitase_B_N,Aconitase_C,Acp26Ab,Act-Frag_cataly,ActA,Actin,Actino_peptide,Activator-TraM,Activator_LAG-3,Activin_recp,Acyl-ACP_TE,Acyl-CoA_dh_1,Acyl-CoA_dh_2,Acyl-CoA_dh_C,Acyl-CoA_dh_M,Acyl-CoA_dh_N,Acyl-thio_N,AcylCoA_DH_N,AcylCoA_dehyd_C,Acyl_CoA_thio,Acyl_transf_1,Acyl_transf_2,Acyl_transf_3,Acylphosphatase,Acyltransferase,Ad_cyc_g-alpha,Ada3,Ada_Zn_binding,Adap_comp_sub,Adaptin_N,Adaptin_binding,Adenine_deam_C,Adenine_glyco,Adeno_100,Adeno_52K,Adeno_E1A,Adeno_E1B_19K,Adeno_E1B_55K,Adeno_E1B_55K_N,Adeno_E3,Adeno_E3A,Adeno_E3B,Adeno_E3_14_5,Adeno_E3_15_3,Adeno_E3_CR1,Adeno_E3_CR2,Adeno_E4,Adeno_E4_34,Adeno_E4_ORF3,Adeno_GP19K,Adeno_IVa2,Adeno_PIX,Adeno_PV,Adeno_PVIII,Adeno_PX,Adeno_Penton_B,Adeno_VII,Adeno_hexon,Adeno_hexon_C,Adeno_knob,Adeno_shaft,Adeno_terminal,Adenosine_kin,Adenyl_cycl_N,Adenyl_transf,Adenylate_cycl,Adenylsucc_synt,Adhes-Ig_like,Adhesin_Dr,Adhesin_P1,Adipokin_hormo,AdoHcyase,AdoHcyase_NAD,AdoMetDC_leader,AdoMet_MTase,AdoMet_Synthase,AdoMet_dc,Aegerolysin,Aerobelysin,AfaD,Afi1,AflR,AfsA,Aft1_HRA,Aft1_HRR,Aft1_OSA,AftA_C,AftA_N,Ag332,Agenet,Agglutinin,Ago_hook,Agouti,AgrB,AgrD,Agro_virD5,Aha1_N,AhpC-TSA,AhpC-TSA_2,Aida-C2,Aida_C2,Ail_Lom,AlaDh_PNT_C,AlaDh_PNT_N,Ala_racemase_C,Ala_racemase_N,Alb1,Alba,Albumin_I,AlcCBM31,Ald_Xan_dh_C,Ald_Xan_dh_C2,Aldedh,Aldo_ket_red,Aldolase,Aldolase_2,Aldolase_II,Aldose_epim,Alg14,Alg6_Alg8,AlgF,Alginate_lyase,Alginate_lyase2,AlkA_N,Alk_phosphatase,Allantoicase,Allatostatin,Allene_ox_cyc,Allexi_40kDa,Alliinase_C,Alph_Pro_TM,Alpha-2-MRAP_C,Alpha-2-MRAP_N,Alpha-E,Alpha-L-AF_C,Alpha-amyl_C,Alpha-amyl_C2,Alpha-amylase,Alpha-amylase_C,Alpha-amylase_N,Alpha-mann_mid,AlphaC_N,Alpha_E1_glycop,Alpha_E2_glycop,Alpha_E3_glycop,Alpha_GJ,Alpha_L_fucos,Alpha_TIF,Alpha_adaptinC2,Alpha_adaptin_C,Alpha_kinase,Alum_res,Alveol-reg_P311,Amastin,Amb_V_allergen,Amdo_NSP,Amelin,Amelogenin,AmiS_UreI,Amidase,Amidase02_C,Amidase_2,Amidase_3,Amidase_5,Amidase_6,Amidinotransf,Amido_AtzD_TrzD,Amidohydro_1,Amidohydro_2,Amidohydro_3,Amidohydro_4,Amidohydro_5,Amidoligase_2,Amino_oxidase,Aminoglyc_resit,Aminotran_1_2,Aminotran_3,Aminotran_4,Aminotran_5,Aminotran_MocR,Ammonium_transp,AmoA,AmoC,An_peroxidase,Androgen_recep,Anemone_cytotox,AnfG_VnfG,AnfO_nitrog,Angiomotin_C,Anillin,Ank,Ank_2,Ank_3,Ank_4,Ank_5,Annexin,Anoctamin,Anophelin,Anp1,AntA,Ant_C,Anth_Ig,Anth_synt_I_N,Anthrax-tox_M,Anthrax_toxA,Anti-adapt_IraP,Antibiotic_NAT,Anticodon_1,Antifungal_pept,Antifungal_prot,Antig_Caf1,Antigen_Bd37,Antimicrobial10,Antimicrobial11,Antimicrobial12,Antimicrobial13,Antimicrobial14,Antimicrobial15,Antimicrobial17,Antimicrobial18,Antimicrobial19,Antimicrobial20,Antimicrobial_1,Antimicrobial_2,Antimicrobial_3,Antimicrobial_4,Antimicrobial_5,Antimicrobial_6,Antimicrobial_7,Antimicrobial_8,Antimicrobial_9,Antirestrict,Antistasin,Antiterm,Antitoxin-MazE,ApbA,ApbA_C,ApbE,Apc1,Apc13p,Apc15p,Apc3,Apc4,Apc4_WD40,Apc5,Apc9,Aph-1,Apidaecin,Apis_Csd,Apo-CII,Apo-CIII,Apo-VLDL-II,ApoA-II,ApoB100_C,ApoC-I,ApoL,ApoLp-III,ApoM,ApoO,Apocytochr_F_C,Apolipoprotein,Apq12,Apt1,Apyrase,AraC_N,AraC_binding,ArabFuran-catal,Arabinose_Iso_C,Arabinose_Isome,Arabinose_bd,Arabinose_trans,Arb1,Arb2,Arc,Arc_PepC,Arc_PepC_II,Arc_trans_TRASH,Arch_ATPase,Arch_fla_DE,Arch_flagellin,Archaeal_AmoA,Archease,ArdA,AreA_N,Arena_RNA_pol,Arena_glycoprot,Arena_nucleocap,Arf,ArfGap,Arfaptin,ArgJ,ArgK,Arg_repressor,Arg_repressor_C,Arg_tRNA_synt_N,Arginase,Arginosuc_synth,Argos,Arif-1,Arm,Arm_2,Armet,AroM,Aromatic_hydrox,Arr-ms,Arrestin_C,Arrestin_N,ArsA_ATPase,ArsB,ArsC,ArsD,ArsR,Arteri_GP4,Arteri_Gl,Arteri_env,Arteri_nucleo,Arv1,Arylesterase,Arylsulfotran_2,Arylsulfotrans,AsiA,AsmA,AsmA_1,AsmA_2,AsnA,AsnC_trans_reg,Asn_synthase,Asp,Asp-Al_Ex,Asp-B-Hydro_N,Asp23,Asp_Arg_Hydrox,Asp_Glu_race,Asp_decarbox,Asp_protease,Asp_protease_2,Asparaginase,Asparaginase_2,Asparaginase_II,Asr,AstA,AstB,AstE_AspA,Astacin,Astro_capsid,Astro_capsid_p,Asx-hm,Atg14,Atg31,Atg8,AtpR,Atracotoxin,Atrophin-1,Attachment_P66,Attacin_C,Attacin_N,Attractin,Atu4866,Atx10homo_assoc,AurF,Aurora-A_bind,Auto_anti-p27,Autoind_bind,Autoind_synth,Autophagy_Cterm,Autophagy_N,Autophagy_act_C,Autotransporter,Autotrns_rpt,Auxin_BP,Auxin_canalis,Auxin_inducible,Auxin_repressed,Auxin_resp,Av_adeno_fibre,AviRa,Avian_gp85,Avidin,Avirulence,Avl9,AvrB_AvrC,AvrD,AvrE,AvrL567-A,AvrPphF-ORF-2,AvrPto,AvrPtoB-E3_ubiq,AvrRpt-cleavage,Ax_dynein_light,Axin_b-cat_bind,AzlC,AzlD,B,B-block_TFIIIC,B1,B12-binding,B12-binding_2,B12D,B2,B2-adapt-app_C,B3,B3_4,B5,B56,B9-C2,BA14K,BAALC_N,BAAT_C,BACK,BACON,BAF,BAF1_ABF1,BAG,BAGE,BAH,BALF1,BAMBI,BAP,BAR,BAR_2,BAR_3_WASP_bdg,BASP1,BAT2_N,BATS,BBE,BC10,BCAS2,BCAS3,BCA_ABC_TP_C,BCCT,BCDHK_Adom3,BCHF,BCIP,BCL9,BCLP,BCL_N,BCMA-Tall_bind,BCNT,BCS1_N,BCSC_C,BChl_A,BDHCT,BDM,BDV_G,BDV_P10,BDV_P24,BDV_P40,BEN,BESS,BEX,BH4,BHD_1,BHD_2,BHD_3,BID,BING4CT,BIR,BIV_Env,BK_channel_a,BLIP,BLOC1_2,BLUF,BLVR,BLYB,BMC,BMFP,BNIP2,BNIP3,BNR,BNR_2,BNR_3,BOF,BOFC_N,BON,BOP1NT,BP28CT,BPD_transp_1,BPD_transp_2,BPL_C,BPL_LplA_LipB,BPL_N,BPS,BRAP2,BRCA-2_OB1,BRCA-2_OB3,BRCA-2_helical,BRCA2,BRCT,BRCT_assoc,BRE,BRE1,BRF1,BRICHOS,BRK,BRO1,BRX,BRX_N,BSD,BSMAP,BSP,BSP_II,BT1,BTAD,BTB,BTD,BTG,BTK,BTLCP,BTP,BTV_NS2,BUD22,BURP,B_lectin,BacA,Bac_DNA_binding,Bac_DnaA,Bac_DnaA_C,Bac_GDH,Bac_Ubq_Cox,Bac_chlorC,Bac_export_1,Bac_export_2,Bac_export_3,Bac_globin,Bac_luciferase,Bac_multiUb,Bac_rhamnosid,Bac_rhamnosid_N,Bac_rhodopsin,Bac_small_YrzI,Bac_surface_Ag,Bac_thur_toxin,Bac_transf,Bacillus_HBL,Bacillus_PapR,Bact_transglu_N,BacteriocIIc_cy,Bacteriocin_II,Bacteriocin_IIc,Bacteriocin_IId,Bacteriocin_IIi,Bacteroid_pep,Bactofilin,Baculo_11_kDa,Baculo_19,Baculo_44,Baculo_8kDa,Baculo_DNA_bind,Baculo_E25,Baculo_E56,Baculo_E66,Baculo_FP,Baculo_IE-1,Baculo_LEF-10,Baculo_LEF-11,Baculo_LEF-2,Baculo_LEF-3,Baculo_LEF5,Baculo_LEF5_C,Baculo_ME53,Baculo_ODV-E27,Baculo_PEP_C,Baculo_PEP_N,Baculo_PP31,Baculo_RING,Baculo_VP1054,Baculo_VP39,Baculo_VP91_N,Baculo_Y142,Baculo_gp41,Baculo_gp64,Baculo_helicase,Baculo_p24,Baculo_p26,Baculo_p33,Baculo_p47,Baculo_p48,Baculo_p74,Baculo_p74_N,BaffR-Tall_bind,BamHI,Band_3_cyto,Band_7,Band_7_1,Bap31,Barstar,Barwin,Baseplate_J,Basic,BatA,BatD,Bax1-I,BaxI_1,Bcl-2,Bcl-2_BAD,Bclx_interact,Bcr-Abl_Oligo,BcrAD_BadFG,BcsB,Bd3614-N,Bd3614-deam,Beach,BenE,Benyvirus_14KDa,Benyvirus_P25,Bestrophin,BetR,Bet_v_1,Beta-APP,Beta-Casp,Beta-TrCP_D,Beta-lactamase,Beta-lactamase2,BetaGal_dom2,BetaGal_dom3,BetaGal_dom4_5,Beta_elim_lyase,Beta_helix,Beta_propel,Beta_protein,Bgal_small_N,BiPBP_C,BicD,Big_1,Big_2,Big_3,Big_3_2,Big_3_3,Big_3_4,Big_4,Big_5,Bile_Hydr_Trans,Biliv-reduc_cat,Bim_N,Bin3,Binary_toxB,Bindin,BioW,BioY,Biopterin_H,Biotin_carb_C,Biotin_lipoyl,Biotin_lipoyl_2,Birna_RdRp,Birna_VP2,Birna_VP3,Birna_VP4,Birna_VP5,Blo-t-5,Blt1,BmKX,Bmp,BofA,BofC_C,BolA,Bombesin,Bombinin,Bombolitin,Borealin,Borrelia_P13,Borrelia_P83,Borrelia_REV,Borrelia_lipo_1,Borrelia_lipo_2,Borrelia_orfA,Borrelia_orfD,Borrelia_orfX,Borrelia_rep,Bot1p,Botulinum_HA-17,Bowman-Birk_leg,BphX,BpuJI_N,Bradykinin,Branch,Branch_AA_trans,Bravo_FIGEY,Bre5,Brevenin,Brix,BrkDBD,Bro-N,Bromo_MP,Bromo_TP,Bromo_coat,Bromodomain,Brr6_like_C_C,Brucella_OMP2,Bse634I,BsmA,BssC_TutF,BssS,BsuBI_PstI_RE,BsuPI,Bt_P21,BtpA,BtrH,Btz,Bud13,Bul1_C,Bul1_N,Bundlin,Bunya_G1,Bunya_G2,Bunya_NS-S,Bunya_NS-S_2,Bunya_RdRp,Bunya_nucleocap,But2,Bys1,Bystin,C-term_anchor,C1-set,C1_1,C1_2,C1_3,C1_4,C1q,C2,C2-set,C2-set_2,C4,C4dic_mal_tran,C5-epim_C,C6,C6_DPF,C8,CABIT,CAF-1_p150,CAF1,CAF1A,CAF1C_H4-bd,CALCOCO1,CAMP_factor,CAMSAP_CH,CAMSAP_CKK,CAP,CAP160,CAP18_C,CAP59_mtransfer,CAP_C,CAP_GLY,CAP_N,CARD,CARDB,CARM1,CART,CASP_C,CAS_CSE1,CAT,CAT_RBD,CAV_VP3,CBAH,CBF,CBFB_NFYA,CBFD_NFYB_HMF,CBFNT,CBF_beta,CBM27,CBM49,CBM_1,CBM_10,CBM_11,CBM_14,CBM_15,CBM_17_28,CBM_19,CBM_2,CBM_20,CBM_21,CBM_25,CBM_3,CBM_48,CBM_4_9,CBM_5_12,CBM_6,CBM_X,CBM_X2,CBP,CBP4,CBS,CC,CCAP,CCD,CCG,CCP_MauG,CCT,CCT_2,CD20,CD225,CD34_antigen,CD36,CD4-extracel,CD45,CD47,CD99L2,CDC14,CDC24,CDC27,CDC37_C,CDC37_M,CDC37_N,CDC45,CDC48_2,CDC48_N,CDC50,CDC73,CDH,CDI,CDK2AP,CDK5_activator,CDKN3,CDO_I,CDP-OH_P_tran_2,CDP-OH_P_transf,CDRN,CDT1,CDtoxinA,CENP-B_N,CENP-H,CENP-I,CENP-K,CENP-L,CENP-M,CENP-N,CENP-O,CENP-Q,CENP-U,CENP-X,CEP1-DNA_bind,CFC,CFEM,CFIA_Pcf11,CFTR_R,CG-1,CGGC,CGI-121,CH,CHAD,CHAP,CHASE,CHASE2,CHASE3,CHASE4,CHAT,CHB_HEX,CHB_HEX_C,CHB_HEX_C_1,CHCH,CHD5,CHDCT2,CHDNT,CHGN,CHIPS,CHMI,CHORD,CHRD,CHU_C,CHZ,CI-B14_5a,CIA30,CIAPIN1,CIDE-N,CIMR,CITED,CK1gamma_C,CKS,CK_II_beta,CLAG,CLASP_N,CLCA_N,CLIP,CLN3,CLPTM1,CLP_protease,CLTH,CLU,CM1,CM2,CMAS,CMD,CMV_1a,CMV_1a_C,CMV_US,CM_1,CM_2,CNF1,CNH,CNP1,CNPase,CNTF,CN_hydrolase,COBRA,COBRA1,COG2,COG4,COG5,COG6,COG7,COLFI,COMP,COMPASS-Shg1,COOH-NH2_lig,COP23,COPIIcoated_ERV,COPI_C,COPI_assoc,COQ7,COQ9,COX1,COX15-CtaA,COX16,COX17,COX2,COX2-transmemb,COX2_TM,COX3,COX4,COX4_pro,COX4_pro_2,COX5A,COX5B,COX6A,COX6B,COX6C,COX7B,COX7C,COX7a,COX8,COXG,COX_ARM,CO_deh_flav_C,CO_dh,COesterase,CP12,CP2,CPDase,CPL,CPSF100_C,CPSF73-100_C,CPSF_A,CPSase_L_D2,CPSase_L_D3,CPSase_L_chain,CPSase_sm_chain,CPT,CPW_WPC,CP_ATPgrasp_1,CP_ATPgrasp_2,CR6_interact,CRA,CRAL_TRIO,CRAL_TRIO_2,CRAL_TRIO_N,CRAM_rpt,CRA_rpt,CRCB,CRC_subunit,CRF,CRF-BP,CRF1,CRIC_ras_sig,CRISPR_Cas2,CRISPR_Cse1,CRISPR_Cse2,CRISPR_assoc,CRM1_C,CRPA,CRPV_capsid,CRS1_YhbY,CRT-like,CRT10,CReP_N,CS,CSD,CSF-1,CSS-motif,CST-I,CSTF2_hinge,CSTF_C,CTD,CTD_bind,CTF_NFI,CTI,CTK3,CTK3_C,CTNNB1_binding,CTP-dep_RFKase,CTP_synth_N,CTP_transf_1,CTP_transf_2,CTP_transf_3,CTV_P13,CTV_P23,CTV_P33,CTV_P6,CTX_RstB,CUB,CUB_2,CUE,CUT,CVNH,CWC25,CW_binding_1,CW_binding_2,CX,CXC,CXCR4_N,CXCXC,CYSTM,CYTH,C_GCAxxG_C_C,C_tripleX,CaATP_NAI,CaKB,CaMBD,CaMKII_AD,CaM_bdg_C0,CaM_binding,Ca_chan_IQ,Caa3_CtaG,Cache_1,Cache_2,CactinC_cactus,Cactin_mid,Cad,Cadherin,Cadherin-like,Cadherin_2,Cadherin_C,Cadherin_pro,Caenor_Her-1,Caerin_1,Cag12,CagA,CagE_TrbE_VirB,CagX,CagY_M,CagZ,Calc_CGRP_IAPP,Calci_bind_CcbP,Calcipressin,Calcyon,Caldesmon,Caleosin,Calici_MSP,Calici_PP_N,Calici_coat,Calici_coat_C,Calmodulin_bind,Calpain_III,Calpain_inhib,Calponin,Calreticulin,Calsarcin,Calsequestrin,Calx-beta,CamS,Campylo_MOMP,Candida_ALS,Candida_ALS_N,Caprin-1_C,Caps_assemb_Wzi,Caps_synth,Caps_synth_CapC,Caps_synth_GfcC,Capsid-VNN,Capsid_NCLDV,Capsule_synth,CarD_CdnL_TRCF,Carb_anhydrase,Carb_bind,Carb_kinase,Carboxyl_trans,CarboxypepD_reg,CarbpepA_inh,Carbpep_Y_N,Carcinustatin,Carla_C4,Carmo_coat_C,Carn_acyltransf,Carot_N,Cas1_AcylT,Cas6,Cas_APE2256,Cas_CT1975,Cas_CXXC_CXXC,Cas_Cas02710,Cas_Cas1,Cas_Cas2CT1978,Cas_Cas4,Cas_Cas5d,Cas_Cas6,Cas_Cmr3,Cas_Cmr5,Cas_Csa4,Cas_Csa5,Cas_Csd1,Cas_Csm6,Cas_Csn2,Cas_Csx8,Cas_Csx9,Cas_Csy1,Cas_Csy2,Cas_Csy3,Cas_Csy4,Cas_DxTHG,Cas_GSU0053,Cas_GSU0054,Cas_NE0113,Cas_TM1802,Cas_VVA1548,Cas_csx3,Casc1,Casein,Casein_kappa,Cast,Catalase,Catalase-rel,Cathelicidins,CathepsinC_exc,Cation_ATPase_C,Cation_ATPase_N,Cation_efflux,Caudal_act,Caudo_TAP,Cauli_AT,Cauli_DNA-bind,Cauli_VI,Caveolin,CbbQ_C,CbiA,CbiC,CbiD,CbiG_C,CbiG_N,CbiG_mid,CbiJ,CbiK,CbiM,CbiN,CbiQ,CbiX,CbiZ,CblD,Cbl_N,Cbl_N2,Cbl_N3,CbtA,CbtB,CcdA,CcdB,CcmB,CcmD,CcmE,CcmH,CcoS,CdCA1,Cdc6_C,Cdd1,CdhC,CdhD,Cecropin,CedA,CelD_N,Cellsynth_D,Cellulase,Cellulase-like,Cellulose_synt,CemA,Cementoin,Cenp-B_dimeris,Cenp-F_N,Cenp-F_leu_zip,Cep57_CLD,Cep57_CLD_2,Cep57_MT_bd,Ceramidase,Ceramidase_alk,Cerato-platanin,CesA,CesT,CfAFP,Cg6151-P,Cgr1,CgtA,ChAPs,ChW,ChaB,ChaC,Chal_sti_synt_C,Chal_sti_synt_N,Chalcone,Channel_Tsx,Chaperone_III,CheB_methylest,CheC,CheD,CheF-arch,CheR,CheR_N,CheW,CheX,CheY-binding,CheZ,ChiC,Chitin_bind_1,Chitin_bind_3,Chitin_bind_4,Chitin_synth_1,Chitin_synth_1N,Chitin_synth_2,ChitinaseA_N,ChlI,ChlamPMP_M,Chlam_OMP,Chlam_OMP3,Chlam_OMP6,Chlam_PMP,Chlam_vir,Chlamy_scaf,Chlor_dismutase,Chloroa_b-bind,Chlorophyllase,Chlorophyllase2,Chlorosome_CsmC,Chlorovi_GP_rpt,Chol_subst-bind,CholecysA-Rec_N,Choline_kin_N,Choline_kinase,Choline_sulf_C,Choline_transpo,Chon_Sulph_att,Chor_lyase,Chordopox_A13L,Chordopox_A15,Chordopox_A20R,Chordopox_A30L,Chordopox_A33R,Chordopox_A35R,Chordopox_E11,Chordopox_G2,Chordopox_G3,Chordopox_L2,Chordopox_RPO7,Chorein_N,Chorion_1,Chorion_2,Chorion_3,Chorion_S16,Chorismate_bind,Chorismate_synt,ChpXY,Chromadorea_ALT,Chromate_transp,Chrome_Resist,Chromo,Chromo_shadow,Chromosome_seg,Chs3p,ChuX_HutX,Churchill,Cid2,CinA,Cir_Bir_Yir,Cir_N,Circo_capsid,CitF,CitG,CitMHS,CitT,CitX,Citrate_ly_lig,Citrate_synt,Citrus_P18,Class_IIIsignal,Clat_adaptor_s,Clathrin,Clathrin-link,Clathrin_H_link,Clathrin_lg_ch,Clathrin_propel,Claudin_2,Claudin_3,Clavanin,Clc-like,Cleaved_Adhesin,Clenterotox,Cloacin,Cloacin_immun,Closter_coat,Clostridium_P47,Clp1,ClpB_D2-small,ClpS,Clp_N,Clr2,Clr5,Cluap1,Clusterin,Cm_res_leader,Cmc1,CmcH_NodU,CmcI,Cmyb_C,Cna_B,Cna_B_2,Cnd1,Cnd1_N,Cnd2,Cnd3,Cnl2_NKP2,CoA_binding,CoA_binding_2,CoA_binding_3,CoA_trans,CoA_transf_3,Co_AT_N,Coa1,CoaE,Coagulase,Coagulin,CoatB,Coat_F,Coat_X,Coatamer_beta_C,Coatomer_E,Coatomer_WDAD,CobA_CobO_BtuR,CobD_Cbib,CobN-Mg_chel,CobS,CobS_N,CobT,CobT_C,CobU,CobW_C,Cob_adeno_trans,Cobalamin_bind,Cobl,CodY,CofC,Cofilin_ADF,Cohesin,Cohesin_HEAT,Cohesin_load,CoiA,Coiled,Coiled-coil_56,Col_cuticle_N,Coleoptericin,Colicin,Colicin-DNase,Colicin_C,Colicin_D,Colicin_Ia,Colicin_Pyocin,Colicin_V,Colicin_im,Colicin_immun,Colipase,Colipase_C,Collagen,Collagen_bind,Collagen_bind_2,Collar,ComA,ComC,ComFB,ComGG,ComJ,ComK,ComX,ComZ,Como_LCP,Como_SCP,CompInhib_SCIN,Competence,Competence_A,Complex1_24kDa,Complex1_30kDa,Complex1_49kDa,Complex1_51K,Complex1_LYR,Complex1_LYR_1,Complex1_LYR_2,Con-6,Condensation,Condensin2nSMC,Connexin,Connexin43,Connexin50,Connexin_CCC,Conotoxin,Cons_hypoth698,Cons_hypoth95,CopB,CopC,CopD,CopK,Copine,Copper-bind,Copper-fist,Coprogen_oxidas,Coq4,Cor1,CorA,CorC_HlyC,Cornichon,Cornifin,Corona_3,Corona_5a,Corona_6B_7B,Corona_7,Corona_I,Corona_M,Corona_NS1,Corona_NS2,Corona_NS2A,Corona_NS3b,Corona_NS4,Corona_NS8,Corona_RPol_N,Corona_S1,Corona_S2,Corona_nucleoca,Coronavirus_5,CortBP2,Cortex-I_coil,Cortexin,CotE,CotH,CotJA,CotJB,Couple_hipA,CoxIIa,CpXC,CpcD,CpeS,CpeT,Cpl-7,Cpn10,Cpn60_TCP1,CreA,CreD,Creatinase_N,Creatininase,Creb_binding,Cren7,Crinivirus_P26,Cript,Crisp,Crl,Cro,Crp,CrtC,Crust_neuro_H,Crust_neurohorm,CryBP1,Cryptochrome_C,Crystall,Crystallin,CsbD,Cse1,CsgE,CsgF,CsgG,CsiD,Csm1,CsoS2_M,CsoSCA,CsrA,CstA,CtIP_N,CtaG_Cox11,Ctf8,CtnDOT_TraJ,Ctr,CtsR,Cu-binding_MopE,Cu-oxidase,Cu-oxidase_2,Cu-oxidase_3,Cu-oxidase_4,Cu2_monoox_C,Cu2_monooxygen,Cu_amine_oxid,Cu_amine_oxidN1,Cu_amine_oxidN2,Cu_amine_oxidN3,Cu_bind_like,Cucumo_2B,Cucumo_coat,Cul7,Cullin,Cullin_Nedd8,Cullin_binding,Cupin_1,Cupin_2,Cupin_3,Cupin_4,Cupin_5,Cupin_6,Cupin_7,Cupin_8,Cupredoxin_1,Curlin_rpt,Curto_V2,Curto_V3,CusF_Ec,Cut12,Cut8,CutA1,CutC,Cuticle_1,Cuticle_2,Cuticle_3,Cutinase,CwfJ_C_1,CwfJ_C_2,Cwf_Cwc_15,CxxC_CxxC_SSSS,Cyanate_lyase,CybS,Cyc-maltodext_C,Cyc-maltodext_N,Cyclase,Cyclase_polyket,Cyclin,Cyclin_C,Cyclin_N,Cyclophil_like,Cyclotide,Cyd_oper_YbgE,Cypo_polyhedrin,CysG_dimeriser,Cys_Met_Meta_PP,Cys_knot,Cys_rich_CPCC,Cys_rich_CPXG,Cys_rich_CWC,Cys_rich_FGFR,Cys_rich_KTR,Cys_rich_VLP,Cystatin,Cyt-b5,CytB6-F_Fe-S,Cyt_c_ox_IV,CytadhesinP1,Cytadhesin_P30,Cytidylate_kin,Cytidylate_kin2,CytoC_RC,Cyto_heme_lyase,Cyto_ox_2,CytochromB561_N,Cytochrom_B558a,Cytochrom_B559,Cytochrom_B559a,Cytochrom_B561,Cytochrom_B562,Cytochrom_B_C,Cytochrom_B_N,Cytochrom_B_N_2,Cytochrom_C,Cytochrom_C1,Cytochrom_C552,Cytochrom_CIII,Cytochrom_C_2,Cytochrom_C_asm,Cytochrom_D1,Cytochrom_NNT,Cytochrome-c551,Cytochrome_C554,Cytochrome_CBB3,Cytochrome_cB,Cytokin-bind,Cytokin_check_N,Cytomega_TRL10,Cytomega_UL20A,Cytomega_UL84,Cytomega_US3,Cytomega_gL,Cytotoxic,D-aminoacyl_C,D-ser_dehydrat,D123,D5_N,DAD,DAG1,DAGAT,DAGK_acc,DAGK_cat,DAGK_prokar,DAHP_synth_1,DAHP_synth_2,DALR_1,DALR_2,DAN,DAO,DAP10,DAP3,DAP_B,DAP_C,DAP_epimerase,DARPP-32,DASH_Ask1,DASH_Dad1,DASH_Dad2,DASH_Dad3,DASH_Dad4,DASH_Dam1,DASH_Duo1,DASH_Hsk3,DASH_Spc19,DASH_Spc34,DAZAP2,DB,DBC1,DBD_Tnp_Hermes,DBD_Tnp_Mut,DBINO,DBI_PRT,DBP,DBP10CT,DBR1,DCD,DCP1,DCP2,DCR,DCX,DC_STAMP,DDA1,DDDD,DDE_1,DDE_2,DDE_3,DDE_4,DDE_4_2,DDE_5,DDE_Tnp_1,DDE_Tnp_1_2,DDE_Tnp_1_3,DDE_Tnp_1_4,DDE_Tnp_1_5,DDE_Tnp_1_6,DDE_Tnp_1_7,DDE_Tnp_1_assoc,DDE_Tnp_2,DDE_Tnp_IS1,DDE_Tnp_IS1595,DDE_Tnp_IS240,DDE_Tnp_IS66,DDE_Tnp_IS66_C,DDE_Tnp_ISAZ013,DDE_Tnp_ISL3,DDE_Tnp_Tn3,DDHD,DDOST_48kD,DDR,DDRGK,DDT,DD_K,DEAD,DEAD_2,DEAD_assoc,DEADboxA,DEC-1_C,DEC-1_N,DED,DEDD_Tnp_IS110,DEK_C,DELLA,DENN,DEP,DER1,DFF-C,DFF40,DFP,DGC,DGCR6,DGF-1_4,DGF-1_5,DGF-1_C,DGOK,DHBP_synthase,DHC,DHC_N1,DHC_N2,DHDPS,DHFR_1,DHFR_2,DHH,DHHA1,DHHA2,DHHW,DHODB_Fe-S_bind,DHO_dh,DHOase,DHQS,DHQ_synthase,DHquinase_I,DHquinase_II,DICT,DIE2_ALG10,DIL,DIM,DIM1,DIOX_N,DIPSY,DIRP,DIT1_PvcA,DIX,DJ-1_PfpI,DJ-1_PfpI_N,DKCLD,DKNYY,DLH,DLIC,DLL_N,DM,DM13,DM4_12,DMA,DMAP1,DMAP_binding,DMP1,DMPK_coil,DMRL_synthase,DNAJ_related,DNAP_B_exo_N,DNAPolymera_Pol,DNA_III_psi,DNA_PPF,DNA_Packaging,DNA_Packaging_2,DNA_RNApol_7kD,DNA_alkylation,DNA_binding_1,DNA_binding_2,DNA_circ_N,DNA_gyraseA_C,DNA_gyraseB,DNA_gyraseB_C,DNA_ligase_A_C,DNA_ligase_A_M,DNA_ligase_A_N,DNA_ligase_IV,DNA_ligase_OB,DNA_ligase_ZBD,DNA_ligase_aden,DNA_methylase,DNA_mis_repair,DNA_pack_C,DNA_pack_N,DNA_photolyase,DNA_pol3_alph_N,DNA_pol3_alpha,DNA_pol3_beta,DNA_pol3_beta_2,DNA_pol3_beta_3,DNA_pol3_chi,DNA_pol3_delta,DNA_pol3_delta2,DNA_pol3_gamma3,DNA_pol3_tau_4,DNA_pol3_tau_5,DNA_pol3_theta,DNA_pol_A,DNA_pol_A_exo1,DNA_pol_B,DNA_pol_B_2,DNA_pol_B_3,DNA_pol_B_exo1,DNA_pol_B_exo2,DNA_pol_E_B,DNA_pol_alpha_N,DNA_pol_delta_4,DNA_pol_lambd_f,DNA_pol_phi,DNA_pol_viral_C,DNA_pol_viral_N,DNA_primase_S,DNA_primase_lrg,DNA_processg_A,DNA_topoisoIV,DNApol3-delta_C,DNMT1-RFD,DNase-RNase,DNase_II,DNase_NucA_NucB,DOCK-C2,DOCK_C2,DOG1,DOMON,DOPA_dioxygen,DOT1,DP,DPBB_1,DPM2,DPM3,DPPIV_N,DPRP,DRAT,DREPP,DREV,DRIM,DRMBL,DRP,DRTGG,DRY_EERY,DS,DSBA,DSHCT,DSL,DSPc,DSRB,DSS1_SEM1,DSX_dimer,DTHCT,DTW,DUF1002,DUF1003,DUF1005,DUF1006,DUF1007,DUF1009,DUF1010,DUF1011,DUF1012,DUF1013,DUF1014,DUF1015,DUF1016,DUF1018,DUF1019,DUF1020,DUF1021,DUF1024,DUF1025,DUF1027,DUF1028,DUF1029,DUF1030,DUF1031,DUF1032,DUF1033,DUF1034,DUF1035,DUF1036,DUF1039,DUF104,DUF1040,DUF1041,DUF1042,DUF1043,DUF1044,DUF1045,DUF1048,DUF1049,DUF1052,DUF1053,DUF1054,DUF1056,DUF1057,DUF1059,DUF106,DUF1062,DUF1064,DUF1065,DUF1067,DUF1068,DUF1069,DUF1070,DUF1071,DUF1072,DUF1073,DUF1074,DUF1075,DUF1076,DUF1077,DUF1079,DUF108,DUF1080,DUF1081,DUF1082,DUF1083,DUF1084,DUF1086,DUF1087,DUF1088,DUF1090,DUF1091,DUF1092,DUF1093,DUF1096,DUF1097,DUF1098,DUF11,DUF1100,DUF1101,DUF1102,DUF1103,DUF1104,DUF1106,DUF1107,DUF1108,DUF1109,DUF111,DUF1110,DUF1111,DUF1113,DUF1115,DUF1116,DUF1117,DUF1118,DUF1119,DUF1120,DUF1122,DUF1125,DUF1126,DUF1127,DUF1128,DUF1129,DUF1131,DUF1132,DUF1133,DUF1134,DUF1136,DUF1137,DUF1138,DUF1139,DUF1140,DUF1143,DUF1144,DUF1145,DUF1146,DUF1147,DUF1148,DUF1149,DUF1150,DUF1151,DUF1152,DUF1153,DUF1154,DUF1155,DUF1156,DUF1157,DUF1158,DUF116,DUF1160,DUF1161,DUF1162,DUF1163,DUF1168,DUF1170,DUF1173,DUF1174,DUF1175,DUF1176,DUF1177,DUF1178,DUF1179,DUF1180,DUF1181,DUF1182,DUF1183,DUF1184,DUF1186,DUF1187,DUF1188,DUF1189,DUF1190,DUF1191,DUF1192,DUF1193,DUF1194,DUF1195,DUF1196,DUF1198,DUF1199,DUF1200,DUF1201,DUF1202,DUF1203,DUF1204,DUF1205,DUF1206,DUF1207,DUF1211,DUF1212,DUF1213,DUF1214,DUF1215,DUF1216,DUF1217,DUF1218,DUF1219,DUF1220,DUF1221,DUF1223,DUF1227,DUF1228,DUF1229,DUF123,DUF1230,DUF1231,DUF1232,DUF1233,DUF1235,DUF1236,DUF1237,DUF1240,DUF1241,DUF1242,DUF1244,DUF1246,DUF1247,DUF1248,DUF1249,DUF1250,DUF1251,DUF1253,DUF1254,DUF1255,DUF1256,DUF1257,DUF1258,DUF126,DUF1260,DUF1262,DUF1263,DUF1264,DUF1265,DUF1266,DUF1268,DUF1269,DUF1270,DUF1271,DUF1272,DUF1273,DUF1275,DUF1279,DUF128,DUF1280,DUF1281,DUF1282,DUF1283,DUF1284,DUF1285,DUF1286,DUF1287,DUF1289,DUF1290,DUF1292,DUF1293,DUF1294,DUF1295,DUF1296,DUF1297,DUF1298,DUF1299,DUF1301,DUF1302,DUF1304,DUF1305,DUF1307,DUF1308,DUF131,DUF1310,DUF1311,DUF1312,DUF1313,DUF1314,DUF1315,DUF1317,DUF1318,DUF1319,DUF1320,DUF1322,DUF1323,DUF1324,DUF1325,DUF1326,DUF1327,DUF1328,DUF1329,DUF1330,DUF1331,DUF1335,DUF1336,DUF1338,DUF134,DUF1340,DUF1341,DUF1342,DUF1343,DUF1344,DUF1345,DUF1347,DUF1348,DUF1349,DUF1350,DUF1351,DUF1352,DUF1353,DUF1355,DUF1356,DUF1357,DUF1358,DUF1359,DUF1360,DUF1361,DUF1363,DUF1364,DUF1365,DUF1366,DUF1367,DUF1368,DUF137,DUF1370,DUF1371,DUF1372,DUF1373,DUF1374,DUF1375,DUF1376,DUF1378,DUF1379,DUF1380,DUF1381,DUF1382,DUF1383,DUF1385,DUF1386,DUF1387,DUF1388,DUF1389,DUF1390,DUF1391,DUF1392,DUF1394,DUF1395,DUF1396,DUF1397,DUF1398,DUF1399,DUF1400,DUF1401,DUF1402,DUF1403,DUF1404,DUF1405,DUF1406,DUF1407,DUF1408,DUF1409,DUF1410,DUF1411,DUF1412,DUF1413,DUF1414,DUF1415,DUF1416,DUF1418,DUF1419,DUF1420,DUF1421,DUF1422,DUF1423,DUF1424,DUF1425,DUF1426,DUF1427,DUF1428,DUF1430,DUF1431,DUF1433,DUF1434,DUF1435,DUF1436,DUF1438,DUF1439,DUF1440,DUF1441,DUF1442,DUF1443,DUF1444,DUF1445,DUF1446,DUF1447,DUF1448,DUF1449,DUF1450,DUF1451,DUF1453,DUF1454,DUF1455,DUF1456,DUF1459,DUF1460,DUF1461,DUF1462,DUF1463,DUF1464,DUF1465,DUF1466,DUF1467,DUF1469,DUF1470,DUF1471,DUF1472,DUF1473,DUF1474,DUF1475,DUF1476,DUF1477,DUF1478,DUF1479,DUF148,DUF1480,DUF1481,DUF1482,DUF1484,DUF1485,DUF1487,DUF1488,DUF1489,DUF1490,DUF1491,DUF1492,DUF1493,DUF1494,DUF1495,DUF1496,DUF1497,DUF1498,DUF1499,DUF150,DUF1500,DUF1501,DUF1502,DUF1504,DUF1505,DUF1506,DUF1507,DUF1508,DUF1509,DUF1510,DUF1512,DUF1513,DUF1514,DUF1515,DUF1516,DUF1517,DUF1518,DUF1519,DUF1521,DUF1522,DUF1523,DUF1524,DUF1525,DUF1528,DUF1529,DUF1533,DUF1534,DUF1537,DUF1538,DUF1539,DUF1540,DUF1541,DUF1542,DUF1543,DUF1546,DUF1547,DUF1548,DUF155,DUF1551,DUF1554,DUF1556,DUF1560,DUF1561,DUF1562,DUF1563,DUF1564,DUF1565,DUF1566,DUF1567,DUF1569,DUF1570,DUF1571,DUF1572,DUF1573,DUF1574,DUF1576,DUF1577,DUF1579,DUF1580,DUF1581,DUF1582,DUF1583,DUF1586,DUF1589,DUF159,DUF1590,DUF1593,DUF1596,DUF1597,DUF1598,DUF1599,DUF16,DUF1600,DUF1601,DUF1602,DUF1604,DUF1608,DUF1609,DUF161,DUF1610,DUF1611,DUF1612,DUF1614,DUF1615,DUF1616,DUF1617,DUF1618,DUF1619,DUF162,DUF1620,DUF1622,DUF1623,DUF1624,DUF1625,DUF1626,DUF1627,DUF1628,DUF1629,DUF1631,DUF1632,DUF1633,DUF1634,DUF1635,DUF1636,DUF1637,DUF1638,DUF1639,DUF164,DUF1640,DUF1641,DUF1642,DUF1643,DUF1644,DUF1645,DUF1646,DUF1647,DUF1648,DUF1649,DUF165,DUF1651,DUF1652,DUF1653,DUF1654,DUF1655,DUF1656,DUF1657,DUF1658,DUF1659,DUF1660,DUF1661,DUF1662,DUF1663,DUF1664,DUF1666,DUF1667,DUF1668,DUF1669,DUF167,DUF1670,DUF1672,DUF1673,DUF1674,DUF1675,DUF1676,DUF1677,DUF1678,DUF1679,DUF1680,DUF1681,DUF1682,DUF1684,DUF1685,DUF1686,DUF1687,DUF1688,DUF1689,DUF169,DUF1690,DUF1691,DUF1693,DUF1694,DUF1696,DUF1697,DUF1699,DUF1700,DUF1702,DUF1703,DUF1704,DUF1705,DUF1706,DUF1707,DUF1708,DUF1712,DUF1713,DUF1716,DUF1717,DUF1719,DUF1720,DUF1722,DUF1724,DUF1725,DUF1726,DUF1727,DUF1729,DUF1730,DUF1731,DUF1732,DUF1735,DUF1736,DUF1737,DUF1738,DUF1741,DUF1742,DUF1743,DUF1744,DUF1746,DUF1748,DUF1749,DUF1751,DUF1752,DUF1754,DUF1757,DUF1758,DUF1759,DUF1761,DUF1762,DUF1764,DUF1765,DUF1767,DUF1768,DUF1769,DUF177,DUF1770,DUF1771,DUF1772,DUF1774,DUF1775,DUF1776,DUF1777,DUF1778,DUF1779,DUF1780,DUF1785,DUF1786,DUF1788,DUF1789,DUF179,DUF1792,DUF1793,DUF1794,DUF1795,DUF1796,DUF1797,DUF1798,DUF1799,DUF1800,DUF1801,DUF1802,DUF1803,DUF1804,DUF1805,DUF1806,DUF1810,DUF1811,DUF1814,DUF1815,DUF1816,DUF1817,DUF1818,DUF1819,DUF1820,DUF1822,DUF1823,DUF1824,DUF1825,DUF1826,DUF1827,DUF1828,DUF1829,DUF1830,DUF1831,DUF1832,DUF1833,DUF1834,DUF1835,DUF1836,DUF1837,DUF1838,DUF1839,DUF1840,DUF1841,DUF1842,DUF1843,DUF1844,DUF1845,DUF1846,DUF1847,DUF1848,DUF1849,DUF1850,DUF1851,DUF1852,DUF1853,DUF1854,DUF1856,DUF1857,DUF1858,DUF1859,DUF1860,DUF1861,DUF1863,DUF1864,DUF1866,DUF1869,DUF187,DUF1870,DUF1871,DUF1872,DUF1873,DUF1874,DUF1875,DUF1876,DUF1877,DUF1878,DUF1879,DUF188,DUF1880,DUF1881,DUF1882,DUF1883,DUF1884,DUF1885,DUF1886,DUF1887,DUF1888,DUF1889,DUF1890,DUF1891,DUF1892,DUF1894,DUF1895,DUF1896,DUF1897,DUF1898,DUF1899,DUF19,DUF190,DUF1900,DUF1902,DUF1903,DUF1904,DUF1905,DUF1906,DUF1907,DUF1908,DUF1910,DUF1911,DUF1912,DUF1913,DUF1914,DUF1916,DUF1917,DUF1918,DUF1919,DUF192,DUF1921,DUF1922,DUF1923,DUF1924,DUF1925,DUF1926,DUF1927,DUF1928,DUF1929,DUF1930,DUF1931,DUF1932,DUF1933,DUF1934,DUF1935,DUF1936,DUF1937,DUF1938,DUF1939,DUF1940,DUF1942,DUF1943,DUF1944,DUF1945,DUF1947,DUF1948,DUF1949,DUF1950,DUF1951,DUF1952,DUF1953,DUF1954,DUF1955,DUF1956,DUF1957,DUF1958,DUF1959,DUF1961,DUF1962,DUF1963,DUF1964,DUF1965,DUF1966,DUF1967,DUF1968,DUF1969,DUF1970,DUF1971,DUF1972,DUF1973,DUF1974,DUF1975,DUF1977,DUF1978,DUF1979,DUF1980,DUF1981,DUF1982,DUF1983,DUF1985,DUF1986,DUF1987,DUF1989,DUF1990,DUF1992,DUF1993,DUF1995,DUF1996,DUF1997,DUF1998,DUF1999,DUF2000,DUF2001,DUF2002,DUF2003,DUF2004,DUF2005,DUF2007,DUF2009,DUF2011,DUF2012,DUF2013,DUF2014,DUF2015,DUF2016,DUF2017,DUF2018,DUF2019,DUF202,DUF2020,DUF2023,DUF2024,DUF2025,DUF2026,DUF2027,DUF2028,DUF2029,DUF2031,DUF2034,DUF2036,DUF2039,DUF204,DUF2040,DUF2042,DUF2043,DUF2045,DUF2046,DUF2048,DUF2051,DUF2052,DUF2053,DUF2054,DUF2057,DUF2058,DUF2059,DUF2061,DUF2062,DUF2063,DUF2064,DUF2065,DUF2066,DUF2067,DUF2069,DUF2070,DUF2071,DUF2072,DUF2073,DUF2074,DUF2075,DUF2076,DUF2077,DUF2079,DUF208,DUF2080,DUF2082,DUF2083,DUF2084,DUF2085,DUF2086,DUF2087,DUF2088,DUF2089,DUF2090,DUF2092,DUF2093,DUF2094,DUF2095,DUF2096,DUF2097,DUF2098,DUF2099,DUF21,DUF2100,DUF2101,DUF2102,DUF2103,DUF2104,DUF2105,DUF2106,DUF2107,DUF2108,DUF2109,DUF211,DUF2110,DUF2111,DUF2112,DUF2113,DUF2114,DUF2115,DUF2116,DUF2117,DUF2118,DUF2119,DUF212,DUF2120,DUF2121,DUF2122,DUF2124,DUF2125,DUF2126,DUF2127,DUF2128,DUF2129,DUF2130,DUF2131,DUF2132,DUF2133,DUF2135,DUF2136,DUF2138,DUF2139,DUF2140,DUF2141,DUF2142,DUF2145,DUF2146,DUF2147,DUF2148,DUF2149,DUF2150,DUF2151,DUF2152,DUF2153,DUF2154,DUF2155,DUF2156,DUF2157,DUF2158,DUF2160,DUF2161,DUF2162,DUF2163,DUF2164,DUF2165,DUF2167,DUF2169,DUF217,DUF2170,DUF2171,DUF2172,DUF2173,DUF2175,DUF2177,DUF2178,DUF2179,DUF218,DUF2180,DUF2181,DUF2182,DUF2183,DUF2184,DUF2185,DUF2186,DUF2187,DUF2188,DUF2189,DUF2190,DUF2191,DUF2192,DUF2193,DUF2194,DUF2195,DUF2196,DUF2197,DUF2198,DUF2199,DUF22,DUF220,DUF2200,DUF2201,DUF2201_N,DUF2202,DUF2203,DUF2204,DUF2205,DUF2206,DUF2207,DUF2208,DUF2209,DUF221,DUF2213,DUF2214,DUF2215,DUF2216,DUF2217,DUF2218,DUF2219,DUF222,DUF2220,DUF2222,DUF2223,DUF2225,DUF2226,DUF2227,DUF2228,DUF2229,DUF223,DUF2231,DUF2232,DUF2233,DUF2235,DUF2236,DUF2237,DUF2238,DUF2239,DUF2240,DUF2242,DUF2243,DUF2244,DUF2246,DUF2247,DUF2248,DUF2249,DUF2250,DUF2251,DUF2252,DUF2254,DUF2255,DUF2256,DUF2258,DUF2259,DUF226,DUF2260,DUF2262,DUF2263,DUF2264,DUF2265,DUF2267,DUF2268,DUF2269,DUF2270,DUF2271,DUF2272,DUF2273,DUF2274,DUF2275,DUF2276,DUF2277,DUF2278,DUF2279,DUF228,DUF2280,DUF2281,DUF2282,DUF2283,DUF2284,DUF2285,DUF2286,DUF2288,DUF229,DUF2290,DUF2291,DUF2292,DUF2293,DUF2294,DUF2296,DUF2298,DUF2299,DUF230,DUF2300,DUF2301,DUF2303,DUF2304,DUF2305,DUF2306,DUF2309,DUF2310,DUF2312,DUF2313,DUF2314,DUF2315,DUF2316,DUF2317,DUF2318,DUF2319,DUF2320,DUF2321,DUF2322,DUF2324,DUF2325,DUF2326,DUF2328,DUF2330,DUF2331,DUF2332,DUF2333,DUF2334,DUF2335,DUF2336,DUF2338,DUF2339,DUF234,DUF2340,DUF2341,DUF2342,DUF2344,DUF2345,DUF2346,DUF2347,DUF2348,DUF2349,DUF2351,DUF2352,DUF2353,DUF2356,DUF2357,DUF2358,DUF2359,DUF236,DUF2360,DUF2361,DUF2362,DUF2363,DUF2365,DUF2366,DUF2367,DUF2368,DUF2369,DUF237,DUF2370,DUF2371,DUF2372,DUF2373,DUF2374,DUF2375,DUF2376,DUF2378,DUF2379,DUF2380,DUF2381,DUF2382,DUF2383,DUF2384,DUF2385,DUF2387,DUF2388,DUF2389,DUF239,DUF2390,DUF2391,DUF2392,DUF2393,DUF2396,DUF2397,DUF2398,DUF2399,DUF240,DUF2400,DUF2401,DUF2403,DUF2404,DUF2405,DUF2406,DUF2407,DUF2407_C,DUF2408,DUF241,DUF2410,DUF2411,DUF2413,DUF2414,DUF2415,DUF2416,DUF2417,DUF2418,DUF2419,DUF2420,DUF2421,DUF2422,DUF2423,DUF2424,DUF2427,DUF2428,DUF243,DUF2430,DUF2431,DUF2433,DUF2434,DUF2435,DUF2436,DUF2437,DUF2439,DUF244,DUF2441,DUF2442,DUF2443,DUF2448,DUF2450,DUF2451,DUF2452,DUF2453,DUF2454,DUF2456,DUF2457,DUF2458,DUF2459,DUF2460,DUF2461,DUF2462,DUF2463,DUF2464,DUF2465,DUF2469,DUF247,DUF2470,DUF2471,DUF2474,DUF2475,DUF2476,DUF2477,DUF2478,DUF2479,DUF2480,DUF2481,DUF2482,DUF2483,DUF2484,DUF2486,DUF2487,DUF2489,DUF249,DUF2490,DUF2491,DUF2492,DUF2493,DUF2496,DUF2497,DUF2498,DUF2499,DUF2500,DUF2501,DUF2502,DUF2505,DUF2507,DUF2508,DUF2509,DUF2510,DUF2511,DUF2512,DUF2513,DUF2514,DUF2515,DUF2516,DUF2517,DUF2518,DUF2520,DUF2521,DUF2522,DUF2523,DUF2524,DUF2525,DUF2526,DUF2527,DUF2528,DUF2529,DUF2530,DUF2531,DUF2532,DUF2533,DUF2534,DUF2535,DUF2536,DUF2537,DUF2538,DUF2539,DUF2540,DUF2541,DUF2542,DUF2543,DUF2544,DUF2545,DUF2547,DUF255,DUF2550,DUF2551,DUF2552,DUF2553,DUF2554,DUF2555,DUF2556,DUF2559,DUF2560,DUF2561,DUF2562,DUF2563,DUF2564,DUF2566,DUF2567,DUF2568,DUF2569,DUF257,DUF2570,DUF2572,DUF2573,DUF2574,DUF2575,DUF2576,DUF2577,DUF2578,DUF258,DUF2580,DUF2581,DUF2582,DUF2583,DUF2584,DUF2585,DUF2586,DUF2587,DUF2589,DUF2590,DUF2591,DUF2592,DUF2593,DUF2594,DUF2597,DUF2599,DUF260,DUF2600,DUF2602,DUF2603,DUF2604,DUF2605,DUF2606,DUF2607,DUF2608,DUF261,DUF2610,DUF2611,DUF2612,DUF2613,DUF2614,DUF2615,DUF2616,DUF2617,DUF2618,DUF2619,DUF262,DUF2620,DUF2621,DUF2622,DUF2623,DUF2624,DUF2625,DUF2626,DUF2627,DUF2628,DUF2629,DUF2630,DUF2631,DUF2632,DUF2633,DUF2634,DUF2635,DUF2636,DUF2637,DUF2638,DUF2639,DUF2642,DUF2644,DUF2645,DUF2647,DUF2648,DUF2649,DUF2650,DUF2651,DUF2652,DUF2653,DUF2654,DUF2655,DUF2656,DUF2659,DUF2660,DUF2661,DUF2663,DUF2664,DUF2665,DUF2666,DUF2667,DUF2668,DUF2669,DUF267,DUF2670,DUF2671,DUF2672,DUF2673,DUF2674,DUF2675,DUF2677,DUF2678,DUF2679,DUF268,DUF2680,DUF2681,DUF2682,DUF2683,DUF2684,DUF2685,DUF2686,DUF2688,DUF2689,DUF269,DUF2690,DUF2691,DUF2693,DUF2694,DUF2695,DUF2697,DUF2699,DUF2700,DUF2701,DUF2702,DUF2703,DUF2704,DUF2705,DUF2706,DUF2708,DUF2709,DUF2710,DUF2711,DUF2712,DUF2713,DUF2714,DUF2715,DUF2716,DUF2717,DUF2718,DUF2719,DUF272,DUF2721,DUF2722,DUF2723,DUF2724,DUF2726,DUF2729,DUF273,DUF2730,DUF2731,DUF2732,DUF2733,DUF2735,DUF2737,DUF2738,DUF2740,DUF2741,DUF2742,DUF2743,DUF2744,DUF2745,DUF2746,DUF2748,DUF2749,DUF2750,DUF2752,DUF2753,DUF2754,DUF2755,DUF2756,DUF2757,DUF2758,DUF2759,DUF276,DUF2760,DUF2761,DUF2762,DUF2763,DUF2764,DUF2765,DUF2766,DUF2767,DUF2768,DUF2769,DUF2770,DUF2771,DUF2772,DUF2773,DUF2774,DUF2775,DUF2776,DUF2777,DUF2778,DUF2779,DUF2780,DUF2781,DUF2782,DUF2783,DUF2784,DUF2785,DUF2786,DUF2787,DUF2788,DUF2789,DUF2790,DUF2791,DUF2793,DUF2794,DUF2795,DUF2796,DUF2797,DUF2798,DUF2799,DUF2800,DUF2802,DUF2803,DUF2804,DUF2805,DUF2806,DUF2807,DUF2808,DUF2809,DUF281,DUF2810,DUF2811,DUF2812,DUF2813,DUF2815,DUF2816,DUF2817,DUF2818,DUF2819,DUF282,DUF2823,DUF2824,DUF2826,DUF2827,DUF2828,DUF2829,DUF2830,DUF2833,DUF2834,DUF2835,DUF2837,DUF2838,DUF2839,DUF2840,DUF2841,DUF2842,DUF2844,DUF2845,DUF2846,DUF2847,DUF2848,DUF2849,DUF285,DUF2850,DUF2851,DUF2852,DUF2853,DUF2854,DUF2855,DUF2856,DUF2857,DUF2859,DUF2860,DUF2861,DUF2862,DUF2863,DUF2865,DUF2866,DUF2867,DUF2868,DUF2869,DUF287,DUF2870,DUF2871,DUF2872,DUF2873,DUF2874,DUF2875,DUF2877,DUF2878,DUF288,DUF2880,DUF2881,DUF2883,DUF2884,DUF2886,DUF2887,DUF2888,DUF2889,DUF2890,DUF2891,DUF2892,DUF2893,DUF2894,DUF2895,DUF2897,DUF2899,DUF29,DUF290,DUF2905,DUF2909,DUF2910,DUF2911,DUF2913,DUF2914,DUF2917,DUF2919,DUF2920,DUF2921,DUF2922,DUF2924,DUF2927,DUF2929,DUF2930,DUF2931,DUF2933,DUF2934,DUF2935,DUF2937,DUF2938,DUF2939,DUF294,DUF2944,DUF2945,DUF2946,DUF2947,DUF2948,DUF2949,DUF294_C,DUF295,DUF2950,DUF2951,DUF2953,DUF2955,DUF2956,DUF2957,DUF2958,DUF2959,DUF296,DUF2960,DUF2961,DUF2962,DUF2963,DUF2964,DUF2967,DUF2968,DUF2969,DUF297,DUF2970,DUF2971,DUF2972,DUF2973,DUF2974,DUF2975,DUF2976,DUF2977,DUF2981,DUF2982,DUF2983,DUF2984,DUF2985,DUF2986,DUF2987,DUF2988,DUF2989,DUF2990,DUF2992,DUF2993,DUF2996,DUF2997,DUF2999,DUF3000,DUF3005,DUF3006,DUF3007,DUF3008,DUF3010,DUF3011,DUF3012,DUF3013,DUF3014,DUF3015,DUF3016,DUF3017,DUF3018,DUF3019,DUF302,DUF3020,DUF3021,DUF3022,DUF3023,DUF3024,DUF3025,DUF3027,DUF3028,DUF3029,DUF303,DUF3034,DUF3035,DUF3036,DUF3037,DUF3038,DUF3039,DUF304,DUF3040,DUF3042,DUF3043,DUF3045,DUF3046,DUF3047,DUF3048,DUF3049,DUF305,DUF3050,DUF3051,DUF3052,DUF3053,DUF3054,DUF3055,DUF3060,DUF3066,DUF3067,DUF3068,DUF3069,DUF307,DUF3070,DUF3071,DUF3072,DUF3073,DUF3074,DUF3077,DUF3078,DUF3079,DUF308,DUF3080,DUF3081,DUF3082,DUF3083,DUF3084,DUF3085,DUF3086,DUF3087,DUF3088,DUF3089,DUF309,DUF3090,DUF3091,DUF3092,DUF3093,DUF3094,DUF3095,DUF3096,DUF3097,DUF3098,DUF3099,DUF31,DUF310,DUF3100,DUF3102,DUF3103,DUF3104,DUF3105,DUF3106,DUF3107,DUF3108,DUF3109,DUF3110,DUF3112,DUF3113,DUF3114,DUF3115,DUF3116,DUF3117,DUF3119,DUF3120,DUF3121,DUF3122,DUF3123,DUF3124,DUF3125,DUF3126,DUF3127,DUF3128,DUF3129,DUF313,DUF3130,DUF3131,DUF3132,DUF3133,DUF3134,DUF3135,DUF3136,DUF3137,DUF3138,DUF3139,DUF3140,DUF3141,DUF3142,DUF3143,DUF3144,DUF3145,DUF3146,DUF3147,DUF3148,DUF3149,DUF3150,DUF3151,DUF3152,DUF3153,DUF3154,DUF3155,DUF3156,DUF3157,DUF3158,DUF3159,DUF316,DUF3160,DUF3161,DUF3164,DUF3165,DUF3166,DUF3168,DUF3169,DUF3172,DUF3173,DUF3175,DUF3176,DUF3177,DUF3179,DUF318,DUF3180,DUF3181,DUF3182,DUF3184,DUF3185,DUF3186,DUF3187,DUF3188,DUF3189,DUF3192,DUF3194,DUF3195,DUF3196,DUF3197,DUF3198,DUF3199,DUF320,DUF3201,DUF3202,DUF3203,DUF3204,DUF3206,DUF3208,DUF3209,DUF321,DUF3210,DUF3211,DUF3212,DUF3213,DUF3215,DUF3216,DUF3217,DUF3218,DUF3219,DUF3220,DUF3221,DUF3222,DUF3223,DUF3224,DUF3225,DUF3226,DUF3227,DUF3228,DUF3231,DUF3232,DUF3233,DUF3234,DUF3235,DUF3236,DUF3237,DUF3238,DUF3239,DUF3240,DUF3242,DUF3243,DUF3244,DUF3245,DUF3246,DUF3247,DUF3248,DUF3249,DUF325,DUF3250,DUF3251,DUF3252,DUF3253,DUF3254,DUF3255,DUF3256,DUF3257,DUF3258,DUF3259,DUF326,DUF3260,DUF3261,DUF3262,DUF3263,DUF3265,DUF3267,DUF3268,DUF3269,DUF327,DUF3270,DUF3271,DUF3272,DUF3273,DUF3274,DUF3275,DUF3276,DUF3277,DUF3278,DUF3279,DUF328,DUF3280,DUF3281,DUF3283,DUF3284,DUF3285,DUF3286,DUF3287,DUF3288,DUF3289,DUF329,DUF3290,DUF3291,DUF3292,DUF3293,DUF3294,DUF3295,DUF3296,DUF3297,DUF3298,DUF3299,DUF330,DUF3300,DUF3301,DUF3302,DUF3303,DUF3304,DUF3305,DUF3306,DUF3307,DUF3308,DUF3309,DUF331,DUF3310,DUF3311,DUF3312,DUF3313,DUF3314,DUF3315,DUF3316,DUF3317,DUF3318,DUF3319,DUF3320,DUF3321,DUF3322,DUF3323,DUF3324,DUF3325,DUF3326,DUF3327,DUF3328,DUF3329,DUF333,DUF3330,DUF3331,DUF3332,DUF3333,DUF3334,DUF3335,DUF3336,DUF3337,DUF3338,DUF3339,DUF334,DUF3340,DUF3341,DUF3342,DUF3343,DUF3344,DUF3346,DUF3347,DUF3348,DUF3349,DUF3350,DUF3352,DUF3353,DUF3354,DUF3355,DUF3356,DUF3357,DUF3358,DUF3359,DUF336,DUF3360,DUF3361,DUF3362,DUF3363,DUF3364,DUF3365,DUF3366,DUF3367,DUF3368,DUF3369,DUF3370,DUF3371,DUF3372,DUF3373,DUF3374,DUF3375,DUF3376,DUF3377,DUF3378,DUF3379,DUF3380,DUF3381,DUF3382,DUF3383,DUF3384,DUF3385,DUF3386,DUF3387,DUF3388,DUF3389,DUF3390,DUF3391,DUF3392,DUF3393,DUF3394,DUF3395,DUF3396,DUF3397,DUF3398,DUF3399,DUF340,DUF3400,DUF3401,DUF3402,DUF3403,DUF3404,DUF3405,DUF3406,DUF3407,DUF3408,DUF3409,DUF3410,DUF3411,DUF3412,DUF3413,DUF3414,DUF3415,DUF3416,DUF3417,DUF3418,DUF3419,DUF342,DUF3420,DUF3421,DUF3422,DUF3423,DUF3425,DUF3426,DUF3427,DUF3429,DUF3430,DUF3431,DUF3432,DUF3433,DUF3435,DUF3436,DUF3437,DUF3438,DUF3439,DUF3440,DUF3441,DUF3442,DUF3443,DUF3444,DUF3445,DUF3446,DUF3447,DUF3448,DUF3449,DUF3450,DUF3451,DUF3452,DUF3453,DUF3454,DUF3455,DUF3456,DUF3457,DUF3458,DUF3459,DUF346,DUF3460,DUF3461,DUF3463,DUF3464,DUF3465,DUF3466,DUF3467,DUF3469,DUF347,DUF3470,DUF3471,DUF3472,DUF3473,DUF3474,DUF3475,DUF3477,DUF3478,DUF3479,DUF348,DUF3480,DUF3481,DUF3482,DUF3483,DUF3484,DUF3485,DUF3486,DUF3487,DUF3488,DUF3489,DUF349,DUF3490,DUF3491,DUF3492,DUF3493,DUF3494,DUF3496,DUF3497,DUF3498,DUF3499,DUF35,DUF350,DUF3500,DUF3501,DUF3502,DUF3503,DUF3504,DUF3505,DUF3506,DUF3507,DUF3508,DUF3509,DUF3510,DUF3511,DUF3512,DUF3513,DUF3514,DUF3515,DUF3516,DUF3517,DUF3518,DUF3519,DUF3520,DUF3521,DUF3522,DUF3523,DUF3524,DUF3525,DUF3526,DUF3527,DUF3528,DUF3529,DUF3530,DUF3531,DUF3533,DUF3534,DUF3535,DUF3536,DUF3537,DUF3538,DUF3539,DUF354,DUF3540,DUF3541,DUF3542,DUF3543,DUF3544,DUF3545,DUF3546,DUF3548,DUF3549,DUF3550,DUF3551,DUF3552,DUF3553,DUF3554,DUF3556,DUF3557,DUF3558,DUF356,DUF3560,DUF3561,DUF3562,DUF3563,DUF3564,DUF3565,DUF3566,DUF3567,DUF3568,DUF357,DUF3570,DUF3571,DUF3572,DUF3573,DUF3574,DUF3575,DUF3576,DUF3577,DUF3578,DUF3579,DUF3580,DUF3581,DUF3582,DUF3583,DUF3584,DUF3585,DUF3586,DUF3587,DUF3588,DUF3589,DUF359,DUF3590,DUF3591,DUF3592,DUF3593,DUF3594,DUF3595,DUF3596,DUF3597,DUF3598,DUF3599,DUF35_N,DUF360,DUF3600,DUF3601,DUF3602,DUF3603,DUF3604,DUF3605,DUF3606,DUF3608,DUF3609,DUF3610,DUF3611,DUF3612,DUF3613,DUF3614,DUF3615,DUF3616,DUF3617,DUF3618,DUF3619,DUF362,DUF3620,DUF3621,DUF3622,DUF3623,DUF3624,DUF3625,DUF3626,DUF3627,DUF3628,DUF3629,DUF3630,DUF3631,DUF3632,DUF3633,DUF3634,DUF3635,DUF3636,DUF3637,DUF3638,DUF3639,DUF364,DUF3640,DUF3641,DUF3642,DUF3643,DUF3644,DUF3645,DUF3646,DUF3647,DUF3648,DUF3649,DUF365,DUF3650,DUF3651,DUF3652,DUF3653,DUF3654,DUF3655,DUF3656,DUF3657,DUF3658,DUF3659,DUF366,DUF3660,DUF3661,DUF3662,DUF3663,DUF3664,DUF3665,DUF3666,DUF3667,DUF3668,DUF3669,DUF367,DUF3670,DUF3671,DUF3672,DUF3673,DUF3674,DUF3675,DUF3676,DUF3677,DUF3678,DUF3679,DUF368,DUF3680,DUF3681,DUF3682,DUF3683,DUF3684,DUF3685,DUF3686,DUF3687,DUF3688,DUF3689,DUF3692,DUF3693,DUF3694,DUF3695,DUF3696,DUF3697,DUF3698,DUF3699,DUF370,DUF3700,DUF3701,DUF3702,DUF3703,DUF3704,DUF3706,DUF3707,DUF3708,DUF3709,DUF371,DUF3710,DUF3712,DUF3713,DUF3714,DUF3715,DUF3716,DUF3717,DUF3718,DUF3719,DUF372,DUF3720,DUF3721,DUF3722,DUF3723,DUF3724,DUF3725,DUF3726,DUF3727,DUF3728,DUF3729,DUF373,DUF3730,DUF3731,DUF3732,DUF3733,DUF3734,DUF3735,DUF3736,DUF3737,DUF3738,DUF3739,DUF374,DUF3740,DUF3741,DUF3742,DUF3744,DUF3745,DUF3746,DUF3747,DUF3748,DUF3749,DUF3750,DUF3751,DUF3752,DUF3753,DUF3754,DUF3755,DUF3756,DUF3757,DUF3759,DUF3760,DUF3761,DUF3762,DUF3763,DUF3764,DUF3766,DUF3767,DUF3768,DUF3769,DUF377,DUF3770,DUF3772,DUF3773,DUF3774,DUF3775,DUF3776,DUF3778,DUF3779,DUF378,DUF3780,DUF3781,DUF3782,DUF3783,DUF3784,DUF3785,DUF3786,DUF3787,DUF3788,DUF3789,DUF3791,DUF3792,DUF3793,DUF3794,DUF3795,DUF3796,DUF3797,DUF3798,DUF3799,DUF3800,DUF3801,DUF3802,DUF3804,DUF3805,DUF3806,DUF3807,DUF3808,DUF3809,DUF381,DUF3810,DUF3811,DUF3812,DUF3813,DUF3814,DUF3815,DUF3816,DUF3817,DUF3818,DUF3819,DUF382,DUF3820,DUF3821,DUF3822,DUF3823,DUF3824,DUF3825,DUF3826,DUF3827,DUF3828,DUF3829,DUF383,DUF3830,DUF3831,DUF3832,DUF3833,DUF3834,DUF3835,DUF3836,DUF3837,DUF3839,DUF384,DUF3840,DUF3841,DUF3842,DUF3843,DUF3844,DUF3845,DUF3846,DUF3847,DUF3848,DUF3849,DUF385,DUF3850,DUF3851,DUF3852,DUF3853,DUF3854,DUF3855,DUF3856,DUF3857,DUF3858,DUF3859,DUF386,DUF3860,DUF3861,DUF3862,DUF3863,DUF3864,DUF3865,DUF3866,DUF3867,DUF3868,DUF3869,DUF387,DUF3870,DUF3871,DUF3872,DUF3873,DUF3874,DUF3875,DUF3876,DUF3877,DUF3878,DUF3879,DUF3880,DUF3881,DUF3882,DUF3883,DUF3884,DUF3885,DUF3886,DUF3887,DUF3888,DUF3889,DUF389,DUF3890,DUF3891,DUF3892,DUF3893,DUF3894,DUF3895,DUF3896,DUF3897,DUF3898,DUF3899,DUF39,DUF390,DUF3900,DUF3901,DUF3902,DUF3903,DUF3904,DUF3905,DUF3906,DUF3907,DUF3908,DUF3909,DUF3910,DUF3911,DUF3912,DUF3913,DUF3914,DUF3915,DUF3916,DUF3917,DUF3918,DUF3919,DUF3920,DUF3921,DUF3922,DUF3923,DUF3924,DUF3925,DUF3926,DUF3927,DUF3928,DUF3929,DUF393,DUF3930,DUF3931,DUF3932,DUF3933,DUF3934,DUF3935,DUF3936,DUF3937,DUF3938,DUF3939,DUF3940,DUF3941,DUF3942,DUF3943,DUF3944,DUF3945,DUF3946,DUF3947,DUF3948,DUF3949,DUF3950,DUF3951,DUF3952,DUF3953,DUF3954,DUF3955,DUF3956,DUF3958,DUF3959,DUF3960,DUF3961,DUF3962,DUF3963,DUF3964,DUF3965,DUF3966,DUF3967,DUF3969,DUF397,DUF3970,DUF3971,DUF3972,DUF3973,DUF3974,DUF3975,DUF3976,DUF3977,DUF3978,DUF3979,DUF3980,DUF3981,DUF3982,DUF3983,DUF3984,DUF3985,DUF3986,DUF3987,DUF3988,DUF3989,DUF399,DUF3990,DUF3991,DUF3992,DUF3993,DUF3994,DUF3995,DUF3996,DUF3997,DUF3999,DUF4001,DUF4002,DUF4003,DUF4004,DUF4005,DUF4006,DUF4007,DUF4008,DUF4009,DUF401,DUF4010,DUF4011,DUF4012,DUF4013,DUF4014,DUF4015,DUF4016,DUF4017,DUF4018,DUF4019,DUF402,DUF4020,DUF4021,DUF4022,DUF4023,DUF4024,DUF4025,DUF4026,DUF4027,DUF4028,DUF4029,DUF4030,DUF4031,DUF4032,DUF4033,DUF4034,DUF4035,DUF4037,DUF4038,DUF4040,DUF4041,DUF4042,DUF4043,DUF4044,DUF4045,DUF4046,DUF4047,DUF4048,DUF4049,DUF4050,DUF4051,DUF4052,DUF4054,DUF4055,DUF4056,DUF4057,DUF4058,DUF4059,DUF406,DUF4060,DUF4061,DUF4062,DUF4063,DUF4064,DUF4065,DUF4066,DUF4070,DUF4071,DUF4072,DUF4073,DUF4074,DUF4075,DUF4077,DUF4078,DUF4079,DUF4080,DUF4081,DUF4082,DUF4083,DUF4084,DUF4085,DUF4087,DUF4088,DUF4089,DUF4090,DUF4091,DUF4092,DUF4093,DUF4094,DUF4095,DUF4096,DUF4097,DUF4098,DUF4099,DUF410,DUF4100,DUF4101,DUF4102,DUF4104,DUF4105,DUF4106,DUF4107,DUF4108,DUF4109,DUF411,DUF4110,DUF4111,DUF4112,DUF4113,DUF4114,DUF4115,DUF4116,DUF4117,DUF4118,DUF4119,DUF412,DUF4120,DUF4121,DUF4122,DUF4123,DUF4124,DUF4125,DUF4126,DUF4127,DUF4128,DUF4129,DUF413,DUF4130,DUF4131,DUF4132,DUF4133,DUF4134,DUF4135,DUF4136,DUF4137,DUF4138,DUF4139,DUF4140,DUF4141,DUF4142,DUF4143,DUF4144,DUF4145,DUF4146,DUF4147,DUF4148,DUF4149,DUF4150,DUF4151,DUF4152,DUF4153,DUF4154,DUF4156,DUF4157,DUF4158,DUF4159,DUF416,DUF4160,DUF4161,DUF4162,DUF4163,DUF4164,DUF4165,DUF4166,DUF4167,DUF4168,DUF4169,DUF417,DUF4170,DUF4171,DUF4172,DUF4173,DUF4174,DUF4175,DUF4176,DUF4177,DUF4178,DUF4179,DUF418,DUF4180,DUF4181,DUF4182,DUF4183,DUF4184,DUF4185,DUF4186,DUF4187,DUF4188,DUF4189,DUF419,DUF4190,DUF4191,DUF4192,DUF4193,DUF4194,DUF4195,DUF4196,DUF4197,DUF4198,DUF4199,DUF420,DUF4200,DUF4201,DUF4202,DUF4203,DUF4205,DUF4206,DUF4207,DUF4208,DUF4209,DUF421,DUF4210,DUF4211,DUF4212,DUF4213,DUF4214,DUF4215,DUF4216,DUF4217,DUF4218,DUF4219,DUF422,DUF4220,DUF4221,DUF4222,DUF4223,DUF4224,DUF4225,DUF4226,DUF4227,DUF4228,DUF4229,DUF423,DUF4230,DUF4231,DUF4232,DUF4233,DUF4234,DUF4235,DUF4236,DUF4237,DUF4238,DUF4239,DUF424,DUF4240,DUF4241,DUF4242,DUF4243,DUF4244,DUF4245,DUF4246,DUF4247,DUF4248,DUF4249,DUF4250,DUF4251,DUF4252,DUF4253,DUF4254,DUF4255,DUF4256,DUF4257,DUF4258,DUF4259,DUF4260,DUF4261,DUF4262,DUF4263,DUF4264,DUF4265,DUF4266,DUF4267,DUF4268,DUF4269,DUF427,DUF4270,DUF4271,DUF4272,DUF4274,DUF4275,DUF4276,DUF4277,DUF4278,DUF4279,DUF4280,DUF4281,DUF4282,DUF4283,DUF4284,DUF4285,DUF4286,DUF4287,DUF4288,DUF4289,DUF429,DUF4290,DUF4291,DUF4292,DUF4293,DUF4294,DUF4295,DUF4296,DUF4297,DUF4298,DUF4299,DUF43,DUF4300,DUF4301,DUF4302,DUF4303,DUF4304,DUF4305,DUF4306,DUF4307,DUF4308,DUF4309,DUF4310,DUF4311,DUF4312,DUF4313,DUF4314,DUF4315,DUF4316,DUF4317,DUF4318,DUF4319,DUF432,DUF4320,DUF4321,DUF4322,DUF4323,DUF4324,DUF4325,DUF4326,DUF4327,DUF4328,DUF4329,DUF433,DUF4330,DUF4331,DUF4332,DUF4333,DUF4334,DUF4335,DUF4336,DUF4337,DUF4338,DUF4339,DUF434,DUF4340,DUF4341,DUF4342,DUF4343,DUF4344,DUF4345,DUF4346,DUF4347,DUF4348,DUF4349,DUF4350,DUF4351,DUF4352,DUF4353,DUF4354,DUF4355,DUF4356,DUF4357,DUF4358,DUF4359,DUF436,DUF4360,DUF4361,DUF4362,DUF4363,DUF4364,DUF4365,DUF4366,DUF4367,DUF4368,DUF4369,DUF4370,DUF4371,DUF4372,DUF4373,DUF4374,DUF4375,DUF4376,DUF4377,DUF4378,DUF4379,DUF438,DUF4380,DUF4381,DUF4382,DUF4383,DUF4384,DUF4385,DUF4386,DUF4387,DUF4388,DUF4389,DUF4390,DUF4391,DUF4392,DUF4393,DUF4394,DUF4395,DUF4396,DUF4397,DUF4398,DUF4399,DUF440,DUF4400,DUF4401,DUF4402,DUF4403,DUF4404,DUF4405,DUF4406,DUF4407,DUF4408,DUF4409,DUF441,DUF4410,DUF4411,DUF4412,DUF4413,DUF4414,DUF4415,DUF4416,DUF4417,DUF4418,DUF4419,DUF442,DUF4420,DUF4421,DUF4422,DUF4423,DUF4424,DUF4425,DUF4426,DUF4427,DUF443,DUF444,DUF445,DUF446,DUF447,DUF448,DUF45,DUF452,DUF454,DUF455,DUF456,DUF457,DUF458,DUF459,DUF46,DUF460,DUF461,DUF462,DUF463,DUF464,DUF465,DUF466,DUF468,DUF469,DUF473,DUF475,DUF478,DUF479,DUF480,DUF481,DUF482,DUF483,DUF484,DUF485,DUF486,DUF488,DUF489,DUF490,DUF493,DUF494,DUF496,DUF497,DUF498,DUF499,DUF500,DUF501,DUF502,DUF503,DUF504,DUF505,DUF506,DUF507,DUF508,DUF511,DUF512,DUF515,DUF519,DUF520,DUF521,DUF523,DUF524,DUF525,DUF530,DUF531,DUF533,DUF535,DUF536,DUF538,DUF539,DUF54,DUF543,DUF544,DUF547,DUF550,DUF551,DUF552,DUF553,DUF554,DUF555,DUF556,DUF559,DUF560,DUF561,DUF562,DUF563,DUF565,DUF566,DUF568,DUF569,DUF570,DUF572,DUF573,DUF575,DUF576,DUF577,DUF58,DUF581,DUF585,DUF587,DUF588,DUF59,DUF591,DUF592,DUF594,DUF596,DUF599,DUF600,DUF601,DUF603,DUF604,DUF605,DUF606,DUF607,DUF608,DUF61,DUF612,DUF613,DUF615,DUF616,DUF617,DUF619,DUF620,DUF621,DUF624,DUF626,DUF627,DUF629,DUF63,DUF630,DUF632,DUF633,DUF637,DUF639,DUF640,DUF641,DUF642,DUF643,DUF645,DUF646,DUF647,DUF648,DUF650,DUF651,DUF655,DUF656,DUF658,DUF659,DUF663,DUF664,DUF666,DUF667,DUF668,DUF669,DUF673,DUF674,DUF676,DUF677,DUF678,DUF679,DUF680,DUF681,DUF682,DUF684,DUF685,DUF687,DUF688,DUF690,DUF692,DUF693,DUF694,DUF695,DUF697,DUF70,DUF702,DUF705,DUF706,DUF707,DUF708,DUF711,DUF713,DUF716,DUF717,DUF718,DUF719,DUF72,DUF720,DUF721,DUF722,DUF723,DUF724,DUF725,DUF726,DUF727,DUF728,DUF730,DUF732,DUF733,DUF735,DUF736,DUF737,DUF739,DUF740,DUF742,DUF743,DUF745,DUF746,DUF747,DUF748,DUF749,DUF750,DUF751,DUF753,DUF754,DUF755,DUF756,DUF758,DUF759,DUF760,DUF761,DUF762,DUF763,DUF764,DUF765,DUF766,DUF768,DUF769,DUF77,DUF770,DUF771,DUF772,DUF773,DUF775,DUF776,DUF777,DUF778,DUF779,DUF780,DUF781,DUF782,DUF787,DUF788,DUF789,DUF790,DUF791,DUF792,DUF793,DUF796,DUF799,DUF801,DUF802,DUF805,DUF806,DUF807,DUF808,DUF809,DUF810,DUF812,DUF814,DUF815,DUF816,DUF817,DUF818,DUF819,DUF82,DUF822,DUF823,DUF824,DUF825,DUF826,DUF827,DUF829,DUF830,DUF832,DUF834,DUF835,DUF836,DUF837,DUF839,DUF840,DUF842,DUF843,DUF844,DUF845,DUF846,DUF848,DUF849,DUF851,DUF853,DUF859,DUF86,DUF862,DUF863,DUF865,DUF866,DUF867,DUF868,DUF869,DUF87,DUF870,DUF871,DUF872,DUF874,DUF876,DUF877,DUF879,DUF881,DUF883,DUF884,DUF885,DUF89,DUF892,DUF896,DUF897,DUF898,DUF899,DUF900,DUF902,DUF903,DUF904,DUF905,DUF908,DUF91,DUF910,DUF911,DUF912,DUF913,DUF914,DUF915,DUF916,DUF917,DUF918,DUF919,DUF92,DUF922,DUF924,DUF925,DUF927,DUF928,DUF929,DUF930,DUF932,DUF934,DUF935,DUF936,DUF937,DUF938,DUF939,DUF939_C,DUF940,DUF943,DUF945,DUF946,DUF947,DUF948,DUF95,DUF950,DUF951,DUF952,DUF953,DUF955,DUF956,DUF957,DUF959,DUF960,DUF961,DUF962,DUF963,DUF964,DUF965,DUF966,DUF968,DUF969,DUF970,DUF971,DUF972,DUF973,DUF974,DUF975,DUF976,DUF977,DUF979,DUF98,DUF981,DUF982,DUF983,DUF986,DUF987,DUF989,DUF99,DUF992,DUF993,DUF995,DUF996,DUF997,DUF998,DUF999,DUP,DUSP,DVL,DWNN,DX,DXPR_C,DXP_redisom_C,DXP_reductoisom,DXP_synthase_N,DYW_deaminase,DZF,DZR,Dabb,Dak1,Dak1_2,Dak2,Dala_Dala_lig_C,Dala_Dala_lig_N,Dam,DapB_C,DapB_N,DapH_N,Daxx,DbpA,DcpS,DcpS_C,DctA-YdbH,DctM,DctQ,DcuA_DcuB,DcuC,DdrB,Death,Dec-01,Decorin_bind,Ded_cyto,Defensin_1,Defensin_2,Defensin_3,Defensin_4,Defensin_beta,Defensin_beta_2,Defensin_propep,DegQ,DegS,DegT_DnrJ_EryC1,DegV,DehI,Dehalogenase,Dehyd-heme_bind,Dehydratase_LU,Dehydratase_MU,Dehydratase_SU,Dehydratase_hem,Dehydrin,Delta_lysin,Deltaretro_Tax,Denso_VP4,DeoC,DeoRC,Desmo_N,Destabilase,Desulfoferrod_N,Desulfoferrodox,Det1,DevR,Dev_Cell_Death,Dfp1_Him1_M,Di19,DiS_P_DiS,Diacid_rec,DicB,Dicistro_VP4,Dickkopf_N,Dict-STAT-coil,Dicty_CAD,Dicty_CAR,Dicty_CTDC,Dicty_REP,Dicty_spore_N,Dimer_Tnp_Tn5,Dimer_Tnp_hAT,Dimerisation,Dimeth_Pyl,DinB,DinB_2,DinI,Dioxygenase_C,Dioxygenase_N,Diphthamide_syn,Diphtheria_C,Diphtheria_R,Diphtheria_T,Dirigent,DisA-linker,DisA_N,Disaggr_assoc,Disaggr_repeat,Dishevelled,Disintegrin,Disulph_isomer,DivIC,DivIVA,DltD_C,DltD_M,DltD_N,DmpG_comm,Dmrt1,DmsC,Dna2,DnaA_N,DnaB,DnaB_2,DnaB_C,DnaB_bind,DnaG_DnaB_bind,DnaI_N,DnaJ,DnaJ-X,DnaJ_C,DnaJ_CXXCXGXG,DndB,Dockerin_1,Docking,Dodecin,Dopey_N,Doppel,Dor1,DotA,Dot_icm_IcmQ,DoxA,DoxD,DoxX,DoxX_2,DoxX_3,DpnD-PcfM,DpnII,Dpoe2NT,Dppa2_A,Dpy-30,Dpy19,Dr_adhesin,Drc1-Sld2,Drf_DAD,Drf_FH1,Drf_FH3,Drf_GBD,DrsE,DrsE_2,DsbB,DsbC,DsbC_N,DsbD,DsbD_2,Dscam_C,Dsh_C,Dsl1_C,Dsl1_N,DsrC,DsrD,DsrH,DuffyBP_N,Duffy_binding,DuoxA,Dus,Dymeclin,Dynactin,Dynactin_p22,Dynactin_p62,Dynamin_M,Dynamin_N,Dynamitin,Dynein_IC2,Dynein_heavy,Dynein_light,Dyp_perox,Dysbindin,Dzip-like_N,E1-E2_ATPase,E1-N,E1_DerP2_DerF2,E1_dh,E2,E2F_TDP,E2R135,E2_bind,E3_UbLigase_EDD,E3_UbLigase_R4,E3_binding,E6,E7,EABR,EAF,EAL,EAP30,EAV_GS,EB,EB1,EB1_binding,EBA-175_VI,EBP,EBP50_C-term,EBV-NA1,EBV-NA3,EB_dh,ECF-ribofla_trS,ECH,ECH_C,ECM1,ECR1_N,ECSIT,EDR1,EF-1_beta_acid,EF1G,EF1_GNE,EFG_C,EFG_IV,EFP,EFP_N,EF_TS,EF_assoc_1,EF_assoc_2,EF_hand_3,EF_hand_4,EF_hand_5,EF_hand_6,EGF,EGF_2,EGF_3,EGF_CA,EGF_MSP1_1,EGF_alliinase,EGL-1,EHN,EI24,EIAV_GP90,EIAV_Rev,EIF4E-T,EIF_2_alpha,EII-GUT,EII-Sor,EIIA-man,EIIBC-GUT_C,EIIBC-GUT_N,EIIC-GAT,EIID-AGA,EIN3,EKR,ELF,ELFV_dehydrog,ELFV_dehydrog_N,ELH,ELK,ELL,ELM2,ELMO_CED12,ELO,ELYS,EMA,EMG1,EMI,EMP24_GP25L,EMP70,ENOD40,ENOD93,ENT,ENTH,EOS1,EPL1,EPO_TPO,EPSP_synthase,EPTP,EPV_E5,ER,ERCC4,ERF,ERG2_Sigma1R,ERG4_ERG24,ERGIC_N,ERM,ERO1,ER_lumen_recept,ERbeta_N,ERp29,ERp29_N,ESAG1,ESCRT-II,ESPR,ESR1_C,ESSS,EST1,EST1_DNA_bind,ESX-1_EspG,ET,ETC_C1_NDUFA4,ETC_C1_NDUFA5,ETF,ETF_QO,ETF_alpha,ETRAMP,ETS_PEA3_N,ETX_MTX2,EURL,EVC2_like,EVE,EVI2A,EXOSC1,EXS,EZH2_WD-Binding,E_Pc_C,E_raikovi_mat,Ead_Ea22,Eaf7,EamA,Eapp_C,Ebola_NP,Ebp2,EcKinase,Ecl1,Eclosion,Ecm29,Ecm33,Eco57I,EcoEI_R_C,EcoR124_C,EcoRI,EcoRII-C,EcoRII-N,EcoRI_methylase,Ecotin,EcsB,EcsC,Ectatomin,Ectoine_synth,Effector_1,Egg_lysin,Ehbp,Ehrlichia_rpt,Elf-1_N,Elf1,Elicitin,Elong-fact-P_C,Elongin_A,EmrE,EnY2,End3,EndIII_4Fe-2S,End_N_terminal,End_beta_barrel,End_beta_propel,End_tail_spike,EndoU_bacteria,Endomucin,Endonuc-BglII,Endonuc-BsobI,Endonuc-EcoRV,Endonuc-FokI_C,Endonuc-HincII,Endonuc-MspI,Endonuc-PvuII,Endonuc-dimeris,Endonuc_Holl,Endonuc_subdom,Endonuclea_NS_2,Endonuclease_1,Endonuclease_5,Endonuclease_7,Endonuclease_NS,Endostatin,Endosulfine,Endothelin,Endotoxin_C,Endotoxin_M,Endotoxin_N,Endotoxin_mid,Engrail_1_C_sig,Enhancin,Enkurin,Eno-Rase_FAD_bd,Eno-Rase_NADH_b,Enolase_C,Enolase_N,Enoyl_reductase,EntA_Immun,Entericidin,Enterotoxin_HS1,Enterotoxin_ST,Enterotoxin_a,Enterotoxin_b,Env-gp36,Ependymin,Ephrin,Ephrin_lbd,Epimerase,Epimerase_2,Epimerase_Csub,EpoR_lig-bind,EppA_BapA,Epsilon_antitox,EpuA,Equine_IAV_S2,Erf4,Erg28,ErmC,Erp_C,Erv26,Ery_res_leader1,Ery_res_leader2,Erythro-docking,Erythro_esteras,Erythrovirus_X,Es2,EspA,EspB,EspF,EspG,EssA,Est3,Esterase,Esterase_phd,EthD,Etmic-2,Ets,Euplotes_phero,EutA,EutB,EutC,EutH,EutN_CcmL,EutQ,Evr1_Alr,ExbD,Exc,Excalibur,Exo70,ExoD,Exo_endo_phos,Exonuc_VIII,Exonuc_VII_L,Exonuc_VII_S,Exonuc_V_gamma,Exonuc_X-T_C,Exosortase_EpsH,Exostosin,Exotox-A_bind,Exotox-A_cataly,Exotox-A_target,ExsB,Extensin-like_C,Extensin_1,Extensin_2,EzrA,F-112,F-actin_cap_A,F-box,F-box-like,F-box-like_2,F-protein,F1F0-ATPsyn_F,F420_ligase,F420_oxidored,F5_F8_type_C,FA,FAA_hydrolase,FAD-SLDH,FAD-oxidase_C,FAD_binding_1,FAD_binding_2,FAD_binding_3,FAD_binding_4,FAD_binding_5,FAD_binding_6,FAD_binding_7,FAD_binding_8,FAD_binding_9,FAD_oxidored,FAD_syn,FAE1_CUT1_RppA,FAIM1,FAINT,FAM110_C,FAM110_N,FAM92,FANCF,FANCL_C,FAP,FAR1,FARP,FAST_1,FAST_2,FAT,FATC,FA_FANCE,FA_desaturase,FA_desaturase_2,FA_hydroxylase,FA_synthesis,FBA,FBA_1,FBA_2,FBA_3,FBD,FBP,FBPase,FBPase_2,FBPase_3,FBPase_glpX,FB_lectin,FCD,FCH,FCP1_C,FCSD-flav_bind,FDF,FDX-ACB,FERM_C,FERM_M,FERM_N,FEZ,FF,FG-GAP,FG-GAP_2,FGE-sulfatase,FGF,FGF-BP1,FGGY_C,FGGY_N,FGase,FH2,FHA,FHIPEP,FIBP,FIIND,FIST,FIST_C,FIVAR,FKBP_C,FKBP_N,FKS1_dom1,FLILHELTA,FLO_LFY,FLYWCH,FLgD_tudor,FMN_bind,FMN_bind_2,FMN_dh,FMN_red,FMO-like,FNIP,FOLN,FOP_dimer,FPL,FPN1,FR47,FRD2,FRG,FRG1,FRQ,FSA_C,FSH1,FTA2,FTA4,FTCD,FTCD_C,FTCD_N,FTH,FTHFS,FTO_CTD,FTO_NTD,FTP,FTR,FTR1,FTR_C,FTSW_RODA_SPOVE,FTZ,FUN14,FUR,FUSC,FUSC-like,FUSC_2,FXR1P_C,FYDLN_acid,FYRC,FYRN,FYTT,FYVE,F_actin_bind,F_actin_cap_B,F_bP_aldolase,FabA,FadA,FadR_C,Fae,FaeA,Fanconi_A,Fanconi_C,Fapy_DNA_glyco,Far-17a_AIG1,Fasciclin,Fascin,Fb_signal,FbpA,Fcf1,Fcf2,FcoT,FctA,FdhD-NarQ,FdhE,FdsD,FdtA,Fe-ADH,Fe-ADH_2,Fe-S_assembly,Fe-S_biosyn,FeS,FeThRed_A,FeThRed_B,Fe_bilin_red,Fe_dep_repr_C,Fe_dep_repress,Fe_hyd_SSU,Fe_hyd_lg_C,Fea1,FecCD,FecR,Feld-I_B,Fels1,FemAB,FeoA,FeoB_C,FeoB_N,FeoC,Fer2,Fer2_2,Fer2_3,Fer2_4,Fer2_BFD,Fer4,Fer4_10,Fer4_11,Fer4_12,Fer4_13,Fer4_14,Fer4_15,Fer4_16,Fer4_17,Fer4_18,Fer4_2,Fer4_3,Fer4_4,Fer4_5,Fer4_6,Fer4_7,Fer4_8,Fer4_9,Fer4_NifH,FerA,FerB,FerI,Ferric_reduct,Ferritin,Ferritin-like,Ferritin_2,Ferrochelatase,Fes1,Fez1,FhuF,FhuF_C,Fib_alpha,Fib_succ_major,Fibrillarin,Fibrillarin_2,Fibrinogen_BP,Fibrinogen_C,Fibrinogen_aC,Fibritin_C,Fibroin_P25,Fic,Fic_N,Fig1,Fiji_64_capsid,Fijivirus_P9-2,Fil_haemagg,Fil_haemagg_2,Filaggrin,Filament,Filament_head,Filamin,Filo_VP24,Filo_VP35,Filo_glycop,Fim-adh_lectin,FimH_man-bind,FimP,Fimbrial,Fimbrial_CS1,Fimbrial_K88,FinO_N,Fip1,FixH,FixO,FixQ,FlaA,FlaC_arch,FlaE,FlaF,FlaG,Flag1_repress,Flagellar_rod,Flagellin_C,Flagellin_D3,Flagellin_IN,Flagellin_N,Flavi_DEAD,Flavi_M,Flavi_NS1,Flavi_NS2A,Flavi_NS2B,Flavi_NS4A,Flavi_NS4B,Flavi_NS5,Flavi_capsid,Flavi_glycop_C,Flavi_glycoprot,Flavi_propep,Flavin_Reduct,Flavodoxin_1,Flavodoxin_2,Flavodoxin_3,Flavodoxin_4,Flavodoxin_5,Flavodoxin_NdrI,Flavokinase,Flavoprotein,FlbD,FlbT,FleQ,Flexi_CP,Flexi_CP_N,FlgD,FlgD_ig,FlgH,FlgI,FlgM,FlgN,Flg_bb_rod,Flg_bbr_C,Flg_hook,Flg_new,FlhC,FlhD,FlhE,FliB,FliC,FliC_SP,FliD_C,FliD_N,FliE,FliG_C,FliH,FliJ,FliL,FliM,FliO,FliP,FliS,FliT,FliW,FliX,Flo11,Flocculin,Flocculin_t3,FlpD,Flp_C,Flp_Fap,Flp_N,Flt3_lig,FluMu_gp41,Flu_B_M2,Flu_B_NS1,Flu_C_NS1,Flu_C_NS2,Flu_M1,Flu_M1_C,Flu_M2,Flu_NP,Flu_NS1,Flu_NS2,Flu_PA,Flu_PB1,Flu_PB2,FlxA,FmdA_AmdA,FmdE,Fmp27,Fmp27_GFWDK,Fmp27_SW,Fmp27_WPPW,FmrO,Fn3-like,Fn3_assoc,Fn_bind,FoP_duplication,Foamy_BEL,Foamy_virus_ENV,Focal_AT,Foie-gras_1,FokI_C,FokI_N,FolB,Folate_carrier,Folate_rec,Folliculin,Fork_head,Fork_head_N,Form-deh_trans,Form_Nir_trans,Formyl_trans_C,Formyl_trans_N,Fox-1_C,FpoO,Fra10Ac1,Frag1,FragX_IP,Frankia_peptide,Frataxin_Cyay,FrhB_FdhB_C,FrhB_FdhB_N,Frigida,Fringe,Frizzled,FrpC,Fructosamin_kin,Fst_toxin,FtsA,FtsH_ext,FtsJ,FtsK_SpoIIIE,FtsK_SpoIIIE_N,FtsL,FtsQ,FtsX,FtsZ_C,Ftsk_gamma,Fucokinase,Fucose_iso_C,Fucose_iso_N1,Fucose_iso_N2,FumaraseC_C,Fumarate_red_C,Fumarate_red_D,Fumble,Fumerase,Fumerase_C,Fun_ATP-synt_8,Fungal_lectin,Fungal_trans,Fungal_trans_2,Furin-like,Fusion_gly,Fusion_gly_K,Fve,FxsA,Fz,Fzo_mitofusin,G-7-MTase,G-alpha,G-gamma,G-patch,G-patch_2,G10,G2F,G3P_acyltransf,G3P_antiterm,G5,G6PD_C,G6PD_N,G6PD_bact,G8,GA,GABP-alpha,GAD,GAD-like,GAF,GAF_2,GAF_3,GAGA,GAGA_bind,GAGE,GAPT,GARS_A,GARS_C,GARS_N,GAS,GAS2,GASA,GAT,GATA,GATA-N,GATase,GATase_2,GATase_3,GATase_4,GATase_5,GATase_6,GATase_7,GBA2_N,GBP,GBP_C,GBP_PSP,GBP_repeat,GBS_Bsp-like,GBV-C_env,GCC2_GCC3,GCD14,GCFC,GCHY-1,GCIP,GCK,GCM,GCN5L1,GCR,GCR1_C,GCS,GCS2,GCV_H,GCV_T,GCV_T_C,GDA1_CD39,GDC-P,GDE_C,GDE_N,GDH_N,GDI,GDNF,GDPD,GDPD_2,GDYXXLXY,GD_AH_C,GED,GET2,GETHR,GFA,GFO_IDH_MocA,GFO_IDH_MocA_C,GFP,GFRP,GGDEF,GGDN,GGGtGRT,GH-E,GH3,GHBP,GHL,GHMP_kinases_C,GHMP_kinases_N,GIDA,GIDA_assoc_3,GIDE,GIIM,GILT,GIT1_C,GIT_SHD,GIY-YIG,GKAP,GLE1,GLF,GLTP,GLTT,GLYCAM-1,GMAP,GMC_oxred_C,GMC_oxred_N,GMP_PDE_delta,GMP_synt_C,GM_CSF,GN3L_Grn1,GNAT_acetyltr_2,GNAT_acetyltran,GNT-I,GNVR,GOLD_2,GON,GP11,GP120,GP3,GP38,GP4,GP40,GP41,GP46,GPCR_chapero_1,GPDPase_memb,GPI,GPI-anchored,GPI2,GPP34,GPS,GPW_gp25,GRA6,GRAB,GRAM,GRAS,GRASP55_65,GRDA,GRDB,GRIM-19,GRIP,GRP,GSCFA,GSDH,GSG-1,GSH-S_ATP,GSH-S_N,GSHPx,GSH_synth_ATP,GSH_synthase,GSIII_N,GSK-3_bind,GSP_synth,GST_C,GST_C_2,GST_N,GST_N_2,GST_N_3,GSu_C4xC__C2xCH,GT36_AF,GTA_TIM,GTF2I,GTP-bdg_N,GTP1_OBG,GTP_CH_N,GTP_EFTU,GTP_EFTU_D2,GTP_EFTU_D3,GTP_cyclohydro2,GTP_cyclohydroI,GTPase_Cys_C,GTPase_binding,GUB_WAK_bind,GUCT,GUN4,GVQW,GWT1,GXGXG,GXWXG,GYD,GYF,GYR,G_glu_transpept,Gaa1,Gag_MA,Gag_p10,Gag_p12,Gag_p15,Gag_p17,Gag_p19,Gag_p24,Gag_p30,Gag_p6,Gag_spuma,Gal-3-0_sulfotr,Gal-bind_lectin,Gal4_dimer,GalKase_gal_bdg,GalP_UDP_tr_C,GalP_UDP_transf,Gal_Lectin,Gal_mutarotas_2,Galactosyl_T,Galanin,Gallidermin,Gam,Gamma-COP,Gamma-thionin,Gar1,Gas_vesicle,Gas_vesicle_C,Gasdermin,Gastrin,GatB_N,GatB_Yqey,Gate,Gb3_synth,GbpC,Gcd10p,GcpE,GcrA,Gcw_chp,Gelsolin,Gemin6,Gemin7,Gemini_AC4_5,Gemini_AC4_5_2,Gemini_AL1,Gemini_AL1_M,Gemini_AL2,Gemini_AL3,Gemini_BL1,Gemini_C4,Gemini_V1,Gemini_coat,Gemini_mov,Geminin,Gene66,GerA,GerE,GerPC,Germane,GidB,Gifsy-2,Gin,Git3,Git3_C,Gla,GlcNAc,GlcNAc_2-epim,GldH_lipo,GldM_C,GldM_N,GlgS,Gliadin,Gln-synt_C,Gln-synt_N,GlnD_UR_UTase,GlnE,Globin,Gloverin,GlpM,Glt_symporter,Glu-tRNAGln,GluR_Homer-bdg,Glu_cyclase_2,Glu_cys_ligase,Glu_syn_central,Glu_synthase,Glucan_synthase,Glucodextran_B,Glucodextran_N,Glucokinase,Gluconate_2-dh3,Glucos_trans_II,Glucosamine_iso,Glucosaminidase,Glug,GlutR_N,GlutR_dimer,Glutaminase,Glutaredoxin,Glutaredoxin2_C,Glutenin_hmw,Gly-rich_Ago1,Gly-zipper_Omp,Gly-zipper_OmpA,Gly-zipper_YMGG,GlyL_C,Gly_acyl_tr_C,Gly_acyl_tr_N,Gly_kinase,Gly_radical,Gly_reductase,Gly_rich,Gly_rich_SFCGS,Gly_transf_sug,Glyco_hydro_1,Glyco_hydro_10,Glyco_hydro_100,Glyco_hydro_101,Glyco_hydro_108,Glyco_hydro_11,Glyco_hydro_12,Glyco_hydro_14,Glyco_hydro_15,Glyco_hydro_16,Glyco_hydro_17,Glyco_hydro_18,Glyco_hydro_19,Glyco_hydro_2,Glyco_hydro_20,Glyco_hydro_20b,Glyco_hydro_25,Glyco_hydro_26,Glyco_hydro_28,Glyco_hydro_2_C,Glyco_hydro_2_N,Glyco_hydro_3,Glyco_hydro_30,Glyco_hydro_31,Glyco_hydro_32C,Glyco_hydro_32N,Glyco_hydro_35,Glyco_hydro_38,Glyco_hydro_38C,Glyco_hydro_39,Glyco_hydro_3_C,Glyco_hydro_4,Glyco_hydro_42,Glyco_hydro_42C,Glyco_hydro_42M,Glyco_hydro_43,Glyco_hydro_44,Glyco_hydro_45,Glyco_hydro_46,Glyco_hydro_47,Glyco_hydro_48,Glyco_hydro_49,Glyco_hydro_4C,Glyco_hydro_52,Glyco_hydro_53,Glyco_hydro_56,Glyco_hydro_57,Glyco_hydro_59,Glyco_hydro_6,Glyco_hydro_61,Glyco_hydro_62,Glyco_hydro_63,Glyco_hydro_65C,Glyco_hydro_65N,Glyco_hydro_65m,Glyco_hydro_66,Glyco_hydro_67C,Glyco_hydro_67M,Glyco_hydro_67N,Glyco_hydro_68,Glyco_hydro_7,Glyco_hydro_70,Glyco_hydro_71,Glyco_hydro_72,Glyco_hydro_75,Glyco_hydro_76,Glyco_hydro_77,Glyco_hydro_79n,Glyco_hydro_8,Glyco_hydro_80,Glyco_hydro_81,Glyco_hydro_85,Glyco_hydro_88,Glyco_hydro_9,Glyco_hydro_92,Glyco_hydro_97,Glyco_hydro_98C,Glyco_hydro_98M,Glyco_hydro_cc,Glyco_tran_28_C,Glyco_tran_WbsX,Glyco_tran_WecB,Glyco_tranf_2_2,Glyco_tranf_2_3,Glyco_tranf_2_4,Glyco_tranf_2_5,Glyco_trans_1_2,Glyco_trans_1_3,Glyco_trans_1_4,Glyco_trans_2_3,Glyco_trans_4_2,Glyco_trans_4_3,Glyco_trans_4_4,Glyco_transf_10,Glyco_transf_11,Glyco_transf_15,Glyco_transf_17,Glyco_transf_20,Glyco_transf_21,Glyco_transf_22,Glyco_transf_25,Glyco_transf_28,Glyco_transf_29,Glyco_transf_34,Glyco_transf_36,Glyco_transf_4,Glyco_transf_41,Glyco_transf_43,Glyco_transf_49,Glyco_transf_5,Glyco_transf_52,Glyco_transf_54,Glyco_transf_56,Glyco_transf_6,Glyco_transf_64,Glyco_transf_7C,Glyco_transf_7N,Glyco_transf_8,Glyco_transf_8C,Glyco_transf_9,Glyco_transf_90,Glyco_transf_92,Glycoamylase,Glycogen_syn,Glycolipid_bind,Glycolytic,Glycophorin_A,Glycoprotein,Glycoprotein_B,Glycoprotein_G,Glycos_trans_3N,Glycos_transf_1,Glycos_transf_2,Glycos_transf_3,Glycos_transf_4,Glycos_transf_N,Glyoxal_oxid_N,Glyoxalase,Glyoxalase_2,Glyoxalase_3,Glyoxalase_4,Glyphos_transf,Glypican,Gmad1,Gmad2,Gmx_para_CXXCG,GnHR_trans,GnRH,GnsAB,GntP_permease,GntR,GoLoco,Golgin_A5,Gon7,Got1,Gp-FAR-1,Gp23,Gp37,Gp37_Gp68,Gp49,Gp58,Gp5_C,Gp5_OB,Gp_UL130,Gp_dh_C,Gp_dh_N,GpcrRhopsn4,Gpi1,Gpi16,Gram_pos_anchor,Granin,Granulin,GreA_GreB,GreA_GreB_N,Ground-like,Grp1_Fun34_YaaH,GrpE,Gryzun,Gryzun-like,Gsf2,GshA,GspH,GspL_C,Gti1_Pac2,Gtr1_RagA,GtrA,Guanylate_cyc,Guanylate_cyc_2,Guanylate_kin,Guanylin,GutM,GvpD,GvpG,GvpH,GvpK,GvpL_GvpF,GvpO,GxGYxYP,Gypsy,GyrI-like,Gyro_capsid,H-K_ATPase_N,H-kinase_dim,H2TH,HA,HA2,HABP4_PAI-RBP1,HAD,HAD_2,HALZ,HAMP,HAND,HAP,HAP1_N,HAP2-GCS1,HARP,HAS-barrel,HAT,HATPase_c,HATPase_c_2,HATPase_c_3,HATPase_c_4,HC2,HCBP_related,HCMV_UL139,HCMVantigenic_N,HCNGP,HCO3_cotransp,HCR,HCV_NS1,HCV_NS2,HCV_NS4a,HCV_NS4b,HCV_NS5a,HCV_NS5a_1a,HCV_NS5a_1b,HCV_NS5a_C,HCV_capsid,HCV_core,HCV_env,HCaRG,HD,HD-ZIP_N,HDA2-3,HDAC4_Gln,HDC,HDOD,HDPD,HDV_ag,HD_2,HD_3,HD_4,HD_5,HD_assoc,HEAT,HEAT_2,HEAT_EZ,HEAT_PBS,HECT,HELP,HEM4,HEPN,HEPPP_synt_1,HERV-K_env_2,HET,HET-s_218-289,HEV_ORF1,HGD-D,HGTP_anticodon,HGTP_anticodon2,HGWP,HHA,HHH,HHH_2,HHH_3,HHV6-IE,HH_signal,HI0933_like,HIF-1,HIF-1a_CTAD,HIGH_NTase1,HIG_1_N,HIM,HIM1,HIN,HIPIP,HIRAN,HIRA_B,HIT,HJURP_C,HJURP_mid,HK,HLH,HMA,HMD,HMG-CoA_red,HMG14_17,HMGL-like,HMG_CoA_synt_C,HMG_CoA_synt_N,HMG_box,HN,HNF-1A_C,HNF-1B_C,HNF-1_N,HNF_C,HNH,HNH_2,HNH_3,HNH_4,HNH_5,HNOB,HNOBA,HOK_GEF,HOOK,HORMA,HPIH,HPP,HPPK,HP_OMP,HP_OMP_2,HR1,HRD,HRDC,HRM,HRXXH,HR_lesion,HS1_rep,HSA,HSBP1,HSCB_C,HSDR_N,HSDR_N_2,HSF_DNA-bind,HSL_N,HSNSD,HSP20,HSP33,HSP70,HSP90,HSP9_HSP12,HSV_VP16_C,HTHP,HTH_1,HTH_10,HTH_11,HTH_12,HTH_13,HTH_15,HTH_16,HTH_17,HTH_18,HTH_19,HTH_20,HTH_21,HTH_22,HTH_23,HTH_24,HTH_25,HTH_26,HTH_27,HTH_28,HTH_29,HTH_3,HTH_30,HTH_31,HTH_32,HTH_33,HTH_34,HTH_35,HTH_36,HTH_37,HTH_38,HTH_39,HTH_5,HTH_6,HTH_7,HTH_8,HTH_9,HTH_AraC,HTH_AsnC-type,HTH_CodY,HTH_Crp_2,HTH_DeoR,HTH_IclR,HTH_Mga,HTH_OrfB_IS605,HTH_Tnp_1,HTH_Tnp_1_2,HTH_Tnp_IS1,HTH_Tnp_IS630,HTH_Tnp_IS66,HTH_Tnp_ISL3,HTH_Tnp_Mu_1,HTH_Tnp_Mu_2,HTH_Tnp_Tc3_1,HTH_Tnp_Tc3_2,HTH_Tnp_Tc5,HTH_WhiA,HTH_psq,HTS,HVSL,HWE_HK,HXXEE,HXXSHH,HYR,H_PPase,H_kinase_N,H_lectin,Haem_bd,Haemadin,Haemagg_act,Haemolytic,Hairpins,Hairy_orange,HalX,Halo_GVPC,Halogen_Hydrol,Ham1p_like,Hamartin,Hanta_G1,Hanta_G2,Hanta_nucleocap,Hap2_elong,Hap4_Hap_bind,HapK,HasA,Hat1_N,HbrB,Hc1,HdeA,HeH,He_PIG,He_PIG_assoc,Head-tail_con,Head_binding,Helicase_C,Helicase_C_2,Helicase_C_3,Helicase_C_4,Helicase_RecD,Helicase_Sgs1,Helitron_like_N,HemN_C,HemS,HemX,HemY_N,Hema_HEFG,Hema_esterase,Hema_stalk,Hemagglutinin,HemeBinding_Shp,Heme_oxygenase,Hemerythrin,Hemocyanin_C,Hemocyanin_M,Hemocyanin_N,HemolysinCabind,Hemolysin_N,Hemopexin,Hen1_L,Hep_59,Hep_Hag,Hep_core_N,Hepar_II_III,Hepatitis_core,Hepcidin,Hepsin-SRCR,Herp-Cyclin,Herpes_BBRF1,Herpes_BLLF1,Herpes_BLRF2,Herpes_BMRF2,Herpes_BTRF1,Herpes_DNAp_acc,Herpes_HEPA,Herpes_Helicase,Herpes_ICP4_C,Herpes_ICP4_N,Herpes_IE1,Herpes_IE2_3,Herpes_IE68,Herpes_IR6,Herpes_LAMP2,Herpes_LMP1,Herpes_LMP2,Herpes_LP,Herpes_MCP,Herpes_ORF11,Herpes_PAP,Herpes_TAF50,Herpes_TK,Herpes_TK_C,Herpes_U15,Herpes_U26,Herpes_U30,Herpes_U34,Herpes_U44,Herpes_U47,Herpes_U5,Herpes_U55,Herpes_U59,Herpes_UL1,Herpes_UL14,Herpes_UL16,Herpes_UL17,Herpes_UL20,Herpes_UL21,Herpes_UL24,Herpes_UL25,Herpes_UL3,Herpes_UL31,Herpes_UL32,Herpes_UL33,Herpes_UL35,Herpes_UL36,Herpes_UL37_1,Herpes_UL37_2,Herpes_UL4,Herpes_UL42,Herpes_UL43,Herpes_UL45,Herpes_UL46,Herpes_UL47,Herpes_UL49_1,Herpes_UL49_2,Herpes_UL49_5,Herpes_UL51,Herpes_UL52,Herpes_UL55,Herpes_UL56,Herpes_UL6,Herpes_UL69,Herpes_UL7,Herpes_UL73,Herpes_UL74,Herpes_UL79,Herpes_UL82_83,Herpes_UL87,Herpes_UL92,Herpes_UL95,Herpes_US12,Herpes_US9,Herpes_V23,Herpes_VP19C,Herpes_alk_exo,Herpes_capsid,Herpes_env,Herpes_gE,Herpes_gI,Herpes_glycop,Herpes_glycop_D,Herpes_glycop_H,Herpes_gp2,Herpes_heli_pri,Herpes_ori_bp,Herpes_pp38,Herpes_pp85,Herpes_teg_N,Herpeto_peptide,Het-C,Hex_IIIa,Hexapep,Hexokinase_1,Hexokinase_2,Hexose_dehydrat,HflK_N,HgmA,HhH-GPD,HicB,Hid1,Hint,Hint_2,HipA_C,HipA_N,Hira,Hirudin,HisG,HisG_C,HisKA,HisKA_2,HisKA_3,HisK_N,His_Phos_1,His_Phos_2,His_binding,His_biosynth,His_kinase,Hist_deacetyl,Hist_rich_Ca-bd,Histidinol_dh,Histone,Histone_HNS,Hjc,HlyC,HlyD,HlyD_2,HlyD_3,HlyE,HlyIII,HlyU,HmuY,HnRNPA1,HnRNP_M,HobA,Holin_BlyA,Holin_LLH,Hom_end,Hom_end_hint,Homeobox,Homeobox_KN,Homez,Homoserine_dh,HopJ,Hormone_1,Hormone_2,Hormone_3,Hormone_4,Hormone_5,Hormone_6,Hormone_recep,Host_attach,Hox9_act,HoxA13_N,HpaB,HpaB_N,HpaP,HpcH_HpaI,Hph,Hpr_kinase_C,Hpr_kinase_N,Hpre_diP_synt_I,Hpt,HrcA,HrcA_DNA-bdg,HrpA_pilin,HrpB1_HrpK,HrpB2,HrpB4,HrpB7,HrpB_C,HrpE,HrpF,HrpJ,Hrs_helical,Hs1pro-1_C,Hs1pro-1_N,HsbA,HsdM_N,HtaA,HtrL_YibB,Hum_adeno_E3A,HupE_UreJ,HupE_UreJ_2,HupF_HypC,HupH_C,Hus1,HutD,HutP,HxlR,HxxPF_rpt,HyaE,Hyaluronidase_1,HycA_repressor,HycH,HycI,Hyccin,Hyd_WA,Hydant_A_N,Hydantoinase_A,Hydantoinase_B,Hydrolase,Hydrolase_2,Hydrolase_3,Hydrolase_4,Hydrolase_6,Hydrolase_like,Hydrolase_like2,Hydrophobin,Hydrophobin_2,HypA,HypD,Hyphal_reg_CWP,Hypoth_Ymh,I-set,IATP,IBB,IBD,IBN_N,IBP39,IBR,IBV_3A,IBV_3B,IBV_3C,ICA69,ICAM_N,ICAP-1_inte_bdg,ICAT,ICE2,ICEA,ICL,ICMT,ICln_channel,IDEAL,IDH,IDO,IER,IF-2,IF-2B,IF2_N,IF2_assoc,IF3_C,IF3_N,IF4E,IFN-gamma,IFNGR1,IFP_35_N,IFRD,IFRD_C,IFT46_B_C,IFT57,IGF2_C,IGFBP,IGPD,IGPS,IGR,IIGP,IKI3,IKKbetaNEMObind,IL1,IL10,IL11,IL12,IL12p40_C,IL13,IL15,IL17,IL1_propep,IL2,IL3,IL4,IL4Ra_N,IL5,IL6,IL6Ra-bind,IL7,IL8,ILVD_EDD,IMCp,IMD,IMPDH,IMP_cyclohyd,IMS,IMS_C,IMS_HHH,INCENP_ARK-bind,INCENP_N,ING,INO80_Ies4,INSIG,IN_DBD_C,IPI_T4,IPK,IPP-2,IPPT,IPT,IP_trans,IQ,IR1-M,IRF,IRF-2BP1_2,IRF-3,IRK,IRK_N,IRS,ISAV_HA,ISG65-75,ISK_Channel,ISN1,ITAM,ITAM_Cys-rich,ITI_HC_C,IU_nuc_hydro,I_LWEQ,IalB,Ibs_toxin,IceA2,Ice_nucleation,IclR,IcmF-related,IcmL,Ifi-6-16,IgG_binding_B,Ig_2,Ig_3,Ig_Tie2_1,IgaA,IglC,Ilar_coat,Ilm1,IlvB_leader,IlvC,IlvGEDA_leader,IlvN,ImcF-related_N,Img2,Imm1,Imm2,Imm3,Imm5,Imm6,ImmE5,Imm_superinfect,Imp-YgjV,ImpA-rel_N,ImpE,IncA,IncFII_repA,Indigoidine_A,Inh,Inhibitor_G39P,Inhibitor_I10,Inhibitor_I24,Inhibitor_I29,Inhibitor_I34,Inhibitor_I36,Inhibitor_I42,Inhibitor_I48,Inhibitor_I53,Inhibitor_I67,Inhibitor_I68,Inhibitor_I69,Inhibitor_I71,Inhibitor_I78,Inhibitor_I9,Inhibitor_Mig-6,Init_tRNA_PT,Innate_immun,Innexin,Inos-1-P_synth,Inositol_P,Inp1,Ins134_P3_kin,Ins145_P3_rec,Ins_P5_2-kin,Ins_allergen_rp,Ins_beta,Insulin,Integrase_1,Integrase_DNA,Integrase_Zn,Integrase_l_N,Integrin_B_tail,Integrin_alpha,Integrin_alpha2,Integrin_b_cyt,Integrin_beta,Interfer-bind,Interferon,Internalin_N,Intg_mem_TP0381,Intimin_C,Intron_maturas2,InvH,Invas_SpaK,Invasin_D3,Involucrin,Involucrin2,Involucrin_N,Ion_trans,Ion_trans_2,Ion_trans_N,IpaB_EvcA,IpaC_SipC,IpaD,IpgD,Ipi1_N,Iron_permease,Iron_traffic,Iron_transport,Ish1,Iso_dh,Isochorismatase,IspA,IspD,Ist1,IstB_IS21,IstB_IS21_ATP,Isy1,IucA_IucC,Ivy,JAB,JHBP,JTB,Jacalin,JmjC,JmjN,Jnk-SapK_ap_N,Josephin,Jun,K-box,K-cyclin_vir_C,K1,K167R,KA1,KAP,KAP_NTPase,KAR9,KASH,KAT11,KBP_C,KCNQC3-Ank-G_bd,KCNQ_channel,KCl_Cotrans_1,KGG,KGK,KH_1,KH_2,KH_3,KH_4,KH_5,KIAA1430,KID,KIF1B,KIP1,KIX,KLRAQ,KMP11,KNOX1,KNOX2,KNTase_C,KN_motif,KOG2701,KOW,KR,KRAB,KRE9,KRTAP,KSHV_K1,KSHV_K8,KSR1-SAM,KTI12,KTSC,KWG,K_channel_TID,K_oxygenase,K_tetra,K_trans,KaiA,KaiB,KaiC,KapB,Katanin_con80,Kazal_1,Kazal_2,KbaA,KcnmB2_inactiv,KdgM,KdgT,Kdo,Kdo_hydroxy,KdpA,KdpC,KdpD,KduI,Kei1,Kelch_1,Kelch_2,Kelch_3,Kelch_4,Kelch_5,Kelch_6,Keratin,Keratin_B2,Keratin_B2_2,Keratin_assoc,Keratin_matx,Ketoacyl-synt_2,Ketoacyl-synt_C,KfrA_N,KicB,KilA-N,Kin17_mid,Kinase-PPPase,Kinesin,Kinesin-relat_1,Kinesin-related,Kinetocho_Slk19,Kinetochor_Ybp2,Kinin,KorB,KorB_C,Kp4,Kri1,Kri1_C,Kringle,Ku,Ku_C,Ku_N,Ku_PK_bind,Kua-UEV1_localn,Kunitz_BPTI,Kunitz_legume,Kv2channel,KxDL,L-fibroin,L1R_F9L,L27,L27_1,L27_2,L27_N,L31,L51_S25_CI-B8,L6_membrane,L71,LA-virus_coat,LAB_N,LACT,LAG1-DNAbind,LAGLIDADG_1,LAGLIDADG_2,LAM_C,LANC_like,LAP1C,LAP2alpha,LBP_BPI_CETP,LBP_BPI_CETP_C,LBR_tudor,LCCL,LCD1,LCM,LDB19,LEAP-2,LEA_1,LEA_2,LEA_3,LEA_4,LEA_5,LEA_6,LEDGF,LEF-4,LEF-8,LEF-9,LEH,LEM,LETM1,LGFP,LGT,LHC,LHH,LIF_OSM,LIM,LIM_bind,LIP,LLGL,LMBR1,LMF1,LMP,LMSTEN,LMWPc,LMWSLP_N,LNS2,LOH1CR12,LON,LPAM_1,LPAM_2,LPP,LPP20,LRAT,LRRCT,LRRNT,LRRNT_2,LRR_1,LRR_2,LRR_3,LRR_4,LRR_5,LRR_6,LRR_7,LRR_8,LRR_adjacent,LRS4,LRV,LRV_FeS,LSM,LSM14,LSPR,LSR,LST1,LT-IIB,LTD,LTP_2,LTV,LTXXQ,LUC7,LVIVD,LXG,LYTB,LZ_Tnp_IS481,LZ_Tnp_IS66,L_HGMIC_fpl,L_biotic_typeA,L_lac_phage_MSP,L_lactis_RepB_C,L_lactis_ph-MCP,La,LacAB_rpiB,LacI,LacY_symp,Lac_bphage_repr,Lact-deh-memb,Lact_bio_phlase,Lactamase_B,Lactamase_B_2,Lactamase_B_3,Lactamase_B_4,Lactate_perm,Lactococcin,Lactococcin_972,Lactonase,LamB,LamB_YcsF,Lambda_Bor,Lambda_CIII,Lambda_Kil,Lambda_tail_I,Laminin_B,Laminin_EGF,Laminin_G_1,Laminin_G_2,Laminin_G_3,Laminin_I,Laminin_II,Laminin_N,Lamp,Lamprin,Lant_dehyd_C,Lant_dehyd_N,Laps,Lar_restr_allev,Las1,Latarcin,Late_protein_L1,Late_protein_L2,Latexin,Latrophilin,LcnG-beta,LcrG,LcrR,LcrV,Ldh_1_C,Ldh_1_N,Ldh_2,Ldl_recept_a,Ldl_recept_b,LdpA_C,Ldr_toxin,Leader_CPA1,Leader_Erm,Leader_Thr,Leader_Trp,Lectin_C,Lectin_N,Lectin_leg-like,Lectin_legB,Legionella_OMP,LemA,Lem_TRP,Lenti_VIF_2,Lentiviral_Tat,Lentivirus_VIF,Leo1,LepA_C,Lep_receptor_Ig,Leptin,LeuA_dimer,Leu_Phe_trans,Leu_leader,Leuk-A4-hydro_C,Leukocidin,Levi_coat,LexA_DNA_bind,Lge1,Lgl_C,LicD,LigA,LigB,LigD_N,LigT_PEase,Lig_chan,Lig_chan-Glu_bd,Ligase_CoA,Limkain-b1,Lin-8,Lin0512_fam,Linker_histone,Linocin_M18,Lip_A_acyltrans,Lip_prot_lig_C,Lipase,Lipase3_N,Lipase_2,Lipase_3,Lipase_GDSL,Lipase_GDSL_2,Lipase_bact_N,Lipase_chap,Lipid_DES,Lipid_bd,Lipin_N,Lipl32,Lipocalin,Lipocalin_2,Lipocalin_3,Lipocalin_4,Lipocalin_5,Lipocalin_6,Lipoprot_C,Lipoprotein_1,Lipoprotein_10,Lipoprotein_11,Lipoprotein_15,Lipoprotein_16,Lipoprotein_17,Lipoprotein_18,Lipoprotein_19,Lipoprotein_2,Lipoprotein_20,Lipoprotein_21,Lipoprotein_3,Lipoprotein_5,Lipoprotein_6,Lipoprotein_7,Lipoprotein_8,Lipoprotein_9,Lipoprotein_Ltp,Lipoprotein_X,Lipoxygenase,Lir1,LisH,LktC,LmjF365940-deam,LolA,LolB,Lon_2,Lon_C,Longin,Lpp-LpqN,LppC,LptC,LptE,LpxB,LpxC,LpxD,LpxK,LrgA,LrgB,LsmAD,Lsm_interact,Lsr2,LssY_C,LtrA,Luciferase_3H,Luciferase_N,Luciferase_cat,Lum_binding,Lumazine_bd,Lumazine_bd_2,Lung_7-TM_R,Luteo_P1-P2,Luteo_PO,Luteo_Vpg,Luteo_coat,LuxC,LuxE,LuxQ-periplasm,LuxS,Ly-6_related,Ly49,Lyase_1,Lyase_8,Lyase_8_C,Lyase_8_N,Lyase_N,Lyase_aromatic,Lyase_catalyt,Lycopene_cycl,Lys,Lys-AminoMut_A,LysE,LysM,LysR_substrate,Lysine_decarbox,Lysis_S,Lysis_col,Lysozyme_like,Lysyl_oxidase,LytR_C,LytR_cpsA_psr,LytTR,Lzipper-MIP1,M,M-factor,M-inducer_phosp,M11L,M157,M16C_assoc,M20_dimer,M3,M60-like,MA-Mit,MA3,MAAL_C,MAAL_N,MACPF,MAD,MADF_DNA_bdg,MAF_flag10,MAGE,MAGE_N,MAGP,MAGSP,MAGUK_N_PEST,MAM,MAM1,MAM33,MANEC,MAP,MAP1B_neuraxin,MAP2_projctn,MAP65_ASE1,MAP7,MAPEG,MAPKK1_Int,MARCKS,MARVEL,MAR_sialic_bdg,MAS20,MASE1,MASE2,MAT1,MATH,MAT_Alpha1,MBA1,MBD,MBD_C,MBF1,MBOAT,MBOAT_2,MBT,MC1,MCC-bdg_PDZ,MCD,MCE,MCH,MCLC,MCM,MCM2_N,MCM_bind,MCPVI,MCP_N,MCPsignal,MCPsignal_assoc,MCRS_N,MCR_C,MCR_D,MCR_alpha,MCR_alpha_N,MCR_beta,MCR_beta_N,MCR_gamma,MDH,MDM31_MDM32,MDMPI_C,MDMPI_N,MEA1,MEDS,MEF2_binding,MEI4-Rec24,MEKHLA,MENTAL,META,MFMR,MFP2b,MFS_1,MFS_1_like,MFS_2,MFS_3,MFS_Mycoplasma,MF_alpha,MF_alpha_N,MG1,MGAT2,MGC-24,MGDG_synth,MGS,MH1,MH2,MHC2-interact,MHC_I,MHC_II_alpha,MHC_II_beta,MHC_I_C,MHCassoc_trimer,MHYT,MIB_HERC2,MIF,MIF4G,MIF4G_like,MIF4G_like_2,MIG-14_Wnt-bd,MIP,MIP-T3,MIR,MIT,MIase,MKT1_C,MKT1_N,MLTD_N,MMPL,MMR1,MMR_HSR1,MMR_HSR1_C,MMS19_N,MMS1_N,MMTV_SAg,MM_CoA_mutase,MMgT,MMtag,MNE1,MNHE,MNNL,MNSV_P7B,MOBP_C-Myrip,MOFRL,MOR2-PAG1_C,MOR2-PAG1_N,MOR2-PAG1_mid,MORN,MORN_2,MOSC,MOSC_N,MOSP_C,MOSP_N,MOZART1,MOZART2,MOZ_SAS,MP,MPP6,MRC1,MRF_C1,MRF_C2,MRG,MRJP,MRL1,MRP,MRP-L20,MRP-L27,MRP-L28,MRP-L46,MRP-L47,MRP-L51,MRP-S22,MRP-S23,MRP-S25,MRP-S27,MRP-S28,MRP-S32,MRP-S33,MRP-S35,MRP_L53,MRVI1,MR_MLE,MR_MLE_C,MR_MLE_N,MSA-2c,MSA_2,MSC,MSG,MSP,MSP1_C,MSP1a,MSP1b,MSP7_C,MSSP,MSV199,MS_channel,MT,MT-A70,MT0933_antitox,MTD,MTH865,MTHFR,MTHFR_C,MTP18,MTS,MTS_N,MTTB,MUG113,MUG2_C,MULE,MVIN,MVL,MVP_shoulder,MYT1,M_domain,Mab-21,Mac,Mac-1,MacB_PCD,Macoilin,Macro,Macscav_rec,Mad3_BUB1_I,Mad3_BUB1_II,MadL,MadM,Maelstrom,Maf,Maf1,MafB19-deam,Maf_N,Maff2,Mago-bind,Mago_nashi,Mak10,Mak16,MalM,Malate_DH,Malate_synthase,Malectin,Malectin_like,Malic_M,MamL-1,Man-6-P_recep,Mannitol_dh,Mannitol_dh_C,MannoseP_isomer,Mannosyl_trans,Mannosyl_trans2,Mannosyl_trans3,MaoC_dehydratas,MarB,MarC,MarR,MarR_2,Marek_A,Marek_SORF3,Mastoparan,Mastoparan_2,MatC_N,MatE,MatK_N,MatP,Mating_C,Mating_N,Matrilin_ccoil,Matrix,MauE,MazG,MazG-like,MbeB_N,MbeD_MobD,MbtH,Mcm10,Mcp5_PH,McrBC,McyA_C,MdcE,MdcG,MdoG,Mdv1,Me-amine-dh_H,Me-amine-dh_L,MeMO_Hyd_G,Mec-17,MecA,MecA_N,Meckelin,Med1,Med10,Med11,Med12,Med12-LCEWAV,Med12-PQL,Med13_C,Med13_N,Med14,Med15,Med15_fungi,Med16,Med17,Med18,Med19,Med2,Med20,Med21,Med22,Med23,Med24_N,Med25,Med25_NR-box,Med25_SD1,Med25_VWA,Med26,Med27,Med28,Med29,Med3,Med30,Med31,Med4,Med5,Med6,Med7,Med8,Med9,Mei5,Meiotic_rec114,MelC1,Meleagrin,Melibiase,Melittin,Mem_trans,Membr_traf_MHD,Membralin,Memo,Menin,MepB,Mer2,MerB,MerC,MerE,MerR,MerR-DNA-bind,MerR_1,MerR_2,MerT,Merozoite_SPAM,Mesd,Mesothelin,MetJ,MetRS-N,MetW,Met_10,Met_asp_mut_E,Met_synt_B12,Metal_CEHH,Metal_hydrol,Metal_resist,Metalloenzyme,Metallopep,Metallophos,Metallophos_2,Metallophos_C,Metallothi_Euk2,Metallothio,Metallothio_11,Metallothio_2,Metallothio_5,Metallothio_7,Metallothio_Euk,Metallothio_PEC,Metallothio_Pro,Metallothionein,Metaviral_G,Meth_synt_1,Meth_synt_2,Methuselah_N,MethyTransf_Reg,Methylase_S,Methyltrans_Mon,Methyltrans_RNA,Methyltrans_SAM,MethyltransfD12,Methyltransf_10,Methyltransf_11,Methyltransf_12,Methyltransf_13,Methyltransf_14,Methyltransf_15,Methyltransf_16,Methyltransf_17,Methyltransf_18,Methyltransf_19,Methyltransf_1N,Methyltransf_2,Methyltransf_20,Methyltransf_21,Methyltransf_22,Methyltransf_23,Methyltransf_24,Methyltransf_25,Methyltransf_26,Methyltransf_27,Methyltransf_28,Methyltransf_29,Methyltransf_3,Methyltransf_30,Methyltransf_31,Methyltransf_32,Methyltransf_4,Methyltransf_5,Methyltransf_6,Methyltransf_7,Methyltransf_8,Methyltransf_9,Methyltransf_FA,Methyltransf_PK,Methyltrn_RNA_2,Methyltrn_RNA_3,Methyltrn_RNA_4,Mfa2,Mfp-3,Mg-por_mtran_C,Mg296,Mg_chelatase,Mg_chelatase_2,Mg_trans_NIPA,Mga,Mgm101p,MgpC,Mgr1,MgrB,MgsA_C,MgtC,MgtE,MgtE_N,Mhr1,MiAMP1,MiaE,MiaE_2,Mic1,Microcephalin,Microcin,Microtub_assoc,Microtub_bind,Microvir_H,Microvir_J,Microvir_lysis,Mid1,Mid2,Mif2,Miff,Mig-14,Milton,MinC_C,MinC_N,MinE,Minor_capsid_1,Minor_capsid_2,Minor_capsid_3,Minor_tail_Z,MipA,MipZ,Miro,Mis12,Mis12_component,Mis14,Misat_Myo_SegII,Mistic,MitMem_reg,Mit_KHE1,Mit_proteolip,Mit_ribos_Mrp51,MitoNEET_N,Mito_carr,Mito_fiss_Elm1,Mito_fiss_reg,Mitoc_L55,Mitochondr_Som1,Mitofilin,Mitovir_RNA_pol,Mlf1IP,MliC,Mlo,Mlp,MlrC_C,MltA,MmgE_PrpD,MmlI,MmoB_DmpM,Mmp37,Mn_catalase,Mnd1,MnhB,Mo-co_dimer,Mo-nitro_C,Mo25,MoCF_biosynth,MoCo_carrier,MoaC,MoaE,MoaF,Mob1_phocein,MobA_MobL,MobB,MobC,Mob_Pre,Mob_synth_C,Mod_r,MoeA_C,MoeA_N,MoeZ_MoeB,Mog1,MogR_DNAbind,Molybdop_Fe4S4,Molybdopterin,Molydop_binding,Mon1,Monellin,Mononeg_RNA_pol,Mononeg_mRNAcap,Monooxygenase_B,Mor,Moricin,Morph_protein1,MotA_ExbB,MotA_activ,MotB_plug,MotCF,Motile_Sperm,Motilin_assoc,Motilin_ghrelin,Moulting_cycle,MpPF1,MpPF26,Mpp10,Mpt_N,Mpv17_PMP22,Mqo,MraY_sig1,MraZ,Mre11_DNA_bind,MreB_Mbl,MreC,MreD,MrpF_PhaF,Mrr_N,Mrr_cat,Mrr_cat_2,MscL,MscS_TM,MscS_porin,Msg2_C,MspA,Mss4,Mst1_SARAH,MsyB,MtN3_slv,Mt_ATP-synt_B,Mt_ATP-synt_D,MtaB,Mtc,Mtf2_C,MtfA,MtlR,MtmB,Mto2_bdg,Mtp,Mtr2,MtrA,MtrB,MtrC,MtrD,MtrE,MtrF,MtrG,MtrH,MttA_Hcf106,Mu-conotoxin,Mu-like_Com,Mu-like_Pro,Mu-like_gpT,Mu-transpos_C,MucBP,MucB_RseB,Mucin,Mucin2_WxxW,MukB,MukE,Multi-haem_cyto,Multi_Drug_Res,MurB_C,Mur_ligase,Mur_ligase_C,Mur_ligase_M,Mus7,Musclin,Muskelin_N,MutH,MutL,MutL_C,MutS_I,MutS_II,MutS_III,MutS_IV,MutS_V,Mvb12,MxiH,MxiM,MyTH4,Myb_CC_LHEQLE,Myb_Cef,Myb_DNA-bind_2,Myb_DNA-bind_3,Myb_DNA-bind_4,Myb_DNA-bind_5,Myb_DNA-bind_6,Myb_DNA-binding,Myc-LZ,Myc_N,Myco_19_kDa,Myco_arth_vir_N,Myco_haema,Mycobact_memb,Mycoplasma_p37,Myelin-PO_C,Myelin_MBP,Myelin_PLP,Myf5,Myosin_HC-like,Myosin_N,Myosin_TH1,Myosin_head,Myosin_tail_1,Myotoxins,Myotub-related,Myticin-prepro,N-SET,N-Term_TEN,N-glycanase_C,N-glycanase_N,N1221,N2227,N36,N6-adenineMlase,N6_Mtase,N6_N4_Mtase,NA37,NABP,NAC,NACHT,NAD-GH,NAD4L,NADH-G_4Fe-4S_3,NADH-u_ox-rdase,NADH5_C,NADH_4Fe-4S,NADH_Oxid_Nqo15,NADH_dehy_S2_C,NADH_oxidored,NADH_u_ox_C,NADHdeh_related,NADHdh,NADHdh-2_N,NADPH_Ox,NAD_Gly3P_dh_C,NAD_Gly3P_dh_N,NAD_binding_1,NAD_binding_10,NAD_binding_2,NAD_binding_3,NAD_binding_4,NAD_binding_5,NAD_binding_6,NAD_binding_7,NAD_binding_8,NAD_binding_9,NAD_kinase,NAD_synthase,NADase_NGA,NAF,NAGLU,NAGLU_C,NAGLU_N,NAGidase,NAM,NAM-associated,NAP,NAPRTase,NARG2_C,NARP1,NAS,NB,NB-ARC,NBP1,NCA2,NCD1,NCD2,NCD3G,NDK,NDT80_PhoG,NDUFA12,NDUFB10,NDUF_B12,NDUF_B4,NDUF_B5,NDUF_B6,NDUF_B7,NDUF_B8,NDUF_C2,NEAT,NEMO,NEP,NERD,NESP55,NETI,NFRKB_winged,NGF,NGP1NT,NHL,NHR2,NHase_alpha,NHase_beta,NICE-3,NID,NIDO,NIF,NIF3,NIL,NIPSNAP,NIP_1,NIR_SIR,NIR_SIR_ferr,NIT,NKAIN,NKWYS,NLBH,NLE,NLPC_P60,NMD3,NMDAR2_C,NMN_transporter,NMO,NMT,NMT1,NMT1_2,NMT_C,NMU,NNMT_PNMT_TEMT,NOA36,NOB1_Zn_bind,NOC3p,NOD,NODP,NOG1,NOGCT,NOP5NT,NOPS,NOSIC,NOT2_3_5,NOZZLE,NO_synthase,NP1-WLL,NPCBM,NPCBM_assoc,NPCC,NPDC1,NPH3,NPHI_C,NPIP,NPL4,NPP,NPP1,NPR,NPR1_like_C,NPR2,NPR3,NPV_P10,NQR2_RnfD_RnfE,NQRA,NQRA_SLBB,NRDD,NRDE,NRDE-2,NRIF3,NRPS,NR_Repeat,NS3_envE,NSF,NSP10,NSP11,NSP13,NST1,NSs,NT-C2,NT5C,NTF2,NTNH_C,NTP_transf_2,NTP_transf_3,NTP_transf_4,NTP_transferase,NTPase_1,NTPase_I-T,NTPase_P4,NTR,NTase_sub_bind,NUC129,NUC130_3NT,NUC153,NUC173,NUC194,NUC202,NUC205,NUC_N,NUDE_C,NUDIX,NUDIX-like,NUDIX_2,NUFIP1,NUMOD1,NUMOD3,NUMOD4,NUP,NUP50,NUT_C,NUT_N,NVEALA,NYN,NYN_YacP,N_NLPC_P60,N_methyl,N_methyl_2,N_methyl_3,Na_Ala_symp,Na_Ca_ex,Na_H_Exchanger,Na_H_antiport_1,Na_H_antiport_2,Na_H_antiporter,Na_K-ATPase,Na_Pi_cotrans,Na_sulph_symp,Na_trans_assoc,Nab1,Nab2,Nab6_mRNP_bdg,NadA,NaeI,Nairo_nucleo,Nairovirus_M,NanE,Nanovirus_C8,Nanovirus_coat,NapB,NapD,NapE,NatB_MDM20,Nbl1_Borealin_N,NblA,Nbs1_C,Nckap1,Ndc1_Nup,Ndc80_HEC,NdhL,NdhM,NdhN,NdhO,Ndr,Ndufs5,NeA_P2,Nebulin,Nefa_Nip30_N,Neil1-DNA_bind,Neisseria_PilC,Neisseria_TspB,Neocarzinostat,Neogenin_C,Nepo_coat,Nepo_coat_C,Nepo_coat_N,NeuB,Neugrin,Neur,Neur_chan_LBD,Neur_chan_memb,Neural_ProG_Cyt,Neuralized,Neuregulin,Neurexophilin,Neuro_bHLH,Neurochondrin,Neurokinin_B,Neuromodulin,Neuromodulin_N,Neuroparsin,Nexin_C,NfI_DNAbd_pre-N,NfeD,NfrA_C,Nfu_N,NgoMIV_restric,Nha1_C,NhaB,NiFeSe_Hases,Ni_hydr_CYTB,Nic96,NicO,Nicastrin,Nif11,NifQ,NifT,NifU,NifU_N,NifW,NifZ,NigD,NikR_C,NinB,NinE,NinF,NinG,Ninjurin,Nipped-B_C,Nit_Regul_Hom,Nitr_red_assoc,Nitrate_red_del,Nitrate_red_gam,Nitro_FeMo-Co,Nitrophorin,Nitroreductase,NlpE,NmrA,Nnf1,NnrS,NnrU,Noc2,NodA,NodS,NodZ,Nod_GRP,Nodulin,Nodulin-like,Nodulin_late,Noelin-1,Noggin,Nol1_Nop2_Fmu,Nol1_Nop2_Fmu_2,NolV,NolX,Nop,Nop10p,Nop14,Nop16,Nop25,Nop52,Nop53,NosD,NosL,Not1,Not3,NotI,Notch,Novirhabdo_Nv,Npa1,NpwBP,Nramp,Nrap,Nrf1_DNA-bind,Nrf1_activ_bdg,NrfD,Nro1,Nse4,Nse5,Nsp1,Nsp1_C,Nsp3,Nsp3_PL2pro,NtA,Nt_Gln_amidase,Nterm_IS4,NuA4,Nuc-transf,Nuc_H_symport,Nuc_deoxyrib_tr,Nuc_rec_co-act,Nuc_recep-AF1,Nuc_sug_transp,Nuclease_act,Nucleic_acid_bd,Nucleo_LEF-12,Nucleo_P87,Nucleocap_ssRNA,Nucleocapsid-N,Nucleolin_N,Nucleoplasmin,Nucleopor_Nup85,Nucleoporin2,Nucleoporin_C,Nucleoporin_FG,Nucleoporin_N,Nucleos_tra2_C,Nucleos_tra2_N,Nucleoside_tran,Nucleotid_trans,Nudc_N,Nudix_N,Nuf2,NuiA,NumbF,Nup153,Nup160,Nup188,Nup35_RRM,Nup54,Nup84_Nup100,Nup88,Nup96,Nup_retrotrp_bd,NurA,NusA_N,NusB,NusG,Nyv1_N,O-FucT,O-ag_pol_Wzy,O-antigen_lig,OAD_beta,OAD_gamma,OAR,OAS1_C,OATP,OB_NTP_bind,OB_RNB,OCD_Mu_crystall,OCIA,ODC_AZ,ODV-E18,OEP,OGFr_III,OGFr_N,OGG_N,OHA,OHCU_decarbox,OKR_DC_1,OKR_DC_1_C,OKR_DC_1_N,OLF,OMP_b-brl,OMP_b-brl_2,OMPdecase,OMS28_porin,OPA3,OPT,ORC2,ORC3_N,ORC6,ORF11CD3,ORF6C,ORF6N,ORMDL,OS-D,OSCP,OSR1_C,OST-HTH,OST3_OST6,OSTMP1,OTCace,OTCace_N,OTT_1508_deam,OTU,OapA,OapA_N,Occludin_ELL,Ocnus,Octapeptide,Octopine_DH,Ocular_alb,Oest_recep,Ofd1_CTDD,Ogr_Delta,Ole-e-6,Oleosin,Olfactory_mark,Oligomerisation,OmdA,Omega-toxin,Omega_Repress,Omp28,OmpA,OmpA_membrane,OmpH,OmpW,Omptin,Op_neuropeptide,Opacity,OpcA,OpcA_G6PD_assem,OpgC_C,Opi1,Opiods_neuropep,OppC_N,OprB,OprD,OprF,Optomotor-blind,OpuAC,Opy2,Orai-1,Orbi_NS1,Orbi_NS3,Orbi_VP1,Orbi_VP2,Orbi_VP3,Orbi_VP4,Orbi_VP5,Orbi_VP6,Orbi_VP7,Orexin,Orexin_rec2,OrfB_IS605,OrfB_Zn_ribbon,OrgA_MxiK,Orn_Arg_deC_N,Orn_DAP_Arg_deC,Ornatin,Orthopox_35kD,Orthopox_A36R,Orthopox_A43R,Orthopox_A47,Orthopox_A49R,Orthopox_A5L,Orthopox_B11R,Orthopox_C10L,Orthopox_F14,Orthopox_F6,Orthopox_F7,Orthopox_F8,Orthoreo_P10,Orthoreo_P17,Oscp1,OsmC,Osmo_CC,Osmo_MPGsynth,OspD,OspE,Ost4,OstA,OstA_2,OstA_C,Osteopontin,Osteoregulin,Otopetrin,Ovate,Oxidored-like,Oxidored_FMN,Oxidored_molyb,Oxidored_nitro,Oxidored_q1,Oxidored_q1_C,Oxidored_q1_N,Oxidored_q2,Oxidored_q3,Oxidored_q4,Oxidored_q5_N,Oxidored_q6,OxoDH_E1alpha_N,Oxysterol_BP,P-II,P-mevalo_kinase,P12,P120R,P16-Arc,P19Arf_N,P2,P21-Arc,P22_AR_C,P22_AR_N,P22_CoatProtein,P22_Tail-4,P2X_receptor,P2_Phage_GpR,P30,P34-Arc,P35,P3A,P4Ha_N,P5-ATPase,P53,P53_C,P53_TAD,P53_tetramer,P63C,P68HR,PA,PA-IIL,PA-IL,PA14,PA14_2,PA26,PA28_alpha,PA28_beta,PAAR_motif,PABP,PAC2,PACT_coil_coil,PAD,PADR1,PAD_M,PAD_N,PAD_porph,PAE,PAF-AH_p_II,PAH,PALP,PAM2,PAN_1,PAN_2,PAN_3,PAN_4,PAP1,PAP2,PAP2_3,PAP2_C,PAPA-1,PAPS_reduct,PAP_PilO,PAP_RNA-bind,PAP_assoc,PAP_central,PAP_fibrillin,PAR1,PARG_cat,PARP,PARP_reg,PARP_regulatory,PAS,PASTA,PAS_10,PAS_2,PAS_3,PAS_4,PAS_5,PAS_6,PAS_7,PAS_8,PAS_9,PAT1,PAX,PAXNEB,PAZ,PAZ_siRNAbind,PA_decarbox,PB1,PB1-F2,PBAN,PBC,PBCV_basic_adap,PBD,PBP,PBP5_C,PBP_GOBP,PBP_dimer,PBP_like,PBP_like_2,PBP_sp32,PBS_linker_poly,PC-Esterase,PC4,PCAF_N,PCDO_beta_N,PCEMA1,PCI,PCIF1_WW,PCI_Csn8,PCMT,PCNA_C,PCNA_N,PCP,PCP_red,PCRF,PCYCGC,PC_rep,PD-C2-AF1,PD40,PDCD2_C,PDCD9,PDDEXK_1,PDDEXK_2,PDDEXK_3,PDDEXK_4,PDE6_gamma,PDE8,PDEase_I,PDEase_II,PDEase_I_N,PDGF,PDGF_N,PDGLE,PDH,PDR_CDR,PDR_assoc,PDT,PDZ,PDZ_1,PDZ_2,PDZ_assoc,PE,PE-PPE,PEARLI-4,PEGA,PEGSRP,PEMT,PEN-2,PEP-utilisers_N,PEP-utilizers,PEP-utilizers_C,PEPCK,PEPCK_ATP,PEP_mutase,PEPcase,PEPcase_2,PET,PET122,PEX-1N,PEX-2N,PEX11,PE_PPE_C,PFEMP,PFK,PFL,PFO_beta_C,PFU,PGA2,PGAMP,PGAP1,PGA_cap,PGDYG,PGG,PGI,PGK,PGM_PMM_I,PGM_PMM_II,PGM_PMM_III,PGM_PMM_IV,PGPGW,PGP_phosphatase,PG_binding_1,PG_binding_2,PG_binding_3,PG_binding_4,PH,PHA-1,PHAT,PHA_gran_rgn,PHA_synth_III_E,PHBC_N,PHB_acc,PHB_acc_N,PHB_depo_C,PHD,PHD_2,PHD_3,PHF5,PHO4,PHP,PHP_C,PHR,PHY,PHZA_PHZB,PH_2,PI-PLC-X,PI-PLC-Y,PI31_Prot_C,PI31_Prot_N,PI3K_1B_p101,PI3K_C2,PI3K_p85B,PI3K_rbd,PI3Ka,PI3_PI4_kinase,PID,PIF,PIF1,PIG-F,PIG-H,PIG-L,PIG-P,PIG-S,PIG-U,PIG-X,PIGA,PIH1,PIN,PINIT,PIN_2,PIN_3,PIN_4,PIP49_C,PIP5K,PIR,PITH,PK,PKD,PKD_channel,PKI,PKK,PK_C,PLA1,PLA2G12,PLA2_B,PLA2_inh,PLAC,PLAC8,PLAT,PLATZ,PLC-beta_C,PLD_C,PLDc,PLDc_2,PLDc_3,PLDc_N,PLRV_ORF5,PLU-1,PM0188,PMBR,PMC2NT,PMD,PMEI,PMG,PMI_typeI,PMM,PMP1_2,PMP22_Claudin,PMR5N,PMSR,PMT,PMT_2,PMT_C,PNGaseA,PNK3P,PNPOx_C,PNP_UDP_1,PNPase,PNPase_C,PNTB,POC1,POLO_box,POP1,POPLD,POR,PORR,POR_N,POTRA_1,POTRA_2,POX,PP-binding,PP1,PP1_inhibitor,PP1c_bdg,PP2,PP28,PP2C,PP2C_2,PP2C_C,PPAK,PPARgamma_N,PPC,PPDK_N,PPE,PPI_Ypi1,PPK2,PPO1_DWL,PPO1_KFDV,PPP4R2,PPP5,PPR,PPR_1,PPR_2,PPR_3,PPTA,PPV_E1_C,PPV_E1_N,PPV_E2_C,PPV_E2_N,PP_M1,PP_kinase,PP_kinase_C,PP_kinase_N,PQ-loop,PQQ,PQQ_2,PRA-CH,PRA-PH,PRA1,PRAI,PRANC,PRC,PRCC_Cterm,PRCH,PRD,PRD_Mga,PRELI,PRESAN,PRE_C2HC,PRF,PRK,PRKCSH,PRKCSH-like,PRKCSH_1,PRMT5,PRO8NT,PROCN,PROCT,PRONE,PRP1_N,PRP21_like_P,PRP3,PRP38,PRP38_assoc,PRP4,PRP8_domainIV,PRRSV_2b,PRRSV_Env,PRTP,PRT_C,PRY,PRiA4_ORF3,PSCyt1,PSCyt2,PSCyt3,PSD1,PSD2,PSD3,PSD4,PSD5,PSDC,PSGP,PSI,PSII,PSII_Pbs27,PSII_Ycf12,PSI_8,PSI_PSAK,PSI_PsaE,PSI_PsaF,PSI_PsaH,PSI_PsaJ,PSK,PSK_trans_fac,PSP,PSP1,PSP94,PSRP-3_Ycf65,PSRT,PSS,PS_Dcarbxylase,PS_pyruv_trans,PT,PT-HINT,PT-TG,PT-VENN,PTA_PTB,PTB,PTCB-BRCT,PTE,PTEN_C2,PTH2,PTN_MK_C,PTN_MK_N,PTPA,PTPLA,PTPS,PTPS_related,PTP_N,PTR,PTR2,PTS-HPr,PTSIIA_gutA,PTSIIB_sorb,PTS_2-RNA,PTS_EIIA_1,PTS_EIIA_2,PTS_EIIB,PTS_EIIC,PTS_EIIC_2,PTS_IIA,PTS_IIB,PTase_Orf2,PUA,PUA_2,PUB,PUCC,PUD,PUF,PUL,PV-1,PVL_ORF50,PV_NSP1,PWI,PWWP,PX,PXA,PXB,PXPV,PYC_OADA,PYNP_C,PYRIN,PYST-C1,PY_rept_46,P_C,P_gingi_FimA,P_proprotein,PaO,PaREP1,PaRep2a,PaRep2b,PaaA_PaaC,PaaB,PaaX,PaaX_C,Pab87_oct,Pacifastin_I,Packaging_FI,Pacs-1,PadR,Paf1,Paf67,PagL,PagP,Paired_CXXCH_1,Pal1,PalH,Palm_thioest,Pam16,Pam17,Pan_kinase,Pantoate_ligase,Pantoate_transf,PapB,PapC_C,PapC_N,PapG_C,PapG_N,Pap_E4,Papilloma_E5,Papilloma_E5A,Papo_T_antigen,ParA,ParB,ParBc,ParBc_2,ParD,ParG,Paralemmin,Paramecium_SA,Paramyx_P_V_C,Paramyxo_C,Paramyxo_NS_C,Paramyxo_P,Paramyxo_PCT,Paramyxo_PNT,Paramyxo_ncap,Parathyroid,ParcG,Pardaxin,Parecho_VpG,Parvo_NS1,Parvo_coat,Parvo_coat_N,Pas_Saposin,Patatin,Patched,Pathogen_betaC1,Pax2_C,Pax7,Paxillin,PbH1,PcF,Pcc1,PcfJ,PcfK,PcrB,PduL,PduV-EutP,PdxA,PdxJ,Pea-VEAacid,Pec_lyase,Pec_lyase_C,Pec_lyase_N,Pecanex_C,Pectate_lyase,Pectate_lyase_2,Pectate_lyase_3,Pectinesterase,Pedibin,Pellino,PemK,Penaeidin,Pencillinase_R,Penicil_amidase,Pentapeptide,Pentapeptide_2,Pentapeptide_3,Pentapeptide_4,Pentaxin,Pep3_Vps18,PepSY,PepSY_2,PepSY_TM,PepSY_TM_1,PepSY_TM_2,PepSY_TM_3,PepX_C,PepX_N,Pep_M12B_propep,Pep_deformylase,Pepsin-I3,Pept_tRNA_hydro,Peptidase_A17,Peptidase_A21,Peptidase_A22B,Peptidase_A24,Peptidase_A25,Peptidase_A2B,Peptidase_A2E,Peptidase_A3,Peptidase_A4,Peptidase_A6,Peptidase_A8,Peptidase_C1,Peptidase_C10,Peptidase_C11,Peptidase_C12,Peptidase_C13,Peptidase_C14,Peptidase_C15,Peptidase_C16,Peptidase_C1_2,Peptidase_C2,Peptidase_C21,Peptidase_C23,Peptidase_C24,Peptidase_C25,Peptidase_C25_C,Peptidase_C26,Peptidase_C27,Peptidase_C28,Peptidase_C3,Peptidase_C30,Peptidase_C31,Peptidase_C32,Peptidase_C33,Peptidase_C34,Peptidase_C36,Peptidase_C37,Peptidase_C39,Peptidase_C39_2,Peptidase_C3G,Peptidase_C4,Peptidase_C41,Peptidase_C42,Peptidase_C47,Peptidase_C48,Peptidase_C5,Peptidase_C50,Peptidase_C53,Peptidase_C54,Peptidase_C57,Peptidase_C58,Peptidase_C6,Peptidase_C62,Peptidase_C65,Peptidase_C69,Peptidase_C7,Peptidase_C70,Peptidase_C71,Peptidase_C74,Peptidase_C78,Peptidase_C8,Peptidase_C80,Peptidase_C9,Peptidase_G2,Peptidase_M1,Peptidase_M10,Peptidase_M10_C,Peptidase_M11,Peptidase_M13,Peptidase_M13_N,Peptidase_M14,Peptidase_M15,Peptidase_M15_2,Peptidase_M15_3,Peptidase_M15_4,Peptidase_M16,Peptidase_M16_C,Peptidase_M17,Peptidase_M17_N,Peptidase_M18,Peptidase_M19,Peptidase_M2,Peptidase_M20,Peptidase_M22,Peptidase_M23,Peptidase_M24,Peptidase_M26_C,Peptidase_M26_N,Peptidase_M27,Peptidase_M28,Peptidase_M29,Peptidase_M3,Peptidase_M30,Peptidase_M32,Peptidase_M35,Peptidase_M36,Peptidase_M3_N,Peptidase_M4,Peptidase_M41,Peptidase_M42,Peptidase_M43,Peptidase_M44,Peptidase_M48,Peptidase_M49,Peptidase_M4_C,Peptidase_M50,Peptidase_M50B,Peptidase_M54,Peptidase_M55,Peptidase_M56,Peptidase_M57,Peptidase_M6,Peptidase_M61,Peptidase_M64,Peptidase_M66,Peptidase_M7,Peptidase_M73,Peptidase_M74,Peptidase_M75,Peptidase_M76,Peptidase_M8,Peptidase_M84,Peptidase_M85,Peptidase_M9,Peptidase_M9_N,Peptidase_MA_2,Peptidase_S10,Peptidase_S11,Peptidase_S13,Peptidase_S15,Peptidase_S21,Peptidase_S24,Peptidase_S26,Peptidase_S28,Peptidase_S29,Peptidase_S3,Peptidase_S30,Peptidase_S31,Peptidase_S32,Peptidase_S37,Peptidase_S39,Peptidase_S41,Peptidase_S46,Peptidase_S48,Peptidase_S49,Peptidase_S49_N,Peptidase_S51,Peptidase_S55,Peptidase_S58,Peptidase_S6,Peptidase_S64,Peptidase_S66,Peptidase_S68,Peptidase_S7,Peptidase_S74,Peptidase_S76,Peptidase_S8,Peptidase_S9,Peptidase_S9_N,Peptidase_U32,Peptidase_U35,Peptidase_U4,Peptidase_U40,Peptidase_U49,Peptidase_U57,Peptidase_U9,Per1,PerB,PerC,Pericardin_rpt,Perilipin,Period_C,Peripla_BP_1,Peripla_BP_2,Peripla_BP_3,Peripla_BP_4,Peripla_BP_5,Peripla_BP_6,Periviscerokin,Permease,Peroxidase_2,Peroxin-13_N,Peroxin-22,Peroxin-3,Pertactin,Pertus-S4-tox,Pertus-S5-tox,Pertussis_S1,Pertussis_S2S3,Pes-10,Pescadillo_N,Pet127,Pet191_N,Pet20,PetG,PetL,PetM,PetN,Pex14_N,Pex16,Pex19,Pex24p,Pex26,Pex2_Pex12,PfUIS3,Pfg27,PfkB,Pga1,PgaD,PglZ,PgpA,Ph1570,PhaC_N,PhaG_MnhG_YufB,PhaP_Bmeg,Phage-A118_gp45,Phage-Gp8,Phage-MuB_C,Phage-scaffold,Phage-tail_1,Phage-tail_2,Phage-tail_3,PhageMin_Tail,PhageP22-tail,Phage_1_1,Phage_30_3,Phage_30_8,Phage_ASH,Phage_AlpA,Phage_B,Phage_BR0599,Phage_C,Phage_CII,Phage_CI_repr,Phage_CP76,Phage_CRI,Phage_Capsid_P3,Phage_Coat_A,Phage_Coat_B,Phage_Coat_Gp8,Phage_Cox,Phage_DNA_bind,Phage_DsbA,Phage_F,Phage_FRD3,Phage_G,Phage_GP20,Phage_GPA,Phage_GPD,Phage_GPL,Phage_GPO,Phage_Gp111,Phage_Gp14,Phage_Gp15,Phage_Gp19,Phage_Gp23,Phage_HK97_TLTM,Phage_H_T_join,Phage_Integr_2,Phage_Mu_F,Phage_Mu_Gam,Phage_Mu_Gp45,Phage_NinH,Phage_Nu1,Phage_Orf51,Phage_P2_GpE,Phage_P2_GpU,Phage_RpbA,Phage_T4_Gp20,Phage_T4_Gp30_7,Phage_T4_Ndd,Phage_T4_gp19,Phage_T4_gp36,Phage_T7_Capsid,Phage_T7_tail,Phage_TAC,Phage_Treg,Phage_X,Phage_XkdX,Phage_antiter_Q,Phage_antitermQ,Phage_attach,Phage_base_V,Phage_cap_E,Phage_cap_P2,Phage_capsid,Phage_coat,Phage_connect_1,Phage_connector,Phage_endo_I,Phage_fiber,Phage_fiber_2,Phage_fiber_C,Phage_glycop_gL,Phage_gp49_66,Phage_gp53,Phage_head_chap,Phage_head_fibr,Phage_holin,Phage_holin_1,Phage_holin_2,Phage_holin_3,Phage_holin_4,Phage_holin_5,Phage_holin_6,Phage_holin_T,Phage_hub_GP28,Phage_integ_N,Phage_integr_N,Phage_integr_N2,Phage_integrase,Phage_lambd_GpG,Phage_lambda_P,Phage_lysis,Phage_lysozyme,Phage_mat-A,Phage_min_cap2,Phage_min_tail,Phage_pRha,Phage_portal,Phage_portal_2,Phage_prot_Gp6,Phage_rep_O,Phage_rep_org_N,Phage_sheath_1,Phage_stabilise,Phage_tail,Phage_tail_2,Phage_tail_3,Phage_tail_L,Phage_tail_S,Phage_tail_T,Phage_tail_U,Phage_tail_X,Phage_term_sma,Phage_term_smal,Phage_terminase,Phage_tube,Phageshock_PspD,Phageshock_PspG,Phasin,Phasin_2,PhdYeFM_antitox,Phe_ZIP,Phe_hydrox_dim,Phe_tRNA-synt_N,Phenol_Hydrox,Phenol_MetA_deg,Phenol_hyd_sub,Phenol_monoox,Phenyl_P_gamma,Pheromone,Phg_2220_C,Phi-29_GP16_7,Phi-29_GP3,Phi-29_GP4,Phi_1,Phlebovirus_G1,Phlebovirus_G2,Phlebovirus_NSM,PhnA,PhnA_Zn_Ribbon,PhnG,PhnH,PhnI,PhnJ,Pho86,Pho88,PhoD,PhoH,PhoPQ_related,PhoQ_Sensor,PhoU,PhoU_div,Phos_pyr_kin,Phosducin,PhosphMutase,Phospho_p8,Phosphodiest,Phosphoesterase,Phospholamban,Phospholip_A2_1,Phospholip_A2_2,Phospholip_A2_3,Phospholip_B,Phosphonate-bd,Phosphoprotein,Phosphorylase,Phostensin,Phostensin_N,Photo_RC,PhrC_PhrF,Phtf-FEM1B_bdg,PhyH,Phycobilisome,Phycoerythr_ab,Phytase,Phytase-like,Phyto_Pns9_10,Phytochelatin,Phytochelatin_C,Phytoreo_P8,Phytoreo_Pns,Phytoreo_S7,PhzC-PhzF,Pico_P1A,Pico_P2A,Pico_P2B,Picorna_P3A,PigN,Pigment_DH,Pik1,Pil1,PilI,PilJ,PilM,PilN,PilO,PilP,PilS,PilX,PilX_N,PilZ,Pili_assembly_C,Pili_assembly_N,Pilin,Pilin_PilA,Pilin_PilX,Pilus_CpaD,Pilus_PilP,Pinin_SDK_N,Pinin_SDK_memA,PipA,Pirin,Pirin_C,Piwi,PixA,Pkinase,Pkinase_C,Pkinase_Tyr,Pkip-1,PknH_C,Pkr1,Planc_extracel,Plant_NMP1,Plant_all_beta,Plant_tran,Plant_vir_prot,Plant_zn_clust,Plasmid_RAQPRD,Plasmid_Txe,Plasmid_killer,Plasmid_parti,Plasmid_stab_B,Plasmid_stabil,Plasmod_MYXSPDY,Plasmod_Pvs28,Plasmod_dom_1,Plasmodium_HRP,Plasmodium_Vir,Plectin,Plexin_cytopl,Plug,Plug_translocon,Plus-3,PmbA_TldD,PmoA,Pmp3,PmrD,Pneumo_M2,Pneumo_NS1,Pneumo_att_G,Pneumo_matrix,Pneumo_ncap,Pneumo_phosprot,Pneumovirus_M2,PocR,Podoplanin,Podovirus_Gp16,PolC_DP2,Pol_alpha_B_N,Pollen_Ole_e_I,Pollen_allerg_1,Pollen_allerg_2,PolyA_pol,PolyA_pol_RNAbd,PolyA_pol_arg_C,PolyG_pol,Poly_export,Polyhedrin,Polyketide_cyc,Polyketide_cyc2,Polyoma_agno,Polyoma_coat,Polyoma_coat2,Polyoma_lg_T_C,Polysacc_deac_1,Polysacc_deac_2,Polysacc_lyase,Polysacc_syn_2C,Polysacc_synt,Polysacc_synt_2,Polysacc_synt_3,Polysacc_synt_4,Pombe_5TM,Ponericin,Popeye,PorB,Porin_1,Porin_2,Porin_3,Porin_4,Porin_O_P,Porin_OmpG,Porin_OmpL1,Porph_ging,Porphobil_deam,Porphobil_deamC,Post_transc_reg,Potass_KdpF,Potassium_chann,Potex_coat,Poty_PP,Poty_coat,Potyvirid-P3,Pou,Pox_A11,Pox_A12,Pox_A14,Pox_A21,Pox_A22,Pox_A28,Pox_A30L_A26L,Pox_A31,Pox_A32,Pox_A3L,Pox_A51,Pox_A6,Pox_A8,Pox_A9,Pox_ATPase-GT,Pox_A_type_inc,Pox_Ag35,Pox_C4_C10,Pox_C7_F8A,Pox_D2,Pox_D3,Pox_D5,Pox_E10,Pox_E2-like,Pox_E6,Pox_E8,Pox_F11,Pox_F12L,Pox_F15,Pox_F16,Pox_F17,Pox_G5,Pox_G7,Pox_H7,Pox_I1,Pox_I3,Pox_I5,Pox_I6,Pox_J1,Pox_L3_FP4,Pox_L5,Pox_LP_H2,Pox_M2,Pox_MCEL,Pox_P21,Pox_P35,Pox_P4A,Pox_P4B,Pox_RNA_Pol_19,Pox_RNA_Pol_22,Pox_RNA_pol,Pox_RNA_pol_35,Pox_Rap94,Pox_Rif,Pox_T4_C,Pox_T4_N,Pox_TAA1,Pox_TAP,Pox_VERT_large,Pox_VLTF3,Pox_VP8_L4R,Pox_int_trans,Pox_mRNA-cap,Pox_polyA_pol,Pox_polyA_pol_C,Pox_polyA_pol_N,Pox_ser-thr_kin,Pox_vIL-18BP,Poxvirus,Poxvirus_B22R,Poxvirus_B22R_C,Poxvirus_B22R_N,Pput2613-deam,Ppx-GppA,PqiA,PqqA,PqqD,Pr_beta_C,PrcB_C,Prd1-P2,Pre-SET,Prefoldin,Prefoldin_2,Prefoldin_3,Prenylcys_lyase,Prenyltrans,Prenyltrans_1,Prenyltrans_2,Prenyltransf,Presenilin,Preseq_ALAS,PrgH,PrgI,PrgU,PriCT_1,PriCT_2,Pribosyltran,Pribosyltran_N,Prim-Pol,Prim_Zn_Ribbon,Prion,Prion_bPrPp,Prion_octapep,Prismane,PrkA,PrmA,Pro-MCH,Pro-NT_NN,Pro-kuma_activ,ProQ,ProRS-C_1,ProRS-C_2,ProSAAS,Pro_3_hydrox_C,Pro_Al_protease,Pro_CA,Pro_dh,Pro_isomerase,Pro_racemase,Profilin,Prog_receptor,Proho_convert,Prok-E2_A,Prok-E2_B,Prok-E2_C,Prok-E2_D,Prok-E2_E,Prok-JAB,Prok-RING_1,Prok-RING_2,Prok-RING_4,Prok-TraM,Prok_Ub,Prokineticin,Prolamin_like,Prominin,Propep_M14,Propeptide_C1,Propeptide_C25,Prophage_tail,Prosystemin,Prot_inhib_II,Protamine_3,Protamine_P1,Protamine_P2,Proteasom_PSMB,Proteasom_Rpn13,Proteasome,Proteasome_A_N,Protein_K,Prothymosin,Protocadherin,Protoglobin,Prox1,Prp18,Prp19,Prp19_bind,Prp31_C,PrpF,PrpR_N,PrsW-protease,PsaA_PsaB,PsaD,PsaL,PsaM,PsaN,PsaX,Psb28,PsbH,PsbI,PsbJ,PsbK,PsbL,PsbM,PsbN,PsbP,PsbQ,PsbR,PsbT,PsbU,PsbW,PsbX,PsbY,PseudoU_synth_1,PseudoU_synth_2,PsiA,PsiB,PsiE,PsiF_repeat,PspA_IM30,PspB,PspC,Psu,Pterin_4a,Pterin_bind,PuR_N,PucR,PufQ,PulG,PulS_OutS,Pup,Pup_ligase,PurA,PurS,Pur_DNA_glyco,Put_DNA-bind_N,Put_Phosphatase,PvlArgDC,PyocinActivator,Pyocin_S,PyrBI_leader,PyrI,PyrI_C,Pyr_excise,Pyr_redox,Pyr_redox_2,Pyr_redox_3,Pyr_redox_dim,Pyrid_oxidase_2,Pyridox_ox_2,Pyridox_oxase_2,Pyridox_oxidase,Pyridoxal_deC,Pyrophosphatase,QCR10,QH-AmDH_gamma,QLQ,QPP,QRPTase_C,QRPTase_N,QueT,Queuosine_synth,R-HINP1I,R3H,R3H-assoc,RA,RAG1,RAG2,RAG2_PHD,RAI1,RAI16-like,RALF,RAMP,RAMP4,RAMPs,RAP,RAP-1,RAP1,RBB1NT,RBD,RBD-FIP,RBDV_coat,RBFA,RBM1CTR,RB_A,RB_B,RC-P840_PscD,RCC1,RCC1_2,RCC_reductase,RCR,RCSD,RDD,RDM,RDV-p3,RED_C,RED_N,REF,REGB_T4,REJ,RELT,RES,REV,RE_AccI,RE_Alw26IDE,RE_AlwI,RE_ApaLI,RE_Bpu10I,RE_Bsp6I,RE_BstXI,RE_CfrBI,RE_Eco29kI,RE_Eco47II,RE_HaeII,RE_HaeIII,RE_HindIII,RE_HindVP,RE_HpaII,RE_LlaJI,RE_LlaMI,RE_MamI,RE_MjaI,RE_MjaII,RE_NgoBV,RE_NgoFVII,RE_NgoPII,RE_R_Pab1,RE_SacI,RE_ScaI,RE_SinI,RE_TaqI,RE_XamI,RE_XcyI,RF-1,RFC1,RFPL3_antisense,RFX1_trans_act,RFX_DNA_binding,RFamide_26RFa,RGM_C,RGM_N,RGP,RGS,RGS-like,RHD,RHD3,RHH_1,RHH_2,RHH_3,RHH_4,RHIM,RHS,RHSP,RHS_repeat,RIB43A,RIC1,RICH,RIG-I_C-RD,RIH_assoc,RII_binding_1,RIIa,RILP,RINGv,RINT1_TIP1,RIO1,RIP,RIX1,RL11D,RLAN,RLI,RLL,RMF,RMMBL,RNA12,RNA_GG_bind,RNA_Me_trans,RNA_POL_M_15KD,RNA_bind,RNA_bind_2,RNA_capsid,RNA_helicase,RNA_lig_T4_1,RNA_ligase,RNA_pol,RNA_polI_A14,RNA_polI_A34,RNA_pol_3_Rpc31,RNA_pol_A_CTD,RNA_pol_A_bac,RNA_pol_I_A49,RNA_pol_I_TF,RNA_pol_L,RNA_pol_L_2,RNA_pol_N,RNA_pol_Rbc25,RNA_pol_Rpa2_4,RNA_pol_Rpb1_1,RNA_pol_Rpb1_2,RNA_pol_Rpb1_3,RNA_pol_Rpb1_4,RNA_pol_Rpb1_5,RNA_pol_Rpb1_6,RNA_pol_Rpb1_7,RNA_pol_Rpb2_1,RNA_pol_Rpb2_2,RNA_pol_Rpb2_3,RNA_pol_Rpb2_4,RNA_pol_Rpb2_45,RNA_pol_Rpb2_5,RNA_pol_Rpb2_6,RNA_pol_Rpb2_7,RNA_pol_Rpb4,RNA_pol_Rpb5_C,RNA_pol_Rpb5_N,RNA_pol_Rpb6,RNA_pol_Rpb8,RNA_pol_Rpc34,RNA_pol_Rpc4,RNA_pol_Rpc82,RNA_pol_Rpo13,RNA_pol_delta,RNA_replicase_B,RNB,RNHCP,RNR_N,RNR_inhib,RNaseH_C,RNase_E_G,RNase_H,RNase_H2-Ydr279,RNase_H2_suC,RNase_HII,RNase_H_2,RNase_PH,RNase_PH_C,RNase_P_Rpp14,RNase_P_p30,RNase_P_pop3,RNase_T,RNase_Zc3h12a,ROF,ROK,ROKNT,ROS_MUCR,RP-C,RP-C_C,RP1-2,RPA,RPAP1_C,RPAP1_N,RPAP2_Rtr1,RPAP3_C,RPA_C,RPE65,RPEL,RPH3A_effect_N,RPM2,RPN7,RPT,RPW8,RQC,RRF,RRF_GI,RRM,RRM_1,RRM_2,RRM_3,RRM_4,RRM_5,RRM_6,RRN3,RRN7,RRN9,RRP7,RRS1,RRXRR,RR_TM4-6,RS4NT,RSD-2,RSN1_TM,RSS_P20,RST,RSV_NS2,RTA1,RTBV_P12,RTBV_P46,RTC,RTC_insert,RTP,RTP801_C,RTX,RTX_C,RUN,RVP,RVP_2,RVT_1,RVT_2,RVT_3,RVT_N,RVT_connect,RVT_thumb,RWD,RWP-RK,RXT2_N,RYDR_ITPR,R_equi_Vir,Rab3-GTPase_cat,Rab5-bind,Rab5ip,RabGAP-TBC,RabGGT_insert,Rabaptin,Rac1,Racemase_4,Rad1,Rad10,Rad17,Rad21_Rec8,Rad21_Rec8_N,Rad33,Rad4,Rad50_zn_hook,Rad51,Rad52_Rad22,Rad54_N,Rad60-SLD,Rad60-SLD_2,Rad9,Rad9_Rad53_bind,RadC,Radial_spoke,Radial_spoke_3,Radical_SAM,Radical_SAM_N,Raffinose_syn,Ral,Ran-binding,RanGAP1_C,Ran_BP1,Rap1-DNA-bind,Rap1_C,RapA_C,Rap_GAP,Rapamycin_bind,Rapsyn_N,Ras,RasGAP,RasGAP_C,RasGEF,RasGEF_N,Rav1p_C,Rax2,Rb-bdg_C_Cenp-F,Rb_C,RbcS,RbsD_FucU,Rbsn,RcbX,Rcd1,RcsC,RdRP,RdRP_1,RdRP_2,RdRP_3,RdRP_4,RdRP_5,RdgC,Rdx,RebB,RecA,RecO_C,RecO_N,RecO_N_2,RecQ5,RecR,RecT,RecU,RecX,Recep_L_domain,Receptor_2B4,Receptor_IA-2,Recombinase,Red1,Redoxin,Reeler,Reg_prop,Regulator_TrmB,RelA_SpoT,RelB,RelB_N,Relaxase,Remorin_C,Remorin_N,Renin_r,Reo_P9,Reo_sigma1,Reo_sigmaC,Reoviridae_Vp9,Reovirus_L2,Reovirus_M2,Reovirus_Mu2,Reovirus_cap,Rep-A_N,RepA1_leader,RepA_C,RepA_N,RepB,RepB-RCR_reg,RepC,RepL,Rep_1,Rep_2,Rep_3,Rep_4,Rep_N,Rep_Org_C,Rep_fac-A_3,Rep_fac-A_C,Rep_fac_C,Rep_trans,Repair_PSII,Replic_Relax,Replicase,Repressor_Mnt,Reprolysin,Reprolysin_2,Reprolysin_3,Reprolysin_4,Requiem_N,Rer1,ResB,ResIII,Resistin,Resolvase,Response_reg,RestrictionMunI,RestrictionSfiI,Ret_tiss,Reticulon,Retinin_C,Retro_M,Retrotrans_gag,Rft-1,Rgp1,RgpF,RhaA,RhaT,Rhabdo_M1,Rhabdo_M2,Rhabdo_NV,Rhabdo_glycop,Rhabdo_matrix,Rhabdo_ncap,Rhabdo_ncap_2,Rhamno_transf,Rhamnogal_lyase,RhgB_N,RhoGAP,RhoGEF,Rho_Binding,Rho_GDI,Rho_N,Rho_RNA_bind,Rhodanese,RhodobacterPufX,Rhodopsin_N,Rhomboid,Rhomboid_SP,Rhv,Rib,RibD_C,Rib_5-P_isom_A,Rib_hydrolayse,Rib_recp_KP_reg,Ribonuc_2-5A,Ribonuc_L-PSP,Ribonuc_P_40,Ribonuc_red_2_N,Ribonuc_red_lgC,Ribonuc_red_lgN,Ribonuc_red_sm,Ribonuclease,Ribonuclease_3,Ribonuclease_P,Ribonuclease_T2,Ribophorin_I,Ribophorin_II,Ribos_L4_asso_C,Ribosomal_60s,Ribosomal_L1,Ribosomal_L10,Ribosomal_L11,Ribosomal_L11_N,Ribosomal_L12,Ribosomal_L13,Ribosomal_L13e,Ribosomal_L14,Ribosomal_L14e,Ribosomal_L15e,Ribosomal_L16,Ribosomal_L17,Ribosomal_L18_c,Ribosomal_L18ae,Ribosomal_L18e,Ribosomal_L18p,Ribosomal_L19,Ribosomal_L19e,Ribosomal_L2,Ribosomal_L20,Ribosomal_L21e,Ribosomal_L21p,Ribosomal_L22,Ribosomal_L22e,Ribosomal_L23,Ribosomal_L23eN,Ribosomal_L24e,Ribosomal_L25p,Ribosomal_L27,Ribosomal_L27e,Ribosomal_L28,Ribosomal_L28e,Ribosomal_L29,Ribosomal_L29e,Ribosomal_L2_C,Ribosomal_L3,Ribosomal_L30,Ribosomal_L30_N,Ribosomal_L31,Ribosomal_L31e,Ribosomal_L32e,Ribosomal_L32p,Ribosomal_L33,Ribosomal_L34,Ribosomal_L34e,Ribosomal_L35Ae,Ribosomal_L35p,Ribosomal_L36,Ribosomal_L36e,Ribosomal_L37,Ribosomal_L37ae,Ribosomal_L37e,Ribosomal_L38e,Ribosomal_L39,Ribosomal_L4,Ribosomal_L40e,Ribosomal_L41,Ribosomal_L44,Ribosomal_L5,Ribosomal_L50,Ribosomal_L5_C,Ribosomal_L6,Ribosomal_L6e,Ribosomal_L6e_N,Ribosomal_L7Ae,Ribosomal_L9_C,Ribosomal_L9_N,Ribosomal_S10,Ribosomal_S11,Ribosomal_S12,Ribosomal_S13,Ribosomal_S13_N,Ribosomal_S14,Ribosomal_S15,Ribosomal_S16,Ribosomal_S17,Ribosomal_S17e,Ribosomal_S18,Ribosomal_S19,Ribosomal_S19e,Ribosomal_S2,Ribosomal_S20p,Ribosomal_S21,Ribosomal_S21e,Ribosomal_S22,Ribosomal_S23p,Ribosomal_S24e,Ribosomal_S25,Ribosomal_S26e,Ribosomal_S27,Ribosomal_S27e,Ribosomal_S28e,Ribosomal_S30,Ribosomal_S30AE,Ribosomal_S3Ae,Ribosomal_S3_C,Ribosomal_S4,Ribosomal_S4Pg,Ribosomal_S4e,Ribosomal_S5,Ribosomal_S5_C,Ribosomal_S6,Ribosomal_S6e,Ribosomal_S7,Ribosomal_S7e,Ribosomal_S8,Ribosomal_S8e,Ribosomal_S9,Ribul_P_3_epim,Ric8,RicinB_lectin_2,Ricin_B_lectin,Rick_17kDa_Anti,Rieske,Rieske_2,Rif1_N,Rifin_STEVOR,RimK,RimM,RinB,Ring_hydroxyl_A,Ring_hydroxyl_B,Rio2_N,RloB,RmlD_sub_bind,RmuC,RnaseA,Rnf-Nqr,RnfC_N,Robl_LC7,Rod-binding,Rod_C,Rogdi_lz,RolB_RolC,Romo1,Root_cap,Rop,Rop-like,Rossmann-like,Rot1,Rota_Capsid_VP6,Rota_NS26,Rota_NS35,Rota_NS53,Rota_NS6,Rota_NSP3,Rota_NSP4,Rota_VP2,Rotamase,Rotamase_2,Rotamase_3,Rotavirus_VP1,Rotavirus_VP3,Rotavirus_VP7,Roughex,Rox3,Rpn3_C,Rpp20,Rpr2,Rrf2,Rrn6,RrnaAD,Rrp15p,RsbRD_N,RsbU_N,Rsbr_N,Rsc14,Rsd_AlgQ,RseA_C,RseA_N,RseC_MucC,RsgI_N,RskA,Rsm1,Rsm22,RtcR,RteC,Rtf2,Rtt102p,Rtt106,RtxA,RuBisCO_large,RuBisCO_large_N,RuBisCO_small,Rubella_Capsid,Rubella_E1,Rubella_E2,Rubi_NSP_C,Rubis-subs-bind,Rubredoxin,Rubrerythrin,Runt,RunxI,RusA,RuvA_C,RuvA_N,RuvB_C,RuvB_N,RuvC,Rxt3,RyR,Rz1,S-AdoMet_synt_C,S-AdoMet_synt_M,S-AdoMet_synt_N,S-antigen,S-methyl_trans,S1,S1-P1_nuclease,S1-like,S10_plectin,S19,S1FA,S1_2,S4,S4_2,S6PP,S6PP_C,SAA,SAB,SAC3,SAC3_GANP,SAE2,SAF,SAF_2,SAG,SAGA-Tad1,SAICAR_synt,SAMP,SAM_1,SAM_2,SAM_MT,SAM_PNT,SAM_adeno_trans,SAM_decarbox,SAND,SANTA,SAP,SAP18,SAP30_Sin3_bdg,SAPS,SARA,SARS_3b,SARS_X4,SARS_lipid_bind,SART-1,SASP,SASP_gamma,SATase_N,SAYSvFN,SBBP,SBDS,SBDS_C,SBF,SBF2,SBP,SBP56,SBP_bac_1,SBP_bac_10,SBP_bac_11,SBP_bac_3,SBP_bac_5,SBP_bac_6,SBP_bac_7,SBP_bac_8,SBP_bac_9,SCA7,SCAMP,SCAN,SCF,SCFA_trans,SCHIP-1,SCO1-SenC,SCP-1,SCP1201-deam,SCP2,SCP2_2,SCPU,SCRL,SDA1,SDF,SDH_alpha,SDH_beta,SDH_sah,SDP_N,SE,SEA,SEC-C,SEF14_adhesin,SEFIR,SEN1_N,SEP,SERTA,SET,SET_assoc,SF-assemblin,SF3a60_bindingd,SF3b1,SF3b10,SGL,SGS,SGT1,SH,SH2,SH3BGR,SH3BP5,SH3_1,SH3_2,SH3_3,SH3_4,SH3_5,SH3_6,SH3_7,SH3_8,SHD1,SHIPPO-rpt,SHMT,SHNi-TPR,SHOCT,SHP,SHQ1,SHR3_chaperone,SHS2_FTSA,SHS2_Rpb7-N,SIC,SICA_C,SICA_alpha,SICA_beta,SID,SID-1_RNA_chan,SIMPL,SIM_C,SIN1,SIP,SIP1,SIR2,SIR2_2,SIS,SIS_2,SKG6,SKI,SKIP_SNW,SKN1,SK_channel,SLAM,SLAP,SLA_LP_auto_ag,SLBB,SLD3,SLEI_Leptospira,SLH,SLIDE,SLR1-BP,SLT,SLT_2,SLT_beta,SLY,SM-ATX,SMC_N,SMC_Nse1,SMC_hinge,SMI1_KNR4,SMK-1,SMN,SMP,SMP_2,SNAP-25,SNAPc_SNAP43,SNARE,SNARE_assoc,SNF,SNF2_N,SNF2_assoc,SNF5,SNN_cytoplasm,SNN_linker,SNN_transmemb,SNO,SNURF,SNase,SOCS,SOCS_box,SOG2,SOR,SOR_SNZ,SOUL,SOXp,SP2,SPA,SPAM,SPAN,SPAN-X,SPARC_Ca_bdg,SPC12,SPC22,SPC25,SPDY,SPK,SPO11_like,SPO22,SPOC,SPOR,SPOUT_MTase,SPOUT_MTase_2,SPRY,SPT16,SPT2,SPW,SPX,SP_C-Propep,SQS_PSY,SR-25,SRA1,SRC-1,SRCR,SRF-TF,SRI,SRP-alpha_N,SRP14,SRP19,SRP1_TIP1,SRP40_C,SRP54,SRP54_N,SRP72,SRP9-21,SRPRB,SRP_SPB,SRR,SRR1,SRX,SSB,SSDP,SSF,SSI,SSP160,SSPI,SSURE,SSV1_ORF_D-335,SSXRD,SSXT,SSrecog,ST7,STAG,START,STAS,STAS_2,STAT1_TAZ2bind,STAT2_C,STAT_alpha,STAT_bind,STAT_int,STE,STE2,STE3,STN,STOP,STT3,STb_secrete,SUA5,SUFU,SUFU_C,SUI1,SUKH-3,SUKH-4,SUN,SUR7,SURF1,SURF2,SURF4,SURF6,SURNod19,SUV3_C,SUZ,SUZ-C,SVA,SVM_signal,SVS_QK,SWI-SNF_Ssr4,SWIB,SWIM,SWIRM,SWM_repeat,SYF2,SYS1,S_100,S_layer_C,S_layer_N,S_locus_glycop,Saccharop_dh,Saccharop_dh_N,Sad1_UNC,Saf-Nte_pilin,Salp15,Salt_tol_Pase,SapA,SapB_1,SapB_2,SapC,Sar8_2,Sarcoglycan_1,Sarcoglycan_2,Sarcolipin,Sars6,Sas10_Utp3,Sas10_Utp3_C,Saw1,SbcCD_C,SbcD_C,Sbi-IV,SbmA_BacA,Scaffolding_pro,ScdA_N,SchA_CurD,Sclerostin,Scm3,ScpA_ScpB,Scramblase,Scs3p,Scytalone_dh,Sda,Sdh5,Sdh_cyt,SdiA-regulated,SdpI,SdrG_C_C,Sds3,Se-cys_synth_N,Seadorna_VP6,Seadorna_VP7,Seadorna_Vp10,Sec1,Sec10,Sec15,Sec16,Sec16_C,Sec16_N,Sec20,Sec23_BS,Sec23_helical,Sec23_trunk,Sec2p,Sec3,Sec31,Sec34,Sec39,Sec6,Sec61_beta,Sec62,Sec63,Sec66,Sec7,Sec7_N,Sec8_exocyst,SecA_DEAD,SecA_PP_bind,SecA_SW,SecB,SecD-TM1,SecD_SecF,SecE,SecG,SecIII_SopE_N,SecM,SecY,Sec_GG,Secretin,Secretin_N,Secretin_N_2,Secretogranin_V,Securin,Sed5p,Sedlin_N,Seipin,Sel1,SelA,SelB-wing_1,SelB-wing_2,SelB-wing_3,SelP_C,SelP_N,SelR,SeleniumBinding,Selenoprotein_S,Self-incomp_S1,Sema,Semenogelin,Semialdhyde_dh,Semialdhyde_dhC,Sen15,Senescence,Senescence_reg,Sensor,Sensor_TM1,Sep15_SelM,SepQ,SepZ,Septin,Septum_form,SeqA,SerH,Ser_hydrolase,Serendipity_A,Serglycin,Serinc,Serine_rich,Serpentine_r_xa,Serpin,Serpulina_VSP,Serum_albumin,Seryl_tRNA_N,Sex_peptide,Sfi1,Sfi1_C,SfsA,Sgf11,SgrR_N,ShK,Shal-type,She2p,She9_MDM33,Shigella_OspC,Shikimate_DH,Shikimate_dh_N,Shisa,ShlB,ShortName,Shufflon_N,Shugoshin_C,Shugoshin_N,Siah-Interact_N,Sial-lect-inser,Sialidase,Sialidase_penC,SicP-binding,SidE,SieB,Sif,Sigma54_AID,Sigma54_CBD,Sigma54_DBD,Sigma54_activat,Sigma70_ECF,Sigma70_ner,Sigma70_r1_1,Sigma70_r1_2,Sigma70_r2,Sigma70_r3,Sigma70_r4,Sigma70_r4_2,Sigma_1_2,Sigma_1s,Sigma_reg_C,Sigma_reg_N,Silic_transp,Sin3_corepress,SinI,Sin_N,Sina,SipA,Sipho_Gp157,Sipho_tail,Sir1,SirA,SirB,Siva,Ski_Sno,Sklp_toxin,Skp1,Skp1_POZ,Sld5,Slp,Slu7,Slx4,SlyX,Sm_multidrug_ex,Smac_DIABLO,Smg4_UPF3,Smoothelin,SmpA_OmlA,SmpB,Smr,SnAPC_2_like,Snf7,SnoaL,SnoaL_2,SnoaL_3,SnoaL_4,Snurportin1,Sod_Cu,Sod_Fe_C,Sod_Fe_N,Sod_Ni,Sof1,Solute_trans_a,Somatomedin_B,Somatostatin,SopA,SopA_C,SopD,SopE_GEF,Sorb,Sororin,Sortase,Sorting_nexin,SoxD,SoxE,SoxG,SoxY,SoxZ,Sox_C_TAD,Sox_N,Soyouz_module,Sp100,Sp38,SpaB_C,Spb1_C,Spc24,Spc42p,Spc7,Spc97_Spc98,SpdB,SpecificRecomb,Spectrin,Sperm_Ag_HE2,Sperm_act_pep,Spermine_synth,Spheroidin,Spherulin4,Spidroin_MaSp,Spike_rec_bind,Spin-Ssty,Spindle_Spc25,Spiralin,SplA,Spo0A_C,Spo0M,Spo12,Spo7,SpoA,SpoIID,SpoIIE,SpoIIIAC,SpoIIIAH,SpoIIID,SpoIIP,SpoIISA_toxin,SpoIISB_antitox,SpoOE-like,SpoU_methylas_C,SpoU_methylase,SpoU_sub_bind,SpoV,SpoVA,SpoVAB,SpoVAD,SpoVAE,SpoVG,SpoVIF,SpoVR,SpoVS,Spond_N,SporV_AA,Spore-coat_CotD,Spore-coat_CotZ,Spore_GerAC,Spore_GerQ,Spore_III_AB,Spore_III_AE,Spore_III_AF,Spore_II_R,Spore_IV_A,Spore_SspJ,Spore_YabQ,Spore_YhaL,Spore_YhcN_YlaJ,Spore_YpjB,Spore_YtfJ,Spore_YtrH,Spore_YunB,Spore_coat_CotO,Spore_permease,Sporozoite_P67,Spot_14,Spp-24,SprA-related,SprA_N,SprT-like,Sprouty,Spt20,Spt4,Spt5-NGN,Spt5_N,Spuma_A9PTase,SpvB,SpvD,Spy1,Squash,Sre,SrfB,Srg,SseB,SseC,SsgA,Ssl1,SspB,SspH,SspK,SspN,SspO,SspP,Ssu72,Stanniocalcin,Stap_Strp_tox_C,Stap_Strp_toxin,Staph_haemo,Staphostatin_A,Staphostatin_B,Staphylcoagulse,Staphylokinase,Statherin,Stathmin,Staygreen,Stb3,StbA,Stc1,Ste5,Ste50p-SAM,Ste5_C,Sterile,Steroid_dh,Sterol-sensing,Sterol_MT_C,Stig1,Stimulus_sens_1,Stirrup,Stk19,Stm1_N,Stn1,Stn1_C,Stomoxyn,Stonin2_N,Stork_head,Str_synth,Strabismus,Strep_67kDa_ant,Strep_SA_rep,Strep_his_triad,Strep_pep,Streptin-Immun,Stress-antifung,Striatin,Strumpellin,Sua5_yciO_yrdC,Subtilosin_A,Suc_Fer-like,Succ_CoA_lig,Succ_DH_flav_C,Sucrose_synth,Suf,SufE,Sugar-bind,Sugar_tr,Sugar_transport,Sugarporin_N,SulA,Sulf_coat_C,Sulf_transp,Sulfakinin,Sulfatase,Sulfate_tra_GLY,Sulfate_transp,Sulfolobus_pRN,Sulfotransfer_1,Sulfotransfer_2,Sulfotransfer_3,Sulphotransf,Suppressor_APC,Suppressor_P21,SurA_N,SurA_N_2,SurA_N_3,SurE,Surf_Ag_VNR,Surfac_D-trimer,Surface_Ag_2,Surface_antigen,Surp,SusD,SusD-like,SusD-like_2,SusD-like_3,SusE,Sushi,Sushi_2,Svf1,Swi3,Swi5,Sybindin,Syd,Syja_N,SymE_toxin,Symplekin_C,SynMuv_product,Synaphin,Synapsin,Synapsin_C,Synapsin_N,Synaptobrevin,Syndecan,Syntaxin,Syntaxin-18_N,Syntaxin-6_N,Synthase_beta,Synuclein,SyrA,T-box,T2SE,T2SE_Nter,T2SF,T2SG,T2SI,T2SJ,T2SK,T2SL,T2SM,T2SM_b,T2SN,T2SS-T3SS_pil_N,T3SS_LEE_assoc,T4-Gluco-transf,T4SS,T4SS-DNA_transf,T4_Gp59_C,T4_Gp59_N,T4_baseplate,T4_deiodinase,T4_gp9_10,T4_neck-protein,T4_tail_cap,T5orf172,T6SS-SciN,T6SS_Vgr,TA0956,TACC,TACI-CRD2,TAF,TAF4,TAF8_C,TAFA,TAFH,TAFII28,TAFII55_N,TAN,TAP35_44,TAP42,TAP_C,TAS2R,TATR,TAT_signal,TAT_ubiq,TB,TB2_DP1_HVA22,TBCA,TBCC,TBD,TBP,TBP-binding,TBPIP,TBSV_P22,TBX,TCL1_MTCP1,TCO89,TCP,TCR_zetazeta,TCTP,TDH,TEA,TEBP_beta,TENA_THI-4,TEP1_N,TES,TFCD_C,TFIIA,TFIIA_gamma_C,TFIIA_gamma_N,TFIIB,TFIID-18kDa,TFIID-31kDa,TFIID_20kDa,TFIID_30kDa,TFIID_90kDa,TFIIE-A_C-term,TFIIE_alpha,TFIIE_beta,TFIIF_alpha,TFIIF_beta,TFIIH_BTF_p62_N,TFIIIC_delta,TFIIIC_sub6,TFIIS_C,TFIIS_M,TFR_dimer,TF_AP-2,TF_Otx,TF_Zn_Ribbon,TGF_beta,TGF_beta_GS,TGFb_propeptide,TGS,TGT,TH1,THAP,THF_DHG_CYH,THF_DHG_CYH_C,THOC7,THP2,THUMP,TIG,TIL,TILa,TIM,TIM-br_sig_trns,TIM21,TIMELESS,TIMELESS_C,TIMP,TIP120,TIP41,TIP49,TIP_N,TIR,TIR-like,TIR_2,TK,TLC,TLD,TLE_N,TLP-20,TLV_coat,TM1506,TM2,TM231,TMA7,TMC,TMEMspv1-c74-12,TMF_DNA_bd,TMF_TATA_bd,TMP,TMP-TENI,TMPIT,TMP_2,TMV_coat,TM_helix,TNF,TNFR_c6,TNV_CP,TOBE,TOBE_2,TOBE_3,TOH_N,TOM13,TOM20_plant,TORC_C,TORC_M,TORC_N,TP1,TP2,TP6A_N,TPD52,TPK_B1_binding,TPK_catalytic,TPMT,TPPII,TPPII_N,TPPK_C,TPP_enzyme_C,TPP_enzyme_M,TPP_enzyme_N,TPR_1,TPR_10,TPR_11,TPR_12,TPR_14,TPR_15,TPR_16,TPR_17,TPR_18,TPR_2,TPR_3,TPR_4,TPR_5,TPR_6,TPR_7,TPR_8,TPR_9,TPR_MLP1_2,TPT,TPX2,TPX2_importin,TP_methylase,TRA-1_regulated,TRADD_N,TRAM,TRAM1,TRAM_LAG1_CLN8,TRAP-delta,TRAP-gamma,TRAPP,TRAPPC-Trs85,TRAPPC10,TRAPPC9-Trs120,TRAP_alpha,TRAP_beta,TRAUB,TRC8_N,TRCF,TRF,TRH,TRI12,TRI5,TRI9,TRIC,TRL,TRM,TRM13,TROVE,TRP,TRP_2,TSA,TSC22,TSCPD,TSGP1,TSNR_N,TSP9,TSP_1,TSP_3,TSP_C,TTKRSYEDQ,TTL,TTSSLRR,TT_ORF1,TT_ORF2,TT_ORF2a,TUDOR,TUG,TYA,TYW3,T_Ag_DNA_bind,T_hemolysin,Ta0938,Tachykinin,Tachystatin_A,Tachystatin_B,Tad,TadE,Tad_C,Taeniidae_ag,Tafi-CsgC,TagA,Tagatose_6_P_K,Tail_P2_I,Tail_tube,Takusan,Talin_middle,Tannase,Tap-RNA_bind,Tape_meas_lam_C,Taq-exonuc,TaqI_C,TarH,Tash_PEST,Tat,TatC,TatD_DNase,Tau95,TauD,TauE,Tautomerase,Tax,Taxilin,Tbf5,TcdA_TcdB,TcdA_TcdB_pore,TcdB_N,TcdB_toxin_midC,TcdB_toxin_midN,Tcell_CD4_Cterm,Tcf25,Tcp10_C,Tcp11,TcpA,TcpE,TcpF,TcpQ,TctA,TctB,TctC,Tctex-1,Tecti-min-caps,Tegument_dsDNA,TehB,Tektin,TelA,Telethonin,Tellurium_res,Telo_bind,Telomerase_RBD,Telomere_Pot1,Telomere_Sde2,Telomere_Sde2_2,Telomere_reg-2,Ten1,Ten_N,Tenui_N,Tenui_NCP,Tenui_NS3,Tenui_NS4,Tenui_PVC2,Ter,TerB,TerC,TerD,Terminase_1,Terminase_2,Terminase_3,Terminase_4,Terminase_5,Terminase_6,Terminase_GpA,Terpene_synth,Terpene_synth_C,TetM_leader,TetR,TetR_C,TetR_C_2,TetR_C_3,TetR_C_4,TetR_C_5,TetR_C_6,TetR_C_7,TetR_C_8,TetR_N,Tet_JBP,Tet_res_leader,Tetrabrachion,Tetradecapep,Tetraspannin,Tex_N,Tfb2,Tfb4,TfoX_C,TfoX_N,TfuA,TgMIC1,Thaumatin,Thermopsin,Thg1,Thg1C,Thi4,ThiC,ThiC-associated,ThiF,ThiG,ThiI,ThiS,ThiS-like,ThiW,Thia_YuaJ,Thioesterase,Thiol-ester_cl,Thiol_cytolysin,Thiolase_C,Thiolase_N,Thionin,Thioredoxin,Thioredoxin_2,Thioredoxin_3,Thioredoxin_4,Thioredoxin_5,Thioredoxin_6,Thioredoxin_7,Thioredoxin_8,Tho2,Thoc2,Thr_dehydrat_C,Thrombin_light,Tht1,ThuA,Thy1,ThylakoidFormat,Thymidylat_synt,Thymidylate_kin,Thymopoietin,Thymosin,Thyroglobulin_1,Tic20,Tic22,TilS,TilS_C,Tim17,Tim44,Tim54,Tiny_TM_bacill,TipAS,Tir_receptor_C,Tir_receptor_M,Tir_receptor_N,Tis11B_N,TisB_toxin,Tissue_fac,Titin_Z,Tme5_EGF_like,Tmem26,Tmemb_14,Tmemb_161AB,Tmemb_170,Tmemb_185A,Tmemb_18A,Tmemb_40,Tmemb_55A,Tmemb_9,Tmemb_cc2,TmoB,Tmp39,Tmpp129,Tn7_Tnp_TnsA_C,Tn7_Tnp_TnsA_N,Tn7_TnsC_Int,Tn916-Xis,Tna_leader,TniB,TniQ,TnpB_IS66,TnpV,TnpW,Tnp_P_element,Tnp_P_element_C,Tnp_zf-ribbon_2,Tobravirus_2B,Tocopherol_cycl,TolA,TolB_N,Tol_Tol_Ttg2,Toluene_X,Tom22,Tom37,Tom37_C,Tom5,Tom7,Tombus_P19,Tombus_P33,Tombus_movement,TonB,TonB_2,TonB_dep_Rec,Topo-VIb_trans,Topo_C_assoc,Topo_Zn_Ribbon,Topoisom_I,Topoisom_I_N,Topoisom_bac,Toprim,Toprim_2,Toprim_3,Toprim_4,Toprim_C_rpt,Toprim_Crpt,Toprim_N,Torsin,Tospo_nucleocap,Totivirus_coat,Tower,ToxN_toxin,Toxin-deaminase,Toxin_1,Toxin_10,Toxin_11,Toxin_12,Toxin_13,Toxin_14,Toxin_15,Toxin_16,Toxin_17,Toxin_18,Toxin_19,Toxin_2,Toxin_20,Toxin_21,Toxin_22,Toxin_23,Toxin_24,Toxin_25,Toxin_26,Toxin_27,Toxin_28,Toxin_29,Toxin_3,Toxin_30,Toxin_31,Toxin_32,Toxin_33,Toxin_34,Toxin_35,Toxin_36,Toxin_37,Toxin_4,Toxin_5,Toxin_6,Toxin_7,Toxin_8,Toxin_9,Toxin_R_bind_C,Toxin_R_bind_N,Toxin_ToxA,Toxin_YhaV,Toxin_trans,TpcC,Tr-sialidase_C,TraA,TraB,TraC,TraC_F_IV,TraD,TraD_N,TraE,TraF,TraF_2,TraG-D_C,TraG_N,TraH,TraH_2,TraI,TraI_2,TraK,TraL,TraN,TraO,TraP,TraQ,TraS,TraT,TraU,TraV,TraW_N,TraX,TraY,Tra_M,Trans_reg_C,Transaldolase,Transcrip_act,Transcrip_reg,Transcript_VP30,Transferase,Transferrin,Transformer,Transglut_C,Transglut_N,Transglut_core,Transglut_core2,Transglut_core3,Transglut_i_TM,Transglut_prok,Transgly,Transgly_assoc,Transglycosylas,Transket_pyr,Transketolase_C,Transketolase_N,Translat_reg,Translin,Transmemb_17,Transp_Tc5_C,Transp_cyt_pur,Transpeptidase,Transport_MerF,Transpos_assoc,Transposase_1,Transposase_20,Transposase_21,Transposase_22,Transposase_23,Transposase_24,Transposase_28,Transposase_31,Transposase_mut,Transthyretin,TrbC,TrbC_Ftype,TrbE,TrbH,TrbI,TrbI_Ftype,TrbL,TrbM,Treacle,Trefoil,Trehalase,Trehalase_Ca-bi,Trehalose_PPase,Trehalose_recp,Trep_Strep,Trep_dent_lipo,TrfA,Tri3,Triabin,Tricho_coat,Trichoplein,Trigger_C,Trigger_N,TrkA_C,TrkA_N,TrkH,Trm112p,Trm56,TrmB,TrmE_N,Trns_repr_metal,Tropomodulin,Tropomyosin,Tropomyosin_1,Troponin,Troponin-I_N,TrpBP,Trp_DMAT,Trp_Tyr_perm,Trp_dioxygenase,Trp_halogenase,Trp_leader1,Trp_leader2,Trp_oprn_chp,Trp_repressor,Trp_syntA,Trs65,TruB-C_2,TruB_C,TruB_N,TruD,TrwB_AAD_bind,TrwC,TryThrA_C,Tryp_alpha_amyl,Trypan_PARP,Trypan_glycop,Trypan_glycop_C,Trypsin,Trypsin_2,Tsg,Tsp45I,TspO_MBR,Tub,Tub_2,Tuberculin,Tuberin,Tubulin,Tubulin-binding,Tubulin_2,Tubulin_C,Tudor-knot,Tup_N,Turandot,Tweety,TyeA,TylF,Tymo_45kd_70kd,Tymo_coat,TypeIII_RM_meth,Type_III_YscG,Type_III_YscX,Tyr-DNA_phospho,Tyr_Deacylase,Tyrosinase,U-box,U1snRNP70_N,U3_assoc_6,U3_snoRNA_assoc,U3snoRNP10,U5_2-snRNA_bdg,U6-snRNA_bdg,U79_P34,UAA,UAF_Rrn10,UBA,UBACT,UBA_2,UBA_3,UBA_e1_C,UBA_e1_thiolCys,UBN2,UBN2_2,UBN2_3,UBN_AB,UBX,UCH,UCH37_bd,UCH_1,UCN2,UCR_14kD,UCR_6-4kD,UCR_Fe-S_N,UCR_TM,UCR_UQCRX_QCR9,UCR_hinge,UDG,UDP-g_GGTase,UDPGP,UDPGT,UDPG_MGDP_dh,UDPG_MGDP_dh_C,UDPG_MGDP_dh_N,UEV,UFC1,UFD1,UIM,UK,UL11,UL2,UL40,UL73_N,UL97,UME,UMP1,UMPH-1,UNC-50,UNC-93,UNC45-central,UN_NPL4,UPAR_LY6,UPF0004,UPF0014,UPF0016,UPF0020,UPF0027,UPF0029,UPF0041,UPF0047,UPF0051,UPF0052,UPF0054,UPF0058,UPF0060,UPF0061,UPF0066,UPF0075,UPF0079,UPF0081,UPF0086,UPF0093,UPF0102,UPF0104,UPF0113,UPF0114,UPF0118,UPF0121,UPF0122,UPF0126,UPF0128,UPF0137,UPF0139,UPF0146,UPF0147,UPF0149,UPF0150,UPF0154,UPF0157,UPF0158,UPF0160,UPF0164,UPF0167,UPF0172,UPF0175,UPF0179,UPF0180,UPF0181,UPF0182,UPF0183,UPF0184,UPF0193,UPF0197,UPF0203,UPF0220,UPF0223,UPF0227,UPF0228,UPF0231,UPF0233,UPF0236,UPF0239,UPF0240,UPF0242,UPF0253,UPF0254,UPF0257,UPF0258,UPF0259,UPF0261,UPF0262,UPF0270,UPF0278,UPF0300,UPF0302,UPF0370,UPF0489,UPF0506,UPF0546,UPF0547,UPF0552,UPF0556,UPF0560,UPF0561,UPF0564,UPF0565,UPF1_Zn_bind,UQ_con,URO-D,US2,US22,USP7,USP8_interact,UT,UTP15_C,UTRA,UVR,UXS1_N,Ub-Mut7C,Ub-RnfH,UbiA,UbiD,Ubie_methyltran,Ubiq-Cytc-red_N,Ubiq-assoc,Ubiq_cyt_C_chap,UcrQ,Ufd2P_core,Ufm1,Uma2,Umbravirus_LDM,UnbV_ASPIC,Unstab_antitox,Upf2,UpxZ,Urb2,UreD,UreE_C,UreE_N,UreF,Urease_alpha,Urease_beta,Urease_gamma,Ureide_permease,Ureidogly_hydro,Uricase,Urm1,Urocanase,Uroplakin_II,Urotensin_II,Use1,Usg,Usher,Uso1_p115_C,Uso1_p115_head,Usp,UspB,Ustilago_mating,Uteroglobin,Utp11,Utp12,Utp13,Utp14,Utp21,Utp8,UvdE,UvrB,UvrC_HhH_N,UvrD-helicase,UvrD_C,UvrD_C_2,UvsW,UvsY,UxaC,UxuA,V-ATPase_C,V-ATPase_G,V-ATPase_H_C,V-ATPase_H_N,V-SNARE,V-SNARE_C,V-set,V-set_CD47,V1R,V4R,VAR1,VARLMGL,VASP_tetra,VBS,VCBS,VD10_N,VDE,VEFS-Box,VEK-30,VERL,VESA1_N,VGCC_alpha2,VGCC_beta4Aa_N,VHL,VHP,VHS,VID27,VIT,VIT1,VIT_2,VKG_Carbox,VKOR,VLPT,VMA21,VOMI,VP40,VP4_2,VP4_haemagglut,VP7,VP9,VPEP,VPR,VPS11_C,VPS28,VPS9,VP_N-CPKC,VQ,VRP1,VRP3,VRR_NUC,VSG_B,VSP,VTC,VWA,VWA_2,VWA_3,VWA_CoxE,VWA_N,VWC,VWD,V_ATPase_I,V_cholerae_RfbT,Vac14_Fab1_bd,Vac14_Fig4_bd,Vac7,VacA,VacA2,VacJ,Vac_Fusion,Vac_ImportDeg,Val_tRNA-synt_C,VanW,VanY,VanZ,Vanabin-2,Varsurf_PPLC,Vault,Vel1p,Velvet,Vert_HS_TF,Vert_IL3-reg_TF,Vesiculo_matrix,Vezatin,Vg_Tdu,Vhr1,Vicilin_N,Vif,Vinculin,Vip3A_N,VirArc_Nuclease,VirB3,VirB8,VirC1,VirC2,VirD1,VirDNA-topo-I_N,VirE,VirE1,VirE2,VirE3,VirE_N,VirJ,VirK,Vir_act_alpha_C,Viral_Beta_CD,Viral_DNA_Zn_bi,Viral_DNA_bi,Viral_DNA_bp,Viral_Hsp90,Viral_NABP,Viral_P18,Viral_Rep,Viral_coat,Viral_cys_rich,Viral_env_E26,Viral_helicase1,Viral_protease,VirionAssem_T7,Virul_Fac,Virul_fac_BrkB,Virulence_RhuM,Virulence_fact,VitD-bind_III,VitK2_biosynth,Vitelline_membr,Vitellogenin_N,VlpA_repeat,Vma12,Vmethyltransf,Vmethyltransf_C,Voltage_CLC,Vps16_C,Vps16_N,Vps23_core,Vps26,Vps35,Vps36_ESCRT-II,Vps39_1,Vps39_2,Vps4_C,Vps5,Vps51,Vps52,Vps53_N,Vps54,Vps55,Vps8,Vpu,Vsr,W2,WAC_Acf1_DNA_bd,WAK,WAK_assoc,WAP,WAPL,WASH_WAHD,WBP-1,WBS_methylT,WCCH,WCOR413,WD-3,WD40,WD40_alt,WES_acyltransf,WGG,WGR,WH1,WH2,WHEP-TRS,WHG,WHH,WI12,WIF,WIYLD,WLM,WND,WPP,WRC,WRKY,WRW,WSC,WSK,WSN,WSS_VP,WT1,WTF,WTX,WVELL,WW,WWE,WWamide,WWbp,WXG100,WYL,W_rich_C,WaaY,Waikav_capsid_1,WavE,Wax2_C,Wbp11,WbqC,Whi5,WhiA_N,Whib,Whirly,Wound_ind,Wx5_PLAF3D7,WxL,Wyosine_form,WzyE,Wzy_C,Wzz,X,X8,XAP5,XET_C,XFP,XFP_C,XFP_N,XG_FTase,XH,XK-related,XLF,XOO_2897-deam,XPA_C,XPA_N,XPC-binding,XPG_I,XPG_I_2,XPG_N,XRCC1_N,XRCC4,XRN_N,XS,XYPPX,X_fast-SP_rel,Xan_ur_permease,XdhC_C,XdhC_CoxI,XendoU,XhlA,XhoI,Xin,XisH,XisI,XkdN,XkdW,Xlink,Xol-1_GHMP-like,Xol-1_N,Xpo1,XylR_N,Xylanase,Xylo_C,Y1_Tnp,Y2_Tnp,YABBY,YARHG,YCII,YDG_SRA,YEATS,YGGT,YHS,YHYH,YIEGIA,YIF1,YL1,YL1_C,YLP,YMF19,YSIRK_signal,YTH,YTV,YWFCY,YWTD,YXWGXW,Y_Y_Y,Y_phosphatase,Y_phosphatase2,Y_phosphatase3,Y_phosphatase3C,Y_phosphatase_m,YaaC,YabP,YadA,Yae1_N,YaeQ,YafO_toxin,YagB_YeeU_YfjZ,YajC,YbaB_DNA_bd,YbaJ,YbaK,YbbR,YbfN,YbgS,YbgT_YccB,YbhQ,YbjM,YbjN,YbjQ_1,YcaO,YcbB,YccJ,YccV-like,YceG,YceI,Ycf1,Ycf15,Ycf34,Ycf4,Ycf54,Ycf66_N,Ycf9,YcfA,YcgL,YcgR,YcgR_2,YchF-GTPase_C,YcxB,Ydc2-catalyt,YdfA_immunity,YdfZ,YdjC,YdjO,Yeast-kill-tox,Yeast_MT,YebF,YebG,YebO,YecM,YecR,YedD,YejG,YesK,YfaZ,YfbU,YfcL,YfdX,YfhD,YfhE,YfhO,YfiO,YfkB,YfkD,YflT,YfmQ,YfzA,YgaB,YgbA_NO,YgbB,YhdB,YhfH,YhfT,YhhN,YhjQ,YhzD,YiaAB,YibE_F,YicC_N,YihI,YiiD_Cterm,Yip1,Yippee,YjbE,YjcQ,YjcZ,YjeF_N,YjfB_motility,YjgP_YjgQ,YjzC,Ykof,YkuD,YkuD_2,YkuI_C,YkyA,YkyB,YlaC,YlaH,YlbD_coat,YlbE,YliH,YlzJ,YmaF,YmdB,YmgB,YmzC,YndJ,YniB,YoaP,YobH,YodA,YodL,YojJ,YokU,YolD,YonK,YopD,YopE,YopE_N,YopH_N,YopJ,YopR_core,YopX,Yopt,YoqO,YorP,Yos1,YozD,YpM,YpjP,YppF,YppG,YpzG,YpzI,YqaJ,Yqai,YqcI_YcgG,YqeY,YqfD,YqfQ,YqgB,YqhG,YqhR,YqjK,YqzE,YqzH,YqzL,YqzM,YrbL-PhoP_reg,YrhC,YrhK,YrvL,YrzO,YsaB,YscJ_FliF,YscJ_FliF_C,YscK,YscO,YscW,YtfJ_HI0045,YtkA,Ytp1,YtpI,YtxC,YtxH,YtzH,YueH,YugN,YuiB,YukC,YukD,YusW,YuzL,YvbH_ext,YvfG,YvrJ,YwhD,YwiC,YwpF,YwqJ-deaminase,YxiJ,YycC,YycH,YycI,YyzF,Z1,ZF-HD_dimer,ZU5,ZYG-11_interact,ZZ,ZapA,Zds_C,Zea_mays_MuDR,Zein,Zein-binding,Zeta_toxin,Zfx_Zfy_act,Zip,ZipA_C,Zn_Tnp_IS1,Zn_Tnp_IS1595,Zn_Tnp_IS91,Zn_clus,Zn_dep_PLPC,Zn_peptidase,Zn_peptidase_2,Zn_protease,Zn_ribbon_2,Zn_ribbon_recom,Zona_pellucida,Zot,Zw10,adh_short,adh_short_C2,alpha-hel2,amfpi-1,bHLH-MYC_N,bZIP_1,bZIP_2,bZIP_C,bZIP_Maf,bact-PGI_C,bcl-2I13,c-SKI_SMAD_bind,cEGF,cIII,cNMP_binding,chaperone_DMP,cobW,cwf18,cwf21,dCMP_cyt_deam_1,dCMP_cyt_deam_2,dDENN,dNK,dTDP_sugar_isom,dTMP_synthase,dUTPase,dUTPase_2,dsDNA_bind,dsRNA_bind,dsrm,eIF-1a,eIF-3_zeta,eIF-3c_N,eIF-4B,eIF-5_eIF-2B,eIF-5a,eIF-6,eIF2A,eIF2_C,eIF3_N,eIF3_p135,eIF3_subunit,eIF3g,eIF_4EBP,eIF_4G1,eRF1_1,eRF1_2,eRF1_3,ecTbetaR2,efThoc1,efb-c,efhand,efhand_1,efhand_2,efhand_3,efhand_Ca_insen,efhand_like,fn1,fn2,fn3,gag-asp_proteas,gag_pre-integrs,gerPA,gp12-short_mid,gp32,gp37_C,gp45-slide_C,gpD,gpUL132,gpW,hEGF,hNIFK_binding,hSac2,hemP,iPGM_N,ig,ketoacyl-synt,lci,m04gp34like,mRNA_cap_C,mRNA_cap_enzyme,mRNA_stabil,mRNA_triPase,mTERF,malic,muHD,nec1,nlz1,nsp7,nsp8,nsp9,ocr,oligo_HPY,ox_reductase_C,p12I,p25-alpha,p31comet,p450,p47_phox_C,pKID,pRN1_helical,peroxidase,phage_tail_N,phiKZ_IP,plasmid_Toxin,polyprenyl_synt,potato_inhibit,priB_priC,rOmpB,rRNA_methylase,rRNA_proc-arch,rRNA_processing,rpo132,rpo30_N,rve,rve_2,rve_3,s48_45,ssDNA-exonuc_C,stn_TNFRSF12A,tRNA-Thr_ED,tRNA-synt_1,tRNA-synt_1_2,tRNA-synt_1b,tRNA-synt_1c,tRNA-synt_1c_C,tRNA-synt_1d,tRNA-synt_1e,tRNA-synt_1f,tRNA-synt_1g,tRNA-synt_2,tRNA-synt_2b,tRNA-synt_2c,tRNA-synt_2d,tRNA-synt_2e,tRNA-synt_His,tRNA_Me_trans,tRNA_NucTran2_2,tRNA_NucTransf2,tRNA_SAD,tRNA_U5-meth_tr,tRNA_anti,tRNA_anti-like,tRNA_anti_2,tRNA_bind,tRNA_bind_2,tRNA_deacylase,tRNA_iecd,tRNA_int_end_N2,tRNA_int_endo,tRNA_int_endo_N,tRNA_lig_CPD,tRNA_lig_kinase,tRNA_m1G_MT,tRNA_synt_1c_R1,tRNA_synt_1c_R2,tRNA_synt_2f,tify,uDENN,ubiquitin,v110,vATP-synt_AC39,vATP-synt_E,vMSA,vWF_A,wnt,ydhR,z-alpha,zf-3CxxC,zf-4CXXC_R1,zf-A20,zf-AD,zf-AN1,zf-Apc11,zf-BED,zf-B_box,zf-C2H2,zf-C2H2_2,zf-C2H2_3,zf-C2H2_4,zf-C2H2_6,zf-C2H2_jaz,zf-C2HC,zf-C2HC5,zf-C2HC_2,zf-C3H1,zf-C3HC,zf-C3HC4,zf-C3HC4_2,zf-C3HC4_3,zf-C3Hc3H,zf-C4,zf-C4H2,zf-C4_ClpX,zf-C4_Topoisom,zf-C4pol,zf-C5HC2,zf-CCCH,zf-CCHC,zf-CCHC_2,zf-CCHC_3,zf-CCHC_4,zf-CCHH,zf-CDGSH,zf-CGNR,zf-CHC2,zf-CHCC,zf-CHY,zf-CSL,zf-CW,zf-CXXC,zf-CpG_bind_C,zf-DBF,zf-DHHC,zf-DNA_Pol,zf-DNL,zf-Dof,zf-FCS,zf-FPG_IleRS,zf-GRF,zf-H2C2,zf-H2C2_2,zf-H2C2_5,zf-HC2,zf-HC5HC2H,zf-HC5HC2H_2,zf-HIT,zf-HYPF,zf-LITAF-like,zf-LSD1,zf-LYAR,zf-MIZ,zf-MYND,zf-MaoC,zf-Mss51,zf-NADH-PPase,zf-NF-X1,zf-NPL4,zf-Nse,zf-P11,zf-PARP,zf-Paramyx-P,zf-RAG1,zf-RING-like,zf-RING_2,zf-RING_3,zf-RING_LisH,zf-RNPHF,zf-RVT,zf-RanBP,zf-SAP30,zf-SNAP50_C,zf-Sec23_Sec24,zf-TAZ,zf-TFIIB,zf-TFIIIC,zf-TRAF,zf-TRM13_CCCH,zf-Tim10_DDP,zf-U1,zf-U11-48K,zf-UBP,zf-UBR,zf-XS,zf-ZPR1,zf-dskA_traR,zf-like,zf-met,zf-met2,zf-nanos,zf-piccolo,zf-primase,zf-rbx1,zf-ribbon_3,zf-trcl,zinc_ribbon_2,zinc_ribbon_4,zinc_ribbon_5
Aerobe_Acaryochloris_marina_MBIC11017,1,0,0,1,1,1,1,0,0,0,0,0,1,1,1,1,1,1,1,0,0,0,0,0,1,1,0,0,1,1,0,1,1,0,1,0,1,0,0,0,0,1,1,1,1,1,1,1,1,1,1,1,0,0,0,0,0,0,0,0,0,1,0,0,1,0,0,0,1,0,0,1,0,0,0,0,1,0,0,1,1,1,0,1,1,1,0,1,1,0,1,1,1,1,1,1,1,1,1,1,1,1,1,1,1,1,1,1,1,1,1,1,0,0,1,0,0,0,0,1,1,1,1,0,0,1,1,1,1,1,0,0,0,1,0,1,1,1,1,1,1,1,1,1,1,1,1,1,0,1,1,0,1,0,1,0,1,0,0,0,0,0,1,1,1,1,1,0,0,1,1,1,1,0,0,0,0,0,1,0,1,1,1,1,1,0,1,1,1,0,1,0,0,0,0,0,0,0,1,0,1,1,1,1,1,1,1,1,1,1,1,1,0,0,1,0,0,1,1,0,0,0,0,0,1,0,0,1,0,0,0,0,1,0,1,0,1,0,0,0,0,0,1,0,0,0,0,0,0,0,0,0,1,0,1,0,1,0,0,1,1,0,0,1,0,0,0,1,0,1,0,0,0,0,1,1,0,0,0,0,0,0,0,0,0,0,0,0,0,0,0,0,0,0,1,0,1,0,0,0,1,0,1,1,1,1,1,1,0,0,1,1,0,1,1,1,1,0,1,1,0,0,0,0,0,1,0,1,1,1,1,0,0,0,1,0,1,0,1,1,1,1,1,1,0,1,1,1,1,0,0,0,0,0,1,1,0,0,0,1,0,0,1,0,0,0,0,1,1,1,1,1,1,1,0,1,1,1,0,0,0,0,1,0,1,0,1,0,0,0,1,1,1,1,0,1,1,1,1,1,1,1,1,1,1,1,1,1,0,0,0,1,0,0,0,0,1,1,1,0,1,1,0,0,0,0,1,1,1,1,1,0,0,0,0,1,0,1,1,0,0,0,0,0,0,0,0,0,0,0,0,0,0,0,0,0,1,1,1,0,0,0,0,0,0,0,0,0,0,0,0,0,1,0,0,0,0,1,1,0,1,0,1,0,0,0,0,0,1,0,0,0,0,0,0,1,0,0,0,0,0,0,0,1,1,0,0,0,1,1,1,1,0,1,0,0,0,0,1,1,1,0,0,1,0,0,0,0,0,0,1,0,0,0,1,1,0,0,0,1,0,0,0,1,1,0,1,0,0,0,0,0,0,0,0,0,0,1,0,0,0,0,1,0,1,1,1,1,1,0,0,1,0,1,1,1,1,1,0,1,0,1,1,1,1,0,1,0,0,1,0,0,0,1,0,0,1,1,1,1,1,1,0,0,0,0,0,0,1,0,0,0,1,1,0,0,0,0,1,0,0,0,0,0,0,0,0,0,0,1,0,0,0,0,0,0,0,0,0,0,1,1,0,0,0,0,1,1,0,1,1,0,0,0,0,0,1,0,1,0,0,0,1,0,1,1,1,1,0,0,1,1,0,0,0,1,0,0,0,1,1,0,0,1,1,0,0,0,1,0,0,0,0,1,0,1,1,1,1,1,1,1,1,0,0,1,0,0,1,0,1,0,0,1,0,1,0,1,0,0,0,0,0,0,0,0,0,1,0,1,0,1,1,0,0,1,0,1,1,1,1,1,0,1,1,0,0,0,1,1,0,0,0,1,0,0,1,0,0,0,0,0,0,1,0,1,1,1,1,0,0,0,0,1,0,1,0,0,0,0,0,0,0,0,0,1,0,0,1,0,0,0,0,0,1,0,0,1,0,1,0,1,1,1,0,0,0,1,1,0,0,0,0,1,0,0,0,0,0,0,0,0,0,0,1,0,0,0,0,1,1,0,1,0,1,0,0,0,0,0,1,1,0,0,0,1,0,1,0,0,0,0,0,0,0,0,0,0,0,0,0,0,0,0,0,0,1,0,0,0,1,1,0,0,1,1,0,0,1,1,0,0,1,1,0,1,0,0,0,0,1,0,1,1,0,0,1,0,0,1,1,0,0,0,0,1,0,1,1,0,0,0,0,0,1,0,0,0,0,1,1,1,1,0,1,0,0,0,0,1,1,0,0,0,0,0,1,0,1,0,1,1,0,1,1,0,0,0,0,0,0,0,0,0,0,0,0,0,0,1,0,0,0,0,0,0,0,1,0,1,0,0,0,0,0,0,0,0,1,0,0,0,0,1,0,0,0,1,1,1,1,0,1,1,0,0,0,1,0,0,0,0,1,1,0,0,1,0,0,1,0,1,0,0,0,1,0,1,1,0,0,1,1,1,0,0,0,0,1,1,0,1,0,0,0,0,1,0,0,0,0,0,0,1,1,0,1,1,1,0,0,0,0,0,1,0,0,0,0,1,1,0,1,0,1,0,1,1,0,0,0,0,0,0,0,0,0,0,0,0,0,0,0,1,0,0,0,0,0,0,0,1,0,0,0,1,0,1,0,0,0,1,1,1,0,0,0,1,0,1,0,0,0,1,0,0,0,0,0,1,0,1,1,0,0,0,0,0,0,0,0,0,0,0,0,0,0,0,1,0,0,0,1,0,0,0,0,0,0,0,1,0,0,1,0,1,0,0,0,0,0,0,0,0,0,0,0,0,1,1,1,0,0,0,0,0,0,0,1,1,0,1,0,0,0,0,1,0,0,0,1,1,0,0,0,0,0,0,0,0,0,0,0,0,0,0,0,1,1,0,0,0,0,0,0,0,0,1,1,1,1,0,0,1,1,1,0,0,0,0,0,0,1,0,0,0,0,0,0,0,0,0,0,0,1,0,1,1,1,0,1,0,0,0,0,1,0,0,0,0,0,0,1,0,0,1,1,0,0,0,1,0,0,0,0,0,0,0,0,0,1,0,0,0,0,1,1,0,0,0,1,1,0,0,1,0,0,1,0,0,1,0,1,1,1,0,1,0,0,1,1,0,1,0,0,1,1,0,0,1,0,1,1,0,1,0,0,0,0,0,0,0,0,0,0,1,0,0,1,1,1,0,1,0,0,0,0,1,1,1,1,1,0,1,1,1,0,1,0,0,0,0,0,0,0,0,0,1,0,1,0,0,0,1,0,0,0,0,0,1,1,0,0,0,0,0,0,1,0,0,0,0,0,0,1,1,1,1,0,0,0,1,0,0,0,0,1,0,0,0,0,1,0,0,0,0,1,0,0,0,0,0,1,0,0,0,0,1,0,0,0,0,0,1,0,0,0,0,0,0,0,0,0,0,0,1,1,0,0,0,0,0,0,0,0,0,0,1,0,0,0,0,1,0,1,0,0,0,0,0,0,0,0,0,1,1,1,0,1,1,1,1,0,0,0,0,0,0,0,1,0,0,0,0,0,0,1,0,0,0,0,1,0,0,0,0,0,0,0,0,0,0,0,0,0,0,1,0,0,0,0,0,1,1,1,0,1,1,1,1,0,1,1,0,0,0,0,1,1,1,1,1,1,1,1,0,0,1,1,0,0,0,0,0,0,1,0,0,0,1,0,1,1,0,1,1,1,1,0,0,1,0,1,0,1,1,0,0,0,1,1,1,0,0,1,0,0,1,1,0,0,0,1,1,0,0,1,0,0,0,0,1,0,0,0,1,1,1,0,1,0,0,0,0,1,0,0,1,0,1,0,0,0,1,0,0,0,0,1,1,1,0,0,0,0,0,1,0,0,0,0,0,0,0,0,0,0,0,0,0,0,0,0,0,0,0,0,1,1,1,0,1,0,0,0,0,0,1,0,0,1,0,0,0,0,1,1,0,0,1,1,0,0,0,1,1,0,0,0,1,0,0,0,0,0,0,0,0,0,0,1,1,1,0,0,1,0,0,0,1,1,0,1,1,1,0,0,0,1,1,1,1,0,0,1,0,1,0,0,1,1,1,0,1,1,1,1,1,1,0,0,1,1,1,1,0,0,0,0,0,1,1,1,0,0,1,0,0,0,1,0,0,0,1,1,0,0,0,0,0,0,0,1,1,0,1,0,0,0,0,0,0,0,1,1,1,1,1,1,0,0,1,0,0,0,0,0,0,0,0,0,1,1,0,0,1,0,1,1,0,1,1,1,1,1,0,0,0,0,0,0,0,0,0,0,0,0,0,0,0,0,0,0,0,1,1,0,0,0,0,1,0,1,1,0,1,0,0,1,1,0,0,1,1,0,0,0,1,0,0,1,1,1,0,0,0,0,0,1,1,0,0,0,1,1,0,0,0,0,0,1,1,0,0,1,0,0,0,0,1,1,0,0,0,0,0,0,0,0,1,1,0,0,0,1,1,1,1,0,1,1,1,1,0,0,0,0,0,0,1,0,1,0,0,1,0,0,0,1,1,0,1,0,0,0,0,0,0,0,0,0,0,0,1,0,1,1,1,0,1,0,0,0,1,1,0,1,1,1,0,0,1,0,0,1,1,1,1,1,1,1,1,1,1,1,1,1,1,1,1,1,1,0,1,0,0,0,0,1,0,0,1,0,0,1,0,0,1,0,1,1,1,0,1,1,0,1,0,1,0,0,1,0,1,0,0,1,0,1,1,1,0,0,0,0,0,0,0,0,1,0,0,0,0,0,1,0,0,0,1,0,1,0,1,1,1,1,1,1,1,1,1,1,0,1,1,1,0,1,1,0,1,1,1,0,1,1,0,0,0,1,1,0,0,0,0,0,1,0,0,0,1,0,0,0,1,0,0,0,0,0,0,1,1,1,0,1,1,0,1,1,0,0,1,1,0,0,1,0,1,1,0,1,0,1,1,0,0,0,0,1,1,0,0,1,1,0,0,1,0,1,0,1,0,1,1,0,0,0,1,0,0,0,1,1,1,0,0,1,1,1,0,0,0,1,1,1,1,1,1,0,1,1,1,1,1,1,1,0,1,1,1,0,0,0,1,1,0,1,0,0,0,0,0,1,1,0,0,0,0,0,1,1,1,0,1,0,0,0,0,0,0,1,1,0,1,0,1,1,1,0,0,1,0,0,0,1,0,0,1,1,0,1,0,0,0,0,1,0,0,0,0,0,0,0,0,0,0,0,0,1,1,0,0,0,0,1,0,0,0,0,0,0,0,1,0,0,0,1,1,0,1,1,1,0,0,1,0,0,0,0,1,0,1,1,0,0,0,0,0,0,0,1,0,0,0,0,0,0,0,1,0,1,0,0,0,1,0,1,0,1,0,0,1,0,1,1,0,0,0,0,0,0,0,1,1,1,1,0,0,0,0,1,0,0,0,0,0,0,0,1,1,0,1,1,1,0,0,0,0,0,0,0,0,0,0,0,1,0,0,0,0,0,0,0,0,0,0,0,0,0,0,0,0,0,1,0,0,1,1,1,0,0,0,0,0,0,0,0,0,0,1,0,0,0,0,0,0,1,0,1,0,0,0,0,1,0,1,0,1,0,0,0,0,0,0,0,0,0,0,0,0,1,0,1,0,0,1,1,0,0,0,0,0,0,0,1,0,0,1,1,0,0,1,1,0,1,0,0,0,0,1,1,1,1,0,1,0,1,0,0,0,0,1,0,0,0,0,0,1,0,1,0,1,1,0,0,1,0,0,0,0,0,0,0,0,0,1,0,0,0,0,1,0,0,0,0,0,0,0,0,0,1,0,0,0,0,0,0,1,0,1,0,0,1,0,0,1,0,1,1,1,0,0,0,0,1,0,0,1,0,0,1,1,0,0,0,1,0,0,0,0,0,1,0,0,0,0,1,0,0,0,0,0,0,0,0,0,0,1,0,1,0,0,1,0,0,0,0,0,0,1,0,1,0,0,0,0,1,0,1,0,0,0,0,0,1,0,1,0,0,0,0,0,0,0,0,0,0,0,0,0,0,0,0,0,0,0,0,1,0,1,0,0,0,0,0,1,0,0,0,0,0,0,0,1,0,0,0,0,0,0,0,0,0,1,1,0,0,0,0,0,1,0,0,0,0,1,1,0,0,0,0,1,1,1,0,1,0,0,0,0,0,0,0,1,0,1,1,1,0,1,0,0,0,0,1,1,1,0,0,0,0,1,0,0,0,0,1,0,1,0,1,0,0,0,0,0,0,0,0,0,1,1,0,1,0,0,0,0,0,0,0,0,0,0,0,0,0,1,1,0,0,0,0,1,0,1,0,0,0,1,0,0,0,0,1,0,1,0,1,0,0,0,0,0,1,0,1,1,0,0,0,0,1,0,0,1,0,1,0,0,0,1,1,0,0,1,0,0,0,0,0,1,1,0,0,0,1,0,0,1,0,0,0,0,1,0,1,0,0,0,1,0,0,0,1,0,1,0,0,0,1,0,0,1,0,0,0,0,0,0,0,1,0,0,0,0,0,0,1,0,0,1,0,0,1,0,0,0,1,0,0,0,0,0,1,0,0,0,1,1,0,0,0,1,1,0,0,0,0,0,0,0,1,0,0,0,1,0,0,0,0,0,0,1,1,1,0,1,1,1,0,1,0,1,0,0,0,0,0,0,0,0,0,0,1,0,0,1,0,1,0,0,0,0,0,0,0,0,1,1,1,1,1,0,0,1,1,1,1,0,0,1,0,1,1,0,0,0,1,0,0,0,0,1,0,0,1,0,0,0,0,0,0,0,1,0,0,0,0,0,0,0,0,0,1,0,0,0,1,0,0,0,0,1,0,0,1,0,0,1,0,0,0,0,1,0,0,0,1,0,0,0,0,0,1,0,0,0,0,0,0,0,0,0,0,0,1,0,1,0,0,0,0,1,0,0,1,0,1,0,0,0,1,0,0,0,0,0,0,0,0,0,0,0,1,0,1,1,1,0,0,0,0,0,0,1,1,0,0,0,0,1,1,1,0,0,0,0,0,0,0,0,1,0,1,0,1,1,0,1,0,0,0,0,1,0,0,0,0,0,0,0,0,1,1,1,0,1,0,0,0,1,0,0,1,0,0,0,0,0,0,0,0,0,1,0,1,1,0,0,0,0,0,0,0,0,0,0,0,0,1,0,0,0,0,0,1,0,0,1,0,0,0,1,0,1,1,1,1,0,0,0,0,0,0,0,1,1,1,0,0,0,0,0,0,0,1,1,0,0,1,0,0,0,1,0,1,0,0,0,1,0,0,0,1,1,1,0,0,1,0,1,1,0,0,1,0,0,1,0,0,1,1,1,0,0,0,0,0,1,0,0,0,0,0,1,0,1,0,0,0,1,1,0,0,0,0,0,0,0,0,1,1,0,1,1,1,0,0,0,0,1,0,0,0,0,0,0,0,1,0,0,0,0,1,0,0,0,0,1,0,0,0,0,0,0,0,0,0,0,0,0,1,0,0,0,0,0,1,1,0,1,0,1,0,1,1,1,0,0,0,0,1,0,0,0,0,0,0,0,1,0,1,0,1,0,1,1,1,0,0,1,0,0,0,0,0,1,1,0,0,1,1,0,1,0,1,1,0,0,0,1,1,0,0,0,1,1,1,1,0,0,1,0,0,0,0,0,1,0,0,1,1,0,1,0,0,1,0,0,0,0,0,0,1,0,0,0,0,1,0,1,1,1,0,0,1,0,0,1,1,1,1,1,0,0,1,0,1,1,1,1,0,0,0,0,0,1,0,0,0,0,0,0,1,1,0,0,1,0,0,0,0,0,0,1,0,0,1,1,0,0,0,0,0,0,0,0,0,0,0,0,1,0,0,0,1,0,0,1,1,0,0,1,0,1,0,0,0,1,1,1,0,0,0,0,0,0,0,0,0,0,0,0,1,0,0,1,0,0,1,0,1,0,0,0,0,1,0,1,1,0,1,0,0,0,0,1,0,0,0,0,0,0,0,0,1,0,0,0,0,0,0,1,1,0,0,0,0,0,0,0,0,1,1,0,0,0,0,1,1,0,1,0,0,0,0,1,1,1,1,0,1,1,0,1,0,1,0,0,0,1,0,1,1,1,0,1,0,0,0,1,1,1,0,1,0,0,1,0,0,0,0,1,1,0,0,0,0,0,0,0,0,0,0,0,0,0,0,0,0,1,0,0,0,0,0,1,0,0,0,1,0,1,1,0,0,0,0,0,1,0,0,1,0,1,0,0,1,1,0,0,1,0,0,0,0,0,0,0,0,0,0,0,0,0,0,0,0,0,1,0,0,0,0,1,0,0,1,1,0,0,0,0,0,1,0,1,0,0,0,0,0,1,1,0,0,1,0,1,0,0,1,0,0,0,0,1,0,0,0,0,0,1,0,0,1,0,0,0,0,0,1,0,1,0,0,0,0,0,0,0,0,0,0,0,0,1,1,0,1,1,0,0,0,0,0,0,0,0,1,0,0,0,0,0,0,0,1,0,0,0,0,0,0,0,0,0,0,1,0,0,1,0,0,0,0,1,0,0,0,1,0,0,1,0,1,0,0,0,0,0,0,0,0,0,0,0,0,0,0,0,1,1,0,0,1,0,1,0,0,0,0,0,1,0,0,0,0,0,0,0,0,0,0,0,0,0,0,0,0,0,1,0,0,0,1,0,0,1,0,1,0,0,0,0,0,1,0,1,0,0,0,0,0,0,1,1,0,0,1,1,1,0,0,1,0,0,0,0,0,0,0,0,0,0,0,1,0,0,0,1,0,0,1,0,0,0,0,0,0,0,0,0,1,0,1,0,0,0,0,0,0,1,1,0,0,0,0,1,0,0,0,0,0,0,0,0,1,0,0,0,0,1,0,1,0,0,0,0,1,0,1,0,0,1,1,1,1,1,1,0,0,0,0,1,0,0,0,0,1,0,1,0,0,0,1,1,1,0,0,0,0,0,1,0,1,0,0,0,1,0,0,0,0,1,0,1,0,0,0,1,0,0,1,0,0,0,0,0,1,1,0,1,0,0,0,0,1,0,0,0,0,0,0,0,1,1,1,0,0,0,0,1,0,0,0,1,0,0,0,0,0,0,0,1,0,1,0,0,0,0,0,0,0,1,0,0,0,1,1,0,1,1,0,1,0,0,0,0,0,0,1,0,0,1,1,0,1,1,1,0,0,0,0,0,0,1,0,0,0,0,1,1,0,1,0,1,0,1,1,0,0,1,1,0,0,0,1,0,0,0,1,0,1,1,0,1,0,0,0,0,0,0,0,1,1,0,0,0,0,0,1,1,0,1,0,0,0,0,0,1,0,0,0,1,1,1,1,1,0,0,1,0,0,0,0,1,0,0,1,0,1,0,1,0,1,1,1,1,0,1,0,0,0,0,0,1,1,0,0,1,0,0,0,0,1,1,1,1,1,0,0,1,0,0,1,0,1,0,0,0,1,1,0,0,0,0,0,1,0,1,0,1,0,0,0,0,0,0,0,0,0,0,0,0,0,0,0,0,0,0,1,0,0,0,0,0,1,0,0,1,0,1,0,0,0,0,0,0,0,0,0,1,1,0,1,0,0,0,0,0,0,0,0,0,1,1,0,0,0,1,0,0,0,0,0,0,0,0,0,1,1,0,0,0,1,0,1,1,0,1,1,0,0,0,0,0,0,0,1,0,1,0,0,0,1,0,0,0,0,0,0,0,0,1,1,0,0,1,0,0,1,0,0,1,0,0,1,1,1,0,0,1,0,0,0,0,1,0,1,1,0,1,0,0,0,0,0,0,0,0,1,0,1,0,1,1,0,0,0,0,1,0,0,0,0,0,1,0,1,1,0,1,1,1,0,1,1,0,0,0,1,0,0,0,0,1,1,0,0,1,0,0,0,0,1,0,0,1,0,0,0,0,0,0,1,0,0,0,0,0,0,1,0,0,1,0,1,0,0,0,1,0,0,0,1,0,0,0,1,0,1,0,0,0,0,1,1,0,1,1,0,0,0,0,1,0,0,0,0,0,1,0,1,0,1,0,0,0,0,0,1,1,0,1,0,1,1,0,0,0,1,0,0,0,0,0,1,0,0,1,1,0,0,1,0,0,1,0,0,1,1,1,0,1,0,0,1,0,0,0,0,0,0,1,0,0,0,0,0,1,0,1,0,0,1,1,0,0,0,0,0,0,0,0,1,0,1,0,0,0,0,0,0,1,0,1,0,0,0,1,0,0,1,1,0,0,0,0,0,0,0,0,0,0,1,1,0,0,0,1,0,0,0,0,0,0,0,1,0,0,0,1,1,1,0,1,0,0,0,0,0,0,0,0,0,0,1,1,0,1,0,0,0,0,0,1,1,0,0,1,0,0,0,1,1,0,0,0,0,0,0,1,0,0,0,1,0,1,0,0,1,0,1,0,1,0,0,0,0,0,0,0,1,0,0,0,1,0,1,0,0,0,0,0,0,0,0,1,0,0,0,0,1,0,0,0,0,1,0,1,0,0,0,0,1,0,0,0,0,0,0,1,0,0,1,0,0,0,0,1,0,0,0,0,0,0,1,0,0,0,0,1,0,0,1,1,0,0,0,0,0,1,0,0,1,0,0,1,1,1,0,0,0,0,0,0,1,1,0,0,0,0,0,0,0,0,0,0,0,0,1,0,1,0,0,0,1,0,0,1,0,0,0,0,0,0,0,0,0,0,1,1,0,0,0,0,0,1,0,1,0,0,1,0,1,0,0,0,0,0,0,0,1,0,0,0,0,0,0,0,0,0,0,0,0,0,0,1,0,0,0,1,1,0,0,0,0,0,0,1,0,0,0,1,0,0,0,1,0,0,0,0,1,0,1,0,0,0,1,0,1,1,0,1,0,0,0,0,0,0,0,0,0,0,0,0,0,0,1,0,0,1,0,0,0,0,0,0,0,0,0,0,0,0,0,1,1,0,0,1,0,0,0,1,1,0,1,0,0,0,0,0,1,1,0,0,1,0,0,0,0,1,0,0,0,0,0,0,0,0,0,0,1,0,0,1,1,0,1,0,0,0,1,1,0,0,1,0,0,0,1,0,0,1,0,0,0,0,0,0,0,1,0,0,0,0,1,0,0,0,0,0,0,1,0,0,0,0,0,0,0,0,0,0,0,1,0,0,0,0,0,0,0,0,0,0,0,0,0,0,1,0,0,0,1,0,0,0,0,1,0,0,0,1,1,0,0,0,1,0,0,0,0,1,0,0,1,0,0,0,0,0,0,0,0,0,0,0,0,0,0,1,1,0,0,1,0,0,0,0,0,1,0,0,0,0,0,0,0,0,0,0,1,1,0,1,0,0,0,0,1,1,1,0,1,0,0,0,0,0,0,0,0,1,0,0,0,0,0,1,1,0,0,0,1,0,1,1,0,0,0,0,0,0,0,1,0,0,0,0,0,0,0,1,0,0,1,1,1,1,1,1,1,0,0,0,0,0,0,1,0,0,0,1,0,0,0,0,1,1,0,0,0,1,1,1,0,1,0,0,0,1,1,0,1,0,0,1,0,0,0,1,1,1,0,1,1,1,1,0,1,0,0,1,1,0,0,1,0,0,1,0,0,1,1,0,0,0,0,0,1,1,1,0,1,1,0,1,0,1,0,1,0,1,0,0,0,1,1,1,1,0,0,0,1,1,1,0,0,1,1,0,1,1,0,0,0,0,0,0,0,1,1,1,0,1,0,0,0,0,0,1,0,1,0,1,1,0,0,0,0,0,0,1,1,1,1,1,0,1,0,0,0,1,0,1,0,0,1,0,0,0,0,1,0,0,0,0,0,1,0,0,1,1,1,0,1,1,1,0,1,1,0,0,0,0,0,1,0,0,1,0,0,0,0,0,0,1,0,0,0,0,1,0,1,0,0,1,1,0,0,0,1,0,0,0,0,1,1,1,0,1,1,0,1,0,1,1,1,1,1,1,1,0,0,0,0,0,0,1,0,1,0,0,0,0,0,0,1,0,1,0,0,0,0,0,0,0,0,1,1,0,0,0,0,0,1,1,0,0,0,0,1,0,0,0,0,1,1,1,1,1,1,1,1,0,1,1,1,1,0,0,1,1,1,1,1,1,1,1,1,1,0,1,1,1,1,0,0,1,0,0,0,1,0,0,0,0,1,0,1,1,1,0,1,0,0,1,0,0,0,0,0,0,0,1,0,1,0,0,1,0,0,0,1,0,1,0,0,0,1,0,0,0,1,0,0,0,1,1,1,1,1,0,1,0,0,1,0,0,0,0,1,1,0,0,1,1,1,0,0,0,1,0,0,0,0,1,1,1,0,0,1,1,0,1,1,1,1,0,0,1,0,0,0,0,0,0,0,0,0,0,1,0,1,0,0,1,0,0,1,0,0,0,1,0,0,0,0,0,1,1,1,0,0,0,0,1,0,0,0,1,1,1,1,1,0,0,0,0,0,1,0,1,0,0,0,1,0,1,0,0,1,0,0,1,0,1,0,1,0,1,1,0,0,1,0,0,0,1,0,1,1,0,0,0,0,1,0,0,0,0,0,0,0,1,0,1,0,1,0,0,0,0,0,0,0,0,0,0,0,0,1,0,0,0,0,1,1,0,0,1,1,0,1,0,0,0,0,0,1,0,0,0,0,0,0,0,0,1,0,0,1,1,0,0,0,0,0,0,0,0,0,0,1,0,1,0,1,0,0,0,0,0,0,0,0,0,0,0,0,1,0,1,0,0,1,0,0,0,0,0,0,0,1,1,0,1,0,1,0,1,1,0,1,0,0,1,0,0,0,1,0,0,1,0,0,0,0,0,0,1,0,0,0,1,1,0,0,0,0,0,0,0,0,0,0,0,0,1,0,0,0,1,0,0,0,1,0,0,0,0,0,1,1,1,0,0,1,0,1,0,0,1,0,1,1,0,0,0,0,0,1,0,1,0,0,1,0,0,0,1,0,0,1,0,0,0,0,0,0,0,0,1,1,0,0,1,0,0,0,0,0,1,0,1,0,1,0,1,0,1,1,0,0,1,0,0,0,0,0,0,0,1,1,1,1,0,0,1,0,1,0,0,1,1,0,0,0,1,0,1,1,1,0,1,0,0,0,0,1,1,1,0,1,1,1,1,0,0,0,0,1,0,1,0,0,0,0,0,0,1,1,0,0,0,0,0,1,1,0,0,0,0,0,1,0,0,0,0,1,1,0,0,0,0,0,0,1,1,1,1,0,0,1,0,0,0,1,1,1,0,1,1,0,1,1,0,1,0,1,1,0,0,0,1,1,0,0,0,0,0,0,0,0,0,0,0,1,0,0,0,0,0,0,0,1,0,0,0,0,1,1,1,0,0,0,0,0,0,0,0,1,0,0,0,0,1,0,0,0,0,0,1,0,1,0,1,1,0,1,1,0,0,0,0,0,0,1,0,0,0,0,0,1,1,0,0,0,0,0,0,0,1,1,0,1,1,1,1,1,0,1,1,0,1,0,0,0,0,1,0,0,1,1,1,1,1,0,0,0,0,0,0,0,0,0,0,0,0,1,0,0,0,0,1,1,0,0,1,0,0,0,0,0,0,0,1,0,1,0,0,0,1,1,0,0,0,0,0,0,1,0,0,1,0,0,1,0,0,0,1,1,0,0,0,1,1,0,1,0,0,0,0,0,0,0,0,1,1,0,0,0,0,0,0,0,1,1,1,1,1,1,0,0,1,1,1,1,0,0,0,0,0,0,0,0,1,1,0,0,0,0,0,0,1,1,0,0,0,0,0,1,1,0,0,0,0,0,0,0,0,0,0,1,0,0,1,0,1,0,0,0,1,1,0,0,0,0,0,1,0,1,0,0,0,1,0,0,0,1,0,1,0,1,0,0,0,0,0,0,0,1,0,0,0,1,0,1,0,0,0,0,0,1,0,1,0,1,0,1,0,0,1,0,1,1,1,0,1,1,0,0,1,0,0,0,0,0,0,0,0,1,0,1,0,1,1,1,1,0,0,0,1,1,0,0,0,0,0,0,0,0,0,1,0,1,0,1,1,1,0,0,1,0,0,1,0,0,0,1,1,1,1,1,1,1,0,0,0,0,0,0,0,0,0,1,1,1,0,0,0,0,0,0,0,0,0,0,0,0,1,0,0,0,0,1,0,0,0,0,1,1,0,0,0,0,1,0,0,0,1,1,1,1,0,0,1,1,1,0,1,1,0,0,1,0,0,0,0,1,1,0,0,1,0,0,0,0,0,0,0,1,1,0,0,0,0,1,1,1,1,1,0,1,1,1,0,1,1,0,0,0,0,0,0,0,1,1,0,0,0,0,1,0,0,1,0,0,1,0,0,0,0,0,0,1,1,1,1,0,1,0,0,0,0,1,0,1,0,0,1,1,0,1,0,0,1,1,0,1,1,0,0,0,1,1,1,1,1,0,0,0,0,0,1,0,1,1,1,0,0,0,0,0,1,1,1,0,0,0,1,0,1,0,0,0,0,1,0,1,0,0,1,0,1,0,1,1,1,1,1,0,1,0,0,0,1,0,0,1,1,1,0,0,1,0,0,1,0,1,0,0,1,1,1,0,0,0,1,0,1,1,1,0,1,0,1,1,1,0,1,1,0,1,1,1,0,0,1,1,1,1,1,1,0,1,1,1,1,1,1,1,1,1,1,1,1,1,1,1,1,1,1,1,1,1,1,0,0,0,1,1,1,1,1,0,1,0,0,1,0,1,0,0,0,0,0,0,0,0,1,0,0,0,0,0,1,0,0,0,1,0,0,0,0,0,0,0,0,0,0,0,1,1,1,0,0,0,0,0,1,0,0,1,0,1,1,0,0,0,0,0,0,0,0,1,1,1,1,1,1,1,0,1,1,0,0,1,0,0,0,1,0,0,0,1,0,0,1,0,0,0,0,1,0,0,1,1,0,1,0,1,0,0,0,0,1,1,0,1,0,0,0,1,0,0,0,0,1,0,1,0,0,0,0,0,1,1,0,1,0,0,1,1,1,0,0,1,1,1,0,0,0,0,1,1,0,1,0,1,1,0,0,0,0,0,0,0,1,1,0,0,0,0,0,1,1,1,1,0,0,1,0,1,0,1,1,1,1,0,0,1,1,1,0,1,0,0,0,1,0,1,0,0,0,0,0,0,0,0,0,0,0,0,0,1,0,1,0,0,0,0,0,1,1,0,1,1,0,1,1,0,1,0,1,1,1,0,1,0,0,1,1,1,1,0,0,0,1,0,1,1,1,1,1,1,1,1,1,1,0,0,1,0,1,1,0,0,0,1,0,0,0,0,0,1,1,1,1,0,1,1,1,0,1,0,1,1,0,0,0,0,0,1,1,1,0,0,1,0,1,0,0,0,0,1,1,1,1,1,1,0,0,0,1,0,0,0,0,0,0,0,1,1,0,1,0,0,1,0,0,1,0,0,0,0,0,0,0,0,1,1,1,1,1,0,0,0,0,1,0,0,0,0,1,0,0,0,1,0,0,1,0,1,1,1,0,0,1,0,0,1,1,1,1,1,1,0,1,0,1,1,0,1,1,1,1,1,1,0,0,0,1,0,1,1,1,0,0,1,1,0,0,0,0,0,0,0,0,0,0,0,0,0,0,0,0,0,0,0,0,0,0,0,0,0,0,0,0,0,0,1,1,1,0,0,0,1,0,0,0,0,1,0,0,0,1,0,1,0,0,0,0,0,0,0,0,1,1,1,1,0,0,0,0,0,0,1,0,0,1,1,0,1,1,1,1,1,0,0,1,1,0,0,0,1,1,0,0,0,1,0,0,1,0,0,1,1,1,1,0,0,0,1,1,1,0,0,0,0,1,0,0,0,1,1,1,1,0,1,0,0,0,1,1,1,0,0,1,0,1,0,0,0,1,1,1,0,0,0,0,0,1,1,1,0,0,1,0,1,0,0,0,0,0,0,0,1,0,1,0,1,0,0,0,0,0,0,0,0,0,0,0,1,0,0,1,0,0,0,0,1,1,0,0,0,0,0,1,0,0,0,0,0,1,0,1,1,1,1,1,1,1,1,1,1,1,1,0,0,0,0,1,1,0,1,1,0,0,0,1,1,0,1,1,0,0,0,0,0,1,1,0,0,1,0,0,0,1,1,1,1,0,1,0,1,1,1,1,1,0,0,1,1,1,1,1,0,1,0,0,0,0,0,0,1,0,0,1,1,0,0,0,0,1,0,0,0,0,1,1,0,0,0,1,0,0,0,1,0,1,1,0,0,0,0,1,0,0,1,1,1,1,1,0,0,1,0,0,1,0,1,0,0,0,0,0,1,1,0,0,0,1,1,1,1,0,0,1,0,1,1,0,1,1,1,0,1,0,1,0,0,0,0,0,0,0,0,0,0,0,1,0,1,0,0,1,0,1,0,0,1,0,0,0,0,1,0,1,1,1,1,1,0,0,1,1,1,0,0,0,0,1,1,0,1,1,1,1,1,0,0,1,0,0,0,0,0,0,0,0,0,0,1,0,0,1,0,1,0,1,0,1,0,0,0,1,0,1,1,0,1,0,1,1,1,1,1,1,1,0,0,1,1,0,0,1,0,1,0,0,1,0,1,1,1,1,1,0,0,0,1,1,1,1,1,0,0,1,1,1,1,0,1,0,1,1,1,1,1,1,1,1,1,1,1,1,1,1,1,1,1,1,1,1,1,1,1,1,1,1,1,1,1,1,1,1,1,1,1,1,0,1,1,0,1,1,1,1,0,0,1,1,0,1,1,0,1,1,0,0,0,0,1,0,0,1,1,0,0,1,0,1,1,1,0,0,0,0,0,0,0,0,0,0,0,0,1,0,0,0,1,1,0,0,1,1,1,1,0,0,1,0,0,0,0,0,1,1,0,0,0,1,0,0,0,0,0,0,1,0,0,0,0,0,0,1,0,0,0,0,1,0,0,0,0,0,0,0,0,0,0,0,0,0,0,0,0,0,0,0,0,0,0,0,0,0,0,1,0,0,0,0,0,0,0,0,0,0,0,0,0,0,0,0,0,0,0,0,0,1,1,0,0,0,1,0,0,0,0,0,1,0,0,0,0,0,1,0,0,0,1,0,0,0,1,0,0,0,0,0,0,0,0,1,1,1,1,0,0,0,0,1,1,1,0,0,0,0,0,1,0,1,1,1,1,1,0,1,0,0,1,1,1,0,1,0,1,0,1,1,1,1,0,0,0,0,0,0,0,1,0,0,0,1,1,1,1,0,0,0,1,0,1,0,0,0,0,0,0,0,0,1,0,1,1,0,1,1,1,0,1,1,0,1,0,1,0,0,0,0,0,1,1,0,0,0,1,1,0,0,0,0,0,1,0,1,0,0,0,0,1,0,1,1,1,1,0,1,1,1,1,1,0,1,1,1,0,0,0,0,0,0,0,0,1,0,0,0,0,0,0,0,0,0,0,1,0,0,1,0,0,1,1,1,0,1,1,0,0,0,0,0,0,1,1,0,0,1,1,0,1,1,0,0,0,0,0,0,1,0,0,0,0,1,0,0,0,0,0,0,0,1,0,1,1,0,1,1,1,0,0,1,0,0,0,0,0,0,1,1,0,0,0,0,0,0,1,0,0,0,1,0,0,0,0,1,0,0,0,0,0,0,0,0,0,0,0,0,0,0,0,0,0,0,0,1,0,1,0,1,0,0,1,0,0,0,1,0,0,0,1,0,0,1,0,0,0,0,0,0,0,0,0,0,0,0,0,0,0,0,0,0,0,1,1,0,0,0,0,0,0,0,1,0,0,0,0,0,1,0,0,0,0,0,0,0,0,0,0,0,0,0,0,1,1,0,0,0,0,1,0,0,0,0,0,1,0,0,1,0,1,0,0,0,1,1,1,0,0,0,0,1,0,0,1,0,0,0,0,0,1,0,1,0,0,0,0,0,0,0,1,1,1,1,1,0,0,0,0,0,0,0,0,0,0,0,0,1,1,0,0,0,0,0,1,1,0,1,0,1,0,0,1,1,1,0,1,1,0,0,0,1,0,1,0,0,1,1,0,0,0,0,0,1,0,1,0,0,0,1,0,1,1,1,0,1,0,0,1,0,0,1,0,0,1,0,1,0,0,0,0,0,0,1,0,0,0,0,0,0,0,1,0,0,0,0,0,0,0,0,0,1,0,0,0,1,0,0,0,0,0,0,0,1,1,0,0,0,0,0,0,0,0,0,0,0,0,1,0,1,0,1,0,0,1,1,0,1,0,1,0,0,0,1,0,1,1,1,1,1,0,1,0,0,0,0,1,0,0,1,1,1,1,1,0,1,0,1,1,0,1,0,0,0,1,0,0,1,1,0,1,1,1,0,0,0,0,0,1,1,1,1,1,0,0,0,1,1,1,1,1,0,0,1,0,0,0,0,1,1,0,0,0,0,1,1,1,0,0,1,0,0,0,1,0,1,1,0,0,0,0,0,0,0,1,1,1,0,1,1,1,0,0,0,0,0,1,1,1,0,1,0,0,1,0,0,1,0,0,1,1,0,0,0,0,1,1,0,0,1,1,0,1,1,0,0,0,0,0,0,1,0,1,1,0,1,1,1,1,1,1,0,0,0,0,0,0,0,0,1,0,0,0,0,0,1,1,0,0,0,0,0,0,0,0,0,1,0,0,0,0,1,0,0,0,1,0,0,0,1,0,0,1,1,0,1,1,1,1,1,1,0,0,0,0,1,0,0,0,1,1,0,0,0,0,0,0,1,0,0,0,0,1,1,0,0,1,0,0,0,1,0,0,1,1,1,1,1,0,1,0,1,1,1,1,0,0,0,0,0,0,1,0,0,1,0,1,0,0,1,0,0,0,0,0,0,0,0,0,0,0,0,0,0,1,0,1,0,0,1,0,0,1,0,0,0,0,0,0,0,0,1,1,1,0,0,0,1,0,0,1,1,1,1,1,1,0,0,0,0,0,0,0,0,0,0,0,1,0,0,1,0,0,1,0,0,0,0,1,1,1,1,0,0,0,1,0,0,0,1,0,0,0,0,1,0,0,0,0,0,1,0,0,1,0,1,0,1,1,0,0,0,1,1,0,1,1,1,0,0,0,0,0,0,1,0,0,0,0,0,0,0,0,1,1,1,0,0,0,1,1,0,0,0,0,0,0,1,0,0,0,0,0,0,0,0,0,0,0,0,1,0,0,0,0,0,1,1,0,0,0,0,0,1,0,0,0,0,1,0,1,1,0,1,0,0,1,0,1,1,0,1,0,0,1,1,0,0,0,0,0,1,0,1,1,1,0,1,0,0,0,1,1,0,1,0,0,0,1,0,0,0,0,0,0,0,1,0,0,0,0,1,0,0,0,0,0,1,1,1,0,0,0,0,0,1,0,0,0,1,1,0,1,1,0,1,1,0,1,0,0,0,0,1,0,0,1,0,0,1,0,0,0,0,0,1,0,0,0,0,0,1,1,1,0,0,1,0,1,0,0,0,0,0,0,0,0,0,1,0,0,0,0,0,0,1,0,0,0,0,1,0,0,0,1,1,0,1,0,1,0,0,0,1,0,1,0,1,1,1,1,0,0,0,0,0,1,1,1,0,1,0,0,1,1,1,1,1,1,0,0,0,0,0,0,0,0,0,0,0,0,0,0,0,1,0,1,0,1,1,1,1,0,0,1,1,0,1,0,1,1,1,1,0,1,1,1,1,0,1,1,1,1,1,1,1,1,1,1,1,1,0,1,0,0,1,0,0,1,0,1,1,1,1,0,1,1,0,1,1,1,1,0,0,1,0,0,0,0,1,0,0,0,0,0,0,1,0,0,0,1,0,1,0,0,0,0,0,1,1,1,1,0,0,0,0,1,0,0,0,0,0,1,0,0,1,0,0,0,1,0,0,1,0,0,0,1,1,1,1,1,1,0,1,1,1,1,0,0,0,1,1,0,1,1,1,1,1,0,1,1,1,1,0,0,0,0,0,1,0,0,1,0,0,0,1,0,0,0,0,0,0,0,0,0,1,0,0,1,1,1,0,1,1,0,0,1,1,1,0,0,1,0,0,1,1,0,0,0,1,0,1,0,0,1,0,1,0,0,0,0,1,1,1,0,0,1,1,0,0,0,0,0,1,0,1,1,1,1,1,1,0,0,0,0,1,1,1,1,1,1,1,0,0,0,0,0,0,0,0,0,1,0,1,0,0,1,0,0,0,0,0,0,0,0,0,0,0,0,1,0,0,0,0,0,0,0,0,1,0,0,1,1,0,0,1,1,0,0,0,0,0,0,0,0,0,0,0,1,0,0,1,1,1,1,1,1,1,1,1,1,1,1,1,1,0,0,0,0,0,1,0,0,1,1,0,1,0,0,1,1,0,0,0,0,1,0,0,0,0,0,1,0,0,1,0,1,1,0,0,0,0,0,0,0,1,0,1,1,0,0,0,1,1,1,0,0,1,1,1,0,0,0,0,1,1,0,0,1,0,1,1,0,0,1,0,1,0,0,0,0,0,0,0,0,0,0,0,0,0,1,0,0,0,0,0,1,0,0,0,0,0,0,1,1,0,0,0,0,1,0,0,0,1,0,0,0,0,0,0,0,1,1,0,0,1,1,1,1,0,0,0,0,0,0,0,0,0,0,0,0,0,1,0,0,0,1,0,0,0,1,0,0,0,1,1,1,1,1,1,0,1,1,1,0,1,0,1,1,0,1,0,0,1,0,0,0,1,0,0,0,0,1,1,1,0,0,0,1,0,1,1,1,1,1,0,0,0,1,0,0,1,0,0,0,0,0,1,1,0,0,0,0,0,0,0,0,0,0,0,0,0,1,0,1,0,0,0,1,1,0,1,1,0,1,1,1,0,1,1,1,0,0,1,1,0,1,0,0,0,0,1,0,0,1,0,1,1,1,0,1,1,0,0,1,0,0,0,0,0,0,0,1,1,0,1,0,0,1,0,1,0,0,1,0,0,1,0,0,0,0,0,0,0,0,0,0,0,0,0,0,1,0,0,0,0,0,0,1,0,0,0,0,1,0,0,0,0,0,0,0,1,0,0,0,0,1,0,0,0,1,0,0,0,0,0,0,1,0,0,1,0,0,0,0,1,1,1,1,1,0,1,1,0,0,0,0,1,0,1,1,1,1,1,1,0,0,0,0,0,1,1,1,0,1,0,1,0,0,1,0,0,0,0,1,0,0,1,1,0,0,1,0,1,1,0,0,0,1,1,0,0,1,0,0,0,1,0,1,1,1,1,0,0,0,1,0,1,0,0,0,0,0,1,1,0,0,1,1,1,0,0,1,0,0,0,1,0,0,0,0,1,0,0,0,0,0,1,0,1,1,0,0,0,0,0,0,0,0,0,0,0,0,0,0,0,1,1,1,1,0,0,0,1,1,0,0,0,0,0,0,1,1,1,1,1,1,1,1,1,1,1,0,0,1,0,0,0,1,0,0,0,0,0,1,0,0,0,0,0,0,0,1,0,1,0,1,0,1,0,1,0,0,0,0,0,1,0,1,0,0,0,0,1,0,0,1,0,1,0,1,0,0,0,0,0,0,1,1,1,0,1,1,0,0,0,1,0,0,1,0,0,1,1,1,1,1,1,0,1,1,1,1,1,1,1,0,0,0,0,0,0,1,0,0,0,0,0,1,1,1,0,0,0,0,1,0,0,0,0,1,1,0,0,0,1,1,0,0,0,1,1,0,1,1,0,0,0,0,0,1,0,0,0,1,1,0,0,1,1,0,1,0,0,0,0,1,0,1,0,1,1,1,0,1,1,1,1,0,0,0,0,0,0,0,1,1,0,0,0,0,1,1,1,0,1,1,1,1,1,1,0,1,1,1,0,0,1,0,0,0,1,0,0,1,0,0,0,0,1,1,1,0,0,1,1,0,0,0,0,0,0,0,1,0,0,1,0,0,1,0,0,0,0,0,0,0,0,0,1,0,1,1,1,0,0,0,0,1,1,1,0,1,1,0,0,1,0,0,0,0,0,0,0,1,1,0,1,0,1,0,0,0,0,0,0,0,0,1,0,0,1,1,1,0,0,0,1,1,1,0,1,0,0,0,1,0,0,1,1,1,0,1,0,1,0,0,0,1,1,0,0,0,1,1,0,0,1,0,0,0,0,1,1,1,1,1,0,0,0,0,0,1,1,1,1,1,1,1,1,1,1,0,1,0,0,0,0,0,0,0,0,1,0,0,0,0,0,0,0,0,0,0,0,0,0,1,0,0,0,0,0,0,1,0,1,0,0,0,1,1,0,0,0,0,1,1,1,1,1,1,1,0,1,0,0,0,0,0,1,0,0,0,1,0,0,0,0,0,1,1,1,1,0,0,0,0,0,1,1,0,0,0,0,0,0,1,1,0,0,1,1,0,1,0,1,1,0,0,0,1,1,0,0,0,0,0,0,1,0,0,0,1,1,0,0,0,0,0,1,0,0,0,1,0,0,1,0,0,0,0,1,0,0,0,0,1,0,0,0,0,1,1,1,1,0,0,0,0,0,0,0,0,0,1,1,1,0,0,1,0,0,0,1,0,0,0,0,0,1,0,0,0,1,0,0,0,0,1,0,0,1,0,1,0,1,0,0,1,0,1,1,1,0,1,0,0,0,0,0,1,0,0,0,1,0,1,0,1,0,1,1,0,0,1,1,1,1,1,1,0,0,0,1,1,1,0,0,0,1,0,1,0,0,0,0,1,0,1,1,0,1,1,0,0,0,1,0,0,0,1,1,1,0,0,1,0,0,0,0,0,0,0,1,1,0,1,0,0,0,0,0,0,0,0,0,0,0,0,1,0,1,1,0,0,0,0,0,0,0,1,1,0,0,1,0,1,1,0,0,1,1,1,1,1,0,1,0,1,1,1,1,1,0,0,1,0,1,0,0,0,0,1,0,1,1,1,0,1,0,0,1,1,1,0,1,0,0,1,1,1,0,1,0,1,0,1,1,0,0,1,1,0,1,1,1,0,1,1,1,1,1,0,0,1,0,0,1,1,0,1,1,1,0,0,0,0,1,0,1,0,0,1,1,1,0,1,0,0,1,0,0,0,1,0,0,1,0,1,1,1,1,1,1,0,1,0,0,0,0,0,1,0,0,0,0,0,0,1,0,1,1,1,0,1,0,0,0,0,0,0,0,1,0,1,1,0,0,0,1,1,0,0,0,1,0,0,0,1,0,0,1,0,0,1,0,0,0,0,1,1,0,0,0,0,0,0,0,0,0,0,0,1,0,1,1,1,1,0,0,0,0,0,0,0,0,1,0,0,0,0,1,1,0,0,0,0,1,0,0,0,0,0,0,0,0,1,0,1,0,0,0,0,0,0,0,0,0,0,0,0,0,0,0,0,0,1,0,0,0,0,0,0,0,1,1,1,0,0,0,1,0,1,0,0,1,0,0,1,1,1,0,0,0,0,0,0,0,0,1,0,1,1,0,0,1,1,1,1,1,0,1,0,1,0,0,0,0,0,0,0,0,0,0,0,0,0,1,1,0,0,0,0,0,1,1,1,0,1,1,1,1,0,0,1,0,0,0,0,0,0,1,0,1,0,0,1,1,0,1,1,0,1,1,0,1,0,1,0,0,1,0,0,0,0,0,0,0,0,0,1,0,1,1,0,0,0,1,1,0,0,0,1,0,1,1,0,0,0,1,1,0,0,1,0,1,0,0,0,0,0,0,0,0,0,1,1,1,0,0,1,0,0,0,0,0,1,0,1,0,0,1,0,0,0,0,0,0,0,1,0,0,1,1,0,1,1,0,1,0,1,1,0,0,1,0,1,1,0,0,0,0,1,1,0,0,1,1,1,0,0,0,0,0,0,0,0,0,0,0,1,0,1,1,0,0,0,0,0,0,0,1,0,0,1,0,0,0,0,0,1,0,0,0,0,1,0,1,0,1,0,0,0,0,0,0,0,0,0,0,1,0,0,1,0,0,0,0,0,0,0,0,0,0,0,1,0,1,0,0,1,0,0,0,0,0,0,0,0,0,0,0,0,0,0,0,0,0,1,0,0,0,0,0,0,1,1,0,1,0,0,0,0,1,1,0,0,1,1,1,1,0,0,0,1,0,0,0,1,1,1,1,0,1,0,0,0,1,0,0,0,0,0,0,0,1,0,1,0,1,0,0,0,0,0,1,0,0,0,1,1,0,0,1,0,0,0,1,0,1,0,0,0,0,0,0,1,0,0,1,1,0,0,0,0,0,0,0,0,0,0,1,1,1,1,1,1,0,0,1,1,1,0,1,0,1,1,1,1,0,1,1,0,1,1,1,1,0,0,1,0,1,1,0,0,1,1,0,1,0,0,0,0,0,0,1,0,0,1,0,0,0,0,0,0,0,1,1,1,1,1,0,1,1,1,1,0,0,0,0,1,1,0,1,0,1,1,0,0,0,0,0,0,0,0,1,0,0,1,0,0,0,0,0,1,0,0,0,1,0,0,0,0,0,1,0,0,0,0,0,0,0,1,0,1,0,0,0,0,0,0,0,1,1,0,1,0,0,0,0,0,0,0,1,0,0,0,0,0,0,0,0,0,0,0,1,0,0,0,0,0,0,0,0,0,0,0,0,1,0,1,1,0,0,0,1,0,0,1,1,0,0,0,0,0,0,1,1,0,0,0,0,0,1,1,1,1,0,1,0,0,0,1,0,1,0,1,0,0,1,1,1,0,1,1,1,0,0,1,1,1,1,1,0,1,1,1,1,0,1,1,1,1,1,0,0,1,0,1,0,0,0,0,0,1,1,0,0,1,1,1,0,0,1,1,1,1,0,0,0,1,1,0,1,0,0,1,1,0,0,0,0,0,0,1,1,0,0,0,1,0,1,1,1,1,0,1,0,1,0,1,1,0,1,0,0,1,1,0,0,0,0,0,1,0,0,0,1,0,0,0,1,1,0,0,1,1,1,0,1,1,1,0,1,0,0,0,0,0,0,0,0,0,1,0,1,0,0,1,1,0,0,0,1,1,1,0,0,0,1,0,1,0,0,1,0,0,0,0,0,0,0,0,0,0,0,1,1,1,1,0,0,0,0,0,0,0,0,0,1,0,0,0,0,0,0,0,0,0,0,0,1,1,1,1,0,1,0,0,1,1,0,0,1,1,1,0,1,1,1,0,1,0,1,0,0,0,0,1,0,0,0,0,0,0,0,0,0,1,0,0,1,0,0,1,1,0,0,0,0,0,0,1,1,0,0,0,0,1,0,1,0,1,1,0,1,1,0,0,1,1,0,0,1,0,0,0,1,0,0,0,0,0,0,1,0,0,0,1,0,0,1,0,1,0,1,0,0,1,0,0,1,1,1,0,0,0,1,0,1,1,1,0,0,1,1,0,0,0,0,1,1,1,1,1,1,1,0,1,0,0,1,1,0,0,1,1,1,0,1,1,1,1,1,0,1,0,0,0,1,0,1,0,1,0,1,1,1,0,1,0,0,1,0,0,0,0,0,0,0,0,0,1,0,0,1,0,0,0,1,0,1,1,0,0,0,1,1,1,1,1,1,1,1,1,1,1,0,1,1,0,1,1,1,0,0,0,0,0,0,0,0,0,0,1,0,1,1,0,0,1,1,1,0,1,1,1,0,1,1,0,1,0,1,1,1,0,1,1,1,0,0,1,0,0,1,1,0,1,1,1,0,1,1,0,1,1,0,0,1,0,0,0,0,0,0,0,0,0,1,1,1,0,0,0,0,0,0,0,0,1,0,1,0,0,1,0,0,0,1,1,1,0,1,0,1,0,0,1,0,0,0,1,1,1,0,0,0,0,0,1,1,0,0,1,1,1,1,1,1,1,0,0,1,1,1,1,1,1,0,0,0,0,1,1,1,1,1,0,0,0,0,0,0,1,0,0,0,1,0,0,0,1,1,1,0,0,0,0,0,0,0,0,0,0,0,0,0,1,1,0,1,0,0,1,0,0,0,1,0,1,1,1,1,1,1,1,0,0,0,0,0,0,1,0,0,0,1,0,0,1,0,0,0,1,0,1,0,1,0,0,0,0,0,0,0,1,1,0,0,1,1,0,0,0,1,1,0,1,1,1,1,1,0,0,0,0,1,1,1,0,0,0,1,0,1,0,0,0,0,0,1,0,0,1,0,1,0,1,1,1,1,0,1,0,0,0,1,1,0,0,1,0,0,1,0,0,0,0,1,1,1,1,0,0,0,1,0,0,0,1,0,1,0,0,0,0,0,1,0,1,0,0,0,0,1,0,0,0,0,0,0,0,1,1,0,0,0,0,1,0,0,1,1,0,0,0,0,1,0,0,1,0,0,0,0,1,0,1,0,0,0,0,1,1,1,0,1,1,0,0,0,1,0,1,0,0,1,0,0,0,0,0,0,0,0,1,1,0,0,1,0,1,0,0,0,1,0,0,0,0,0,0,1,0,0,0,0,0,0,1,1,0,0,0,0,0,0,0,0,1,1,0,0,1,0,0,0,0,0,1,0,0,0,0,1,0,1,0,0,0,0,1,0,0,1,0,0,1,1,0,1,0,0,0,0,1,1,0,0,1,0,1,0,1,1,0,0,0,0,1,0,0,0,1,0,1,0,1,0,0,0,0,0,0,1,0,0,0,0,0,0,0,0,1,1,1,1,1,0,1,1,1,1,0,1,1,1,1,0,0,0,0,1,0,1,0,0,0,1,0,0,1,0,1,0,0,0,1,1,0,0,0,0,0,1,0,0,1,0,0,0,1,0,0,0,0,0,0,0,0,1,0,0,0,1,1,1,0,0,0,0,1,1,1,0,1,0,0,0,1,1,0,0,0,0,1,1,0,1,0,0,1,1,0,1,1,1,1,1,1,0,0,1,1,0,0,1,0,0,0,1,0,0,1,0,0,0,0,0,0,0,0,0,0,1,0,0,0,0,1,1,1,0,1,1,1,1,1,0,1,1,1,1,0,0,0,0,0,0,0,0,0,0,0,0,0,1,1,0,0,0,0,0,0,0,0,0,1,0,1,0,0,0,1,0,0,1,0,0,0,0,1,0,0,0,0,0,0,0,0,1,1,0,1,1,0,0,0,0,0,1,1,0,0,1,1,1,0,0,0,0,1,0,0,0,0,0,0,0,0,0,0,0,1,1,0,0,0,0,0,0,0,0,0,0,0,0,1,0,0,1,0,0,0,0,0,0,0,0,0,0,0,1,0,0,0,0,0,0,0,0,1,0,1,0,1,0,0,0,0,0,0,0,0,1,0,0,1,0,0,1,1,0,0,0,0,1,0,0,0,0,0,0,0,0,1,1,0,0,1,0,1,0,1,0,1,1,1,1,0,1,0,1,0,0,0,0,1,0,1,1,1,0,1,1,1,1,0,0,1,1,1,1,1,1,0,0,0,0,0,0,0,0,0,0,1,0,1,0,1,0,0,0,0,0,0,0,0,1,1,1,1,1,0,0,0,0,1,1,1,1,0,0,0,0,1,1,0,0,0,1,0,1,0,1,0,0,0,0,0,1,0,0,1,1,0,0,0,0,0,0,0,0,1,0,1,0,1,0,1,0,0,0,0,0,1,0,0,1,0,0,0,0,0,0,0,0,0,0,1,0,1,0,1,0,0,0,1,0,1,0,0,0,1,0,1,0,0,1,0,1,0,0,0,0,1,1,0,0,1,1,0,0,1,1,1,0,1,0,0,0,1,1,1,0,0,1,0,0,1,0,1,0,1,1,0,0,0,0,0,0,1,0,0,0,0,1,1,0,1,1,0,0,1,0,0,0,1,1,0,0,0,1,0,0,0,0,0,1,1,0,0,1,0,1,1,1,1,1,1,1,1,1,1,1,1,1,1,1,1,1,1,1,1,1,1,1,1,0,0,1,0,0,1,0,1,0,0,0,0,1,1,0,1,0,0,1,1,0,0,0,0,0,0,1,0,1,0,0,0,1,1,0,0,0,0,0,0,0,0,0,1,0,0,0,0,0,0,0,0,0,0,0,0,1,0,0,0,0,0,0,1,0,0,0,0,0,0,0,1,1,0,0,1,1,0,1,1,1,0,0,0,0,1,0,1,1,0,0,0,1,0,1,1,0,0,1,1,0,0,0,1,1,0,0,0,0,0,0,1,0,0,0,0,0,0,0,0,0,0,1,1,1,0,0,0,1,1,1,1,0,0,0,1,1,1,1,1,0,1,1,0,1,0,0,0,0,1,1,0,0,0,1,0,0,0,0,1,1,1,1,0,1,1,1,1,0,1,0,1,0,0,1,1,0,1,1,1,1,1,1,1,1,1,0,1,0,0,0,1,1,0,1,0,0,0,1,1,1,1,0,0,0,0,1,0,0,0,0,0,0,0,0,0,1,0,0,0,1,0,0,1,0,1,0,0,1,0,0,0,0,0,1,0,0,1,0,0,0,0,1,0,0,0,0,0,1,1,0,1,0,0,0,1,1,1,0,0,0,1,0,1,1,1,1,1,1,0,1,1,0,0,0,0,1,0,1,0,0,0,0,0,0,0,0,0,0,0,0,0,0,0,0,0,0,0,0,0,0,0,0,0,0,0,0,0,1,0,0,0,0,0,0,0,0,1,0,0,0,0,1,1,0,0,0,1,1,0,1,0,0,0,0,1,0,1,0,0,0,1,1,0,0,0,1,0,1,0,1,1,0,1,0,0,0,0,0,1,1,1,1,0,0,1,0,0,1,1,1,0,0,0,0,0,1,0,0,0,1,0,1,0,0,0,1,1,0,1,1,0,0,1,0,1,0,0,0,0,0,1,0,1,0,0,0,0,1,0,1,1,1,1,1,1,0,1,1,0,0,1,1,0,0,0,0,1,0,1,0,1,1,1,1,1,1,1,1,0,1,0,0,0,1,0,0,1,1,0,0,0,0,1,0,0,1,0,0,0,1,1,0,1,0,0,0,0,0,1,1,0,1,0,0,0,0,0,0,0,0,0,1,0,1,0,0,0,0,0,1,0,1,0,0,0,1,0,1,0,1,1,0,0,0,1,0,0,1,1,1,1,0,0,0,0,0,1,0,0,1,0,0,0,1,0,0,0,1,0,1,1,1,1,1,0,0,1,1,1,1,0,0,1,1,1,1,1,0,1,1,1,0,0,1,0,1,0,0,0,0,1,0,1,1,1,1,0,0,0,1,0,1,0,1,1,1,1,1,0,0,0,0,0,1,0,0,1,1,0,0,1,0,0,0,0,0,0,0,0,1,0,0,0,0,0,1,1,0,0,0,1,0,0,0,0,1,0,0,1,1,0,0,0,1,0,1,0,1,1,1,0,0,1,0,0,0,1,0,0,1,0,0,0,1,1,1,1,1,1,1,1,1,0,1,0,0,0,0,0,0,0,0,1,0,1,0,0,1,0,0,1,0,0,1,1,1,1,1,0,0,0,0,0,0,0,0,1,0,0,0,0,1,0,0,0,1,1,0,0,0,0,0,0,0,1,0,0,0,0,1,1,1,0,1,1,1,0,0,0,0,0,0,1,0,0,0,0,0,0,0,0,0,1,0,0,1,1,1,1,0,0,0,1,1,1,0,0,0,0,0,0,0,1,1,1,1,0,0,0,0,0,0,0,0,1,0,0,0,0,0,0,0,1,1,1,0,0,0,1,0,0,0,0,0,0,1,0,0,0,0,0,0,1,0,0,0,0,1,0,0,0,1,0,0,0,0,0,0,0,0,0,0,1,0,1,0,1,0,0,1,0,0,1,0,0,1,1,0,0,0,0,0,0,1,0,0,0,1,0,0,1,0,0,1,1,0,1,1,0,0,1,1,0,0,0,0,0,0,0,0,0,0,0,0,1,1,0,0,0,1,0,0,0,0,1,0,1,1,0,0,1,1,1,0,0,0,0,0,0,0,0,0,1,1,0,0,1,0,1,1,1,0,0,0,1,1,1,1,1,0,0,0,0,0,0,0,0,0,1,1,1,1,1,0,0,1,1,0,0,0,0,0,0,0,0,0,1,0,0,0,1,0,0,1,1,1,0,0,0,0,0,0,1,0,1,0,1,0,1,1,0,1,0,0,0,0,0,0,0,0,0,1,1,0,1,0,0,0,1,0,1,1,1,0,0,0,0,1,0,1,0,1,1,1,1,1,1,0,0,0,1,1,0,0,0,1,0,0,0,1,0,0,1,0,0,0,1,1,0,0,1,0,0,1,1,0,0,1,0,1,1,0,1,0,1,0,1,1,0,1,0,0,0,1,1,1,0,1,1,1,0,1,1,0,1,0,1,1,0,0,1,0,0,1,0,0,0,1,0,0,0,0,0,0,0,1,0,0,0,0,0,0,0,0,0,1,0,1,0,0,1,0,0,1,0,0,0,0,0,0,0,0,0,0,0,1,1,0,0,0,0,1,1,1,1,0,0,0,0,0,1,0,0,1,0,1,0,1,0,0,0,0,0,0,0,0,0,0,0,0,1,0,0,0,1,0,0,0,1,0,0,0,0,1,0,0,0,0,1,0,1,0,1,1,1,0,1,1,1,0,1,1,0,1,0,1,1,1,0,0,1,1,0,1,0,0,0,1,0,1,0,1,0,1,1,0,0,1,1,0,1,0,0,0,1,1,0,0,0,0,0,0,1,0,0,0,0,1,0,0,0,0,0,0,0,0,1,0,0,0,0,1,0,0,0,1,0,1,0,0,0,0,0,0,1,1,0,0,0,1,0,1,0,0,0,0,0,0,0,1,0,0,0,0,0,1,0,1,1,1,0,0,1,0,0,1,1,1,1,0,1,0,0,0,0,1,0,0,0,1,1,1,0,0,1,0,1,1,1,1,0,1,1,1,1,1,1,1,1,1,1,1,1,0,1,1,1,0,1,1,0,0,0,0,0,0,0,1,1,1,0,1,0,0,1,0,0,1,1,1,0,0,1,0,0,0,0,0,0,1,0,1,0,0,1,1,0,0,1,1,0,0,0,0,1,0,0,1,1,1,0,0,0,0,0,0,0,0,0,0,1,1,1,1,0,0,0,0,0,1,0,0,1,1,0,0,1,1,1,0,0,1,1,1,0,0,0,1,0,0,1,0,0,0,0,1,0,0,0,1,1,0,1,1,1,0,0,1,0,1,0,0,0,0,0,0,0,0,0,1,1,0,0,0,0,1,0,0,1,1,1,1,1
Aerobe_Acetobacter_pasteurianus_IFO_3283-01-42C,1,0,0,1,1,1,0,1,0,0,0,0,1,1,1,1,1,0,0,0,0,1,0,0,1,0,0,0,0,1,0,1,1,1,0,0,1,0,0,0,0,1,1,0,0,1,0,1,0,0,1,0,0,0,0,0,0,0,0,0,0,0,0,0,0,0,0,0,0,0,0,1,0,0,0,1,0,0,1,1,0,0,0,1,0,1,0,1,1,1,1,1,1,1,1,1,1,1,1,1,1,1,1,1,1,1,1,1,1,1,1,1,0,0,1,1,0,0,0,1,0,1,0,0,0,0,0,1,1,1,1,0,0,0,0,1,1,1,1,1,1,1,0,1,0,1,1,0,0,1,1,1,1,0,1,0,1,0,1,0,0,0,1,1,1,1,1,0,1,1,1,1,1,0,0,0,0,1,1,0,1,1,1,1,1,0,0,0,1,0,1,0,0,0,0,0,0,0,1,1,0,0,1,1,0,0,0,1,0,1,1,1,0,0,0,0,0,0,1,0,0,1,1,0,1,0,0,0,0,0,0,0,1,0,0,0,0,0,0,1,0,0,0,0,0,0,0,0,0,0,0,0,0,0,0,0,1,0,0,0,1,0,0,0,0,0,0,1,0,1,0,0,1,0,0,0,0,0,0,0,0,0,0,0,0,0,0,0,0,0,1,1,0,0,1,0,1,0,0,0,0,0,1,1,1,1,1,1,0,0,0,1,0,0,1,1,1,0,0,1,0,0,0,0,0,0,0,0,1,1,1,0,1,0,1,0,1,1,1,1,0,1,0,0,0,1,0,1,1,0,0,0,0,0,0,1,0,0,0,0,0,0,0,0,0,0,0,0,1,1,1,1,1,1,0,0,0,0,0,0,0,0,0,0,0,0,1,0,1,1,1,1,1,0,1,1,1,1,1,1,1,1,1,0,1,0,0,1,0,0,0,1,0,0,0,0,1,1,1,1,1,1,0,0,0,0,1,0,1,0,1,0,1,0,0,0,0,0,1,0,0,0,0,0,0,0,0,0,0,0,1,1,0,0,0,0,1,0,0,0,0,0,0,0,0,0,0,0,0,0,0,1,1,0,0,0,0,1,1,0,1,1,1,0,0,0,0,0,1,0,0,0,0,0,0,0,0,0,0,1,0,0,0,1,1,0,0,0,1,1,1,1,0,1,0,0,1,1,1,1,0,0,1,0,0,0,0,0,0,0,1,0,0,0,0,0,0,0,0,1,0,0,0,1,1,0,0,0,0,0,0,0,0,0,0,0,0,1,0,1,0,0,0,0,0,1,0,0,1,0,0,0,0,1,1,1,1,1,0,1,0,1,1,1,1,1,1,0,0,0,0,0,0,0,0,0,1,1,1,1,1,0,0,0,0,0,0,0,1,0,0,0,0,1,0,0,0,0,0,0,0,0,0,0,0,0,0,0,1,0,0,0,0,0,0,0,0,0,0,0,0,1,1,0,0,0,1,1,0,0,0,0,0,0,0,0,0,0,0,0,0,0,0,0,1,1,1,0,0,0,0,1,0,0,0,1,0,0,0,1,0,0,0,1,0,0,0,0,0,0,0,0,0,1,0,0,1,1,0,0,1,0,1,0,0,0,0,0,0,0,0,0,0,1,0,1,0,0,0,0,0,0,0,1,0,0,0,1,0,1,0,1,1,0,1,0,0,1,1,0,1,1,1,0,0,0,0,1,1,0,0,0,0,1,0,0,0,0,0,0,0,0,0,0,0,0,0,1,0,0,0,0,0,1,0,0,0,0,0,0,0,0,0,0,1,0,0,0,0,0,0,0,0,0,0,0,0,1,0,1,0,1,1,0,0,0,0,1,1,0,0,1,0,1,0,0,0,1,0,1,0,0,0,0,0,0,0,0,0,1,0,0,0,0,1,0,0,0,0,0,0,0,0,0,0,0,0,0,0,0,0,0,0,0,0,0,0,0,0,0,0,0,0,0,0,0,0,0,0,0,0,1,0,0,0,0,0,0,0,0,0,0,1,1,1,1,1,0,0,0,0,0,0,1,0,0,0,0,0,0,0,0,0,1,0,0,0,0,1,0,0,0,0,0,1,1,0,0,0,1,1,1,1,0,1,0,0,0,0,1,1,0,1,0,0,0,1,0,0,0,0,1,0,0,1,0,0,0,1,1,0,0,0,0,0,0,0,0,0,0,0,0,0,0,0,0,0,1,0,0,0,0,0,0,0,0,0,0,0,0,0,0,0,0,0,0,0,0,0,0,1,0,0,0,0,1,0,1,0,0,0,0,0,1,0,0,1,0,0,0,0,1,0,0,0,0,0,1,1,0,0,0,1,0,0,0,0,0,0,0,0,0,1,0,0,0,0,0,0,0,0,0,0,0,0,0,1,1,1,0,0,0,0,0,0,0,0,0,0,0,1,0,0,0,0,0,0,0,0,0,0,0,0,0,0,0,0,0,0,0,0,0,0,0,0,0,0,1,0,0,0,0,0,0,0,1,0,0,0,0,0,0,0,0,0,0,0,0,0,0,0,0,0,0,0,0,0,1,0,0,0,0,0,0,0,0,0,0,0,0,0,0,0,0,0,0,0,0,0,0,0,0,0,0,0,0,0,0,0,0,0,0,0,0,0,0,0,0,0,0,0,0,0,0,0,0,0,0,0,1,0,0,0,0,0,0,0,0,1,0,1,0,1,0,0,0,1,0,0,0,1,1,0,0,0,0,0,0,0,0,0,0,0,0,1,1,0,0,1,1,0,0,0,0,0,0,0,0,0,1,1,0,0,0,1,1,0,0,0,0,0,0,1,0,0,0,0,0,0,0,0,0,0,0,0,1,0,0,0,0,0,0,0,0,0,0,0,0,0,0,0,0,1,0,0,0,0,0,0,0,0,0,0,0,0,0,0,0,0,0,1,0,0,0,0,1,1,0,0,0,0,1,0,0,0,0,0,1,0,0,1,0,0,0,0,0,0,0,0,0,0,0,1,0,1,1,1,0,0,1,0,1,1,0,1,0,0,1,0,0,0,0,0,0,0,1,1,1,0,1,0,0,0,0,0,0,0,1,1,1,1,1,0,1,1,0,0,0,0,0,0,0,1,0,0,0,0,0,0,0,0,0,0,0,0,0,0,0,0,0,1,0,0,0,0,0,0,1,0,0,0,0,0,1,1,1,1,1,0,0,0,0,0,0,0,1,0,0,0,0,0,0,0,0,0,0,0,0,0,0,0,1,0,0,0,0,0,1,0,0,0,0,0,0,0,0,0,0,0,0,0,0,1,0,0,0,0,0,0,0,0,0,0,0,0,0,0,0,0,0,0,0,0,0,0,0,0,0,0,1,0,0,0,0,0,1,0,0,1,1,1,0,0,0,0,0,0,0,0,0,0,0,0,0,0,0,0,0,0,0,0,0,0,0,0,0,0,0,0,0,0,0,0,0,0,0,0,0,0,0,0,1,0,1,1,0,0,0,0,1,0,0,0,1,0,0,0,1,1,1,1,0,0,1,1,0,0,0,1,0,0,0,0,0,1,1,0,0,1,1,1,1,0,0,1,0,0,1,0,0,0,0,0,0,0,0,0,0,0,1,0,1,0,0,0,0,0,0,0,0,0,0,1,1,0,0,1,1,0,0,0,1,0,0,0,1,0,0,0,1,0,0,0,0,0,0,0,1,0,1,0,0,0,0,0,0,0,0,0,1,1,0,0,0,0,0,1,0,0,0,0,0,0,0,0,0,0,0,0,0,0,0,0,0,0,0,0,1,1,0,0,0,0,0,0,0,0,0,0,0,1,0,0,0,1,0,0,0,0,0,1,0,0,0,1,0,0,0,0,1,0,0,0,0,0,0,0,0,0,0,1,1,1,0,0,1,0,0,0,1,1,0,0,0,0,0,0,0,0,1,1,1,1,1,1,0,1,0,0,0,1,0,0,1,1,1,1,1,1,1,1,1,1,1,1,0,0,0,1,0,0,0,0,0,0,0,0,0,1,0,0,0,0,0,1,0,0,0,0,0,0,0,0,0,0,0,0,0,0,0,0,0,0,0,1,1,1,1,1,1,0,0,1,0,0,0,0,0,0,0,0,1,1,1,0,1,0,0,0,0,1,0,0,1,1,0,0,0,0,1,0,0,0,0,0,0,0,0,0,0,0,0,0,0,0,1,0,0,1,0,0,0,0,0,0,0,0,0,1,1,0,0,1,1,0,0,0,0,0,0,1,1,0,0,0,0,0,0,0,1,0,0,0,0,0,0,0,0,0,0,1,0,0,0,1,0,0,1,1,1,1,0,0,0,0,0,0,0,0,0,0,0,0,0,1,1,0,0,0,1,0,0,1,0,0,0,0,1,0,0,1,1,1,0,0,0,0,0,1,0,1,0,0,0,0,0,0,0,0,0,0,0,1,1,0,1,0,0,0,0,0,1,0,1,1,0,0,1,1,0,0,1,0,0,0,0,1,0,1,1,1,1,1,0,0,0,1,1,1,0,1,1,0,0,0,0,0,0,0,0,0,0,0,0,1,0,0,0,0,1,0,1,1,1,1,0,1,0,1,0,0,1,0,0,0,1,0,0,0,0,1,0,0,0,0,0,0,0,0,1,0,0,0,0,0,0,0,0,0,0,0,0,0,1,1,1,1,1,1,1,1,0,1,0,0,0,0,0,1,1,1,0,1,0,0,0,1,1,0,0,1,0,0,0,0,1,0,1,0,0,0,0,0,0,0,1,0,0,0,0,0,0,1,1,0,0,1,0,0,1,1,0,0,1,1,1,0,1,0,1,0,0,0,0,0,1,0,0,0,0,1,0,0,0,1,1,0,0,0,0,0,0,0,0,0,1,0,0,1,0,0,0,0,0,0,1,0,0,1,1,1,0,0,0,0,1,1,1,0,1,0,0,1,0,1,1,1,1,1,1,1,1,0,0,0,1,1,0,0,0,0,0,1,0,0,1,0,0,0,0,0,1,1,0,0,0,0,0,0,1,1,0,0,1,0,1,0,1,1,0,0,0,1,0,0,0,1,0,0,1,0,0,1,0,0,0,0,0,0,0,0,0,0,1,0,0,0,1,0,0,0,0,0,0,0,0,0,0,0,0,0,0,0,0,0,0,0,1,0,0,0,0,0,0,0,0,1,0,0,0,0,0,1,0,0,0,0,0,0,0,0,0,0,1,0,0,0,0,0,0,0,0,0,0,0,0,0,0,0,0,0,0,0,0,1,0,0,0,0,0,0,0,0,0,0,0,0,0,0,0,0,0,0,0,0,0,0,0,0,0,1,0,0,0,1,1,0,0,0,0,0,1,0,0,0,0,0,1,0,0,1,0,0,0,0,0,0,0,0,0,0,0,0,0,0,0,0,0,1,0,1,0,0,0,0,0,0,0,0,0,0,1,0,1,0,0,0,0,0,0,0,0,0,0,0,0,0,1,0,0,0,0,1,0,0,0,0,0,0,1,0,0,0,0,0,0,1,0,0,1,0,0,0,0,0,0,0,0,0,1,0,0,0,0,0,0,0,0,0,0,0,0,0,1,0,0,0,0,1,0,0,0,0,1,0,0,1,0,0,0,0,0,0,0,0,0,0,0,0,0,0,0,0,0,0,0,0,1,1,0,0,0,0,0,0,0,0,0,1,0,0,0,1,0,0,0,0,0,0,1,0,0,0,0,0,0,0,1,1,0,1,0,0,1,0,0,0,0,0,0,0,0,0,0,0,0,0,0,0,0,0,0,0,0,0,0,0,0,0,0,0,0,0,0,0,0,0,0,0,0,0,0,0,0,0,0,0,0,0,0,0,1,0,0,0,0,0,0,0,0,0,1,0,0,0,0,0,0,0,0,0,0,1,0,0,0,0,0,0,0,0,0,1,0,0,0,0,0,0,0,0,1,1,0,0,0,0,0,0,0,0,0,0,0,0,1,0,0,0,0,0,0,0,0,0,0,0,0,0,0,0,0,0,0,1,0,1,1,1,0,0,0,0,0,0,1,0,0,0,0,0,0,0,0,0,0,0,1,0,0,0,1,0,0,0,0,0,1,0,0,0,0,0,1,0,0,0,0,1,0,0,0,0,0,0,0,0,0,0,0,0,0,0,0,0,0,0,0,0,0,0,0,0,0,0,0,0,0,0,0,1,0,0,0,1,0,0,0,0,0,0,0,0,0,0,1,1,0,0,0,1,0,0,0,1,0,0,0,1,1,0,0,1,0,0,0,0,1,0,1,0,0,0,0,0,0,0,1,0,0,0,0,0,0,1,0,0,1,0,0,1,0,0,0,0,0,0,0,0,0,0,0,0,0,0,0,1,0,0,0,0,0,0,0,0,1,0,0,0,0,0,0,1,0,0,0,0,0,0,0,0,0,0,0,1,0,0,0,0,0,0,0,0,0,0,0,0,0,0,0,1,0,0,0,0,0,0,0,1,0,0,0,0,0,1,0,0,0,0,0,1,0,0,0,0,0,0,1,0,1,1,0,0,1,0,0,0,0,0,0,0,1,1,0,0,0,0,1,0,0,0,0,0,0,0,1,0,0,0,0,0,0,0,0,0,0,0,0,0,0,0,0,0,0,0,0,0,0,0,0,0,0,0,0,0,0,0,0,1,0,0,0,0,0,1,0,0,0,0,0,0,0,0,0,0,0,0,0,0,0,0,0,0,0,0,0,0,0,0,0,1,1,0,0,0,0,0,0,0,0,0,0,0,0,0,0,0,0,1,0,0,0,0,0,0,0,0,0,0,0,0,0,0,0,0,0,0,0,0,0,1,0,0,0,1,0,0,0,0,0,0,0,0,0,0,0,0,0,0,0,0,0,0,0,0,0,0,1,0,0,0,0,0,0,0,0,0,0,0,0,0,0,0,0,1,0,0,0,0,0,0,0,0,0,0,0,0,0,1,0,0,0,0,0,0,0,0,0,0,0,0,0,0,0,0,0,0,0,0,0,0,0,0,0,0,0,0,0,0,1,0,0,0,0,0,0,0,0,0,0,0,0,1,0,0,0,0,0,1,1,0,0,0,0,0,0,0,0,1,1,1,0,0,0,0,0,1,0,0,1,1,0,0,0,0,0,1,0,0,0,0,0,0,0,0,0,0,0,0,0,0,0,1,1,0,0,0,0,0,0,0,0,0,1,0,1,0,0,0,1,0,0,1,0,0,0,0,0,0,1,0,0,0,0,0,0,0,1,0,1,0,0,0,0,1,0,0,1,0,1,0,0,0,0,0,1,1,1,0,0,1,1,0,0,1,0,0,0,0,0,0,1,0,0,0,0,1,0,0,0,0,1,0,0,0,0,0,0,0,0,0,0,0,0,0,0,0,0,0,0,0,0,0,0,0,0,0,1,0,0,0,1,0,0,0,0,0,1,0,0,0,0,0,0,0,0,0,0,0,0,0,0,0,0,0,0,0,0,0,0,0,0,1,1,1,0,1,1,0,0,0,0,0,0,0,0,0,0,1,0,1,0,0,1,1,1,0,0,0,0,0,0,1,0,0,1,0,1,0,0,0,0,0,0,0,0,0,0,0,0,0,0,0,0,1,0,1,0,1,0,0,0,0,1,0,0,1,0,0,1,0,0,0,0,0,0,0,0,0,0,1,0,0,0,1,0,0,1,0,0,0,0,0,0,0,0,0,0,0,0,1,0,0,0,1,0,0,0,0,0,0,0,0,0,0,0,0,0,0,0,0,0,1,1,0,1,0,0,0,0,0,0,0,0,0,0,0,0,0,0,0,0,0,0,1,0,0,0,0,0,0,0,0,0,0,0,0,0,0,0,0,1,1,0,0,0,0,0,0,0,0,0,0,0,0,1,0,0,1,0,0,0,1,0,0,0,0,0,0,0,0,0,0,0,0,0,0,1,0,0,0,0,0,0,0,0,0,1,0,0,0,0,1,0,0,1,0,1,0,0,0,1,0,0,0,0,0,0,0,0,0,0,0,0,0,0,1,0,0,1,0,0,0,0,0,0,1,0,0,0,1,0,0,0,0,0,0,0,0,0,0,0,0,0,0,0,0,0,0,0,0,0,0,1,0,0,0,0,0,0,0,0,0,1,0,0,0,0,0,0,1,0,0,1,0,0,0,0,0,0,0,0,0,0,0,0,0,0,0,0,0,0,0,0,1,0,0,0,0,1,1,0,0,0,0,0,0,1,0,0,0,0,1,0,0,0,0,1,0,0,1,0,0,0,0,0,0,0,1,0,0,0,0,0,0,0,0,0,0,0,0,0,0,0,0,0,0,0,0,0,0,0,0,0,1,0,0,0,0,1,0,1,0,0,0,0,0,0,0,0,0,0,0,0,0,0,0,0,0,0,0,0,0,0,0,0,0,0,0,0,0,0,0,0,0,0,0,0,0,1,0,0,0,0,0,1,0,0,0,0,0,0,0,0,0,0,0,0,0,0,0,0,0,0,0,0,0,0,0,0,0,0,0,0,0,0,0,0,1,0,0,0,0,0,0,0,0,0,0,0,0,0,0,0,0,0,0,0,0,0,0,1,0,0,1,1,0,0,0,0,0,0,0,0,0,0,0,1,0,0,0,0,0,0,1,0,0,0,0,0,0,0,0,0,0,0,0,0,0,0,0,0,0,0,0,0,0,0,0,0,0,0,1,0,0,0,0,0,0,0,0,0,0,0,0,0,0,0,0,0,0,1,0,0,0,0,0,0,0,0,0,0,0,0,0,0,1,0,0,0,1,0,1,0,1,0,0,0,0,0,0,0,1,0,0,0,1,0,0,0,0,0,0,0,0,1,0,0,0,0,0,1,1,0,0,1,0,0,0,1,0,0,0,0,1,0,0,0,0,0,0,0,0,0,0,0,0,0,0,0,0,0,0,1,1,1,0,0,0,0,0,1,0,0,0,0,0,0,1,0,0,0,0,0,0,1,0,0,0,0,0,0,0,0,0,0,0,0,0,1,0,0,0,0,0,0,0,0,0,1,0,0,0,1,0,1,0,0,0,0,0,0,0,1,0,0,0,0,0,0,0,0,0,0,0,0,0,0,0,0,0,0,0,0,1,0,0,0,0,0,0,0,1,0,0,0,0,0,0,1,0,0,0,0,1,0,0,0,0,0,0,0,0,1,0,1,0,0,0,0,0,0,1,0,0,0,0,0,0,0,0,1,0,0,0,0,0,0,0,0,0,0,0,0,1,0,0,0,1,0,0,0,0,0,1,0,0,0,0,0,0,0,0,0,0,0,0,0,0,1,0,0,0,0,0,0,0,0,0,0,0,0,0,1,0,0,1,0,1,0,0,0,0,0,0,0,0,0,0,1,0,0,0,1,1,0,0,0,0,0,0,0,0,0,0,0,0,0,0,0,1,0,0,0,1,0,0,0,0,0,1,0,0,1,0,0,0,0,0,1,0,0,0,0,0,0,0,0,0,0,0,0,0,0,0,0,0,0,0,0,0,0,0,0,0,0,0,0,0,0,0,0,0,0,0,0,0,0,0,0,0,0,0,1,0,0,0,0,0,0,0,1,0,0,1,0,1,1,0,0,0,0,0,0,0,0,0,0,0,0,0,1,0,0,0,0,0,0,0,1,0,0,0,0,0,1,1,0,0,1,0,0,1,0,0,0,0,0,0,0,0,0,0,0,0,1,0,1,0,1,0,0,0,1,0,0,1,0,0,0,0,0,1,0,0,0,0,0,0,1,1,0,0,0,0,0,0,0,0,0,1,1,0,0,0,0,0,1,0,0,0,0,0,0,0,0,0,0,1,0,0,0,0,0,0,0,0,0,0,0,0,0,0,0,1,1,0,0,1,0,0,0,0,0,0,0,1,0,0,0,0,0,0,0,0,0,1,0,0,0,0,0,0,0,1,0,1,0,0,0,0,0,0,0,0,1,0,0,0,1,1,1,0,0,0,1,1,0,0,0,0,1,0,1,0,1,0,0,0,0,0,0,0,1,0,0,0,0,0,0,0,0,0,0,0,0,0,0,1,0,0,0,0,0,0,0,0,1,0,0,0,0,0,0,0,0,0,0,0,0,0,0,0,0,0,0,0,0,1,0,0,0,0,0,0,0,0,0,0,0,0,0,0,0,0,0,0,0,0,1,0,0,0,0,0,0,0,0,0,0,0,0,0,0,0,0,0,0,0,0,0,0,1,0,0,0,0,0,0,1,1,0,0,0,0,0,0,0,0,0,0,0,0,0,1,0,0,1,1,0,0,0,0,0,0,0,0,0,0,0,0,0,0,0,0,0,0,0,0,0,0,1,0,0,0,0,0,0,0,0,0,0,0,0,0,0,0,0,0,0,0,0,0,0,0,0,1,0,0,0,0,0,0,0,0,0,0,0,0,0,0,0,0,0,0,0,0,0,0,0,0,0,1,0,0,0,0,0,1,0,0,0,1,1,0,0,0,0,0,0,0,1,0,0,0,0,0,0,1,0,0,0,0,0,0,0,0,0,0,0,1,0,0,0,0,0,0,0,1,0,0,0,0,0,0,0,0,0,0,0,0,0,0,1,0,0,0,0,0,0,0,0,0,0,1,0,0,0,0,0,0,0,0,1,0,0,0,0,0,0,0,0,0,0,0,0,0,0,0,0,0,0,0,0,1,0,0,0,0,0,0,1,0,0,0,0,1,0,0,0,0,0,0,0,0,0,1,0,0,0,0,0,0,0,0,0,0,0,1,0,0,0,0,0,1,1,0,0,0,0,0,0,0,0,0,0,0,0,0,0,1,0,0,0,0,0,1,0,0,0,0,0,0,0,0,0,0,0,0,0,0,0,0,0,0,0,0,1,0,0,0,0,0,0,0,0,0,0,0,0,0,0,0,0,0,1,0,0,0,0,0,0,0,0,0,1,0,0,0,0,0,0,0,0,0,0,0,0,0,0,0,1,0,0,0,0,1,0,0,0,0,0,0,0,0,0,0,0,0,0,0,0,0,0,0,0,0,0,0,0,0,0,0,0,0,0,0,0,0,0,0,0,0,0,0,1,0,0,0,0,0,0,0,0,0,0,1,0,0,0,0,0,0,0,0,0,0,0,0,0,0,0,0,0,0,0,0,0,0,0,1,0,0,0,0,0,0,0,0,0,0,0,0,0,1,0,0,0,1,0,0,0,0,0,0,0,0,0,0,0,0,0,0,0,0,0,1,1,0,0,0,0,0,1,0,0,0,0,0,0,0,0,0,0,0,0,0,0,0,0,0,0,0,0,0,1,0,0,0,0,0,0,0,0,0,0,0,0,0,0,0,1,0,0,0,0,0,0,0,0,0,0,1,0,1,1,0,0,0,0,0,0,0,1,0,0,0,1,0,0,0,0,1,0,0,0,0,0,0,1,0,0,0,0,0,0,1,1,1,0,0,0,0,0,0,0,1,0,0,1,0,1,0,0,0,0,0,0,0,0,0,0,0,0,0,0,1,1,0,0,0,0,1,1,0,0,1,0,1,0,0,1,0,1,0,0,0,0,0,0,0,0,0,0,1,0,1,0,1,0,1,0,0,1,0,0,0,0,0,1,0,0,1,0,0,0,0,0,0,0,0,0,0,0,1,0,0,0,0,1,1,0,0,0,0,0,0,0,1,0,0,1,0,1,0,0,0,0,0,0,0,0,0,0,0,0,0,0,0,0,0,0,0,0,0,0,0,0,0,0,1,1,0,1,1,0,1,1,0,0,0,0,0,0,0,0,0,0,0,0,0,0,1,0,0,0,0,0,0,0,0,1,0,1,0,0,0,0,0,0,0,0,0,0,0,0,1,0,0,0,0,0,0,0,0,0,0,0,1,0,0,0,0,0,0,0,0,1,0,0,0,0,0,0,0,0,0,0,0,0,0,0,0,1,0,0,0,0,0,0,1,0,0,0,0,0,0,0,0,0,0,0,0,0,1,0,1,1,0,1,0,1,0,1,0,0,0,0,0,0,0,0,0,0,0,0,0,0,1,0,0,0,0,0,0,0,0,0,0,0,0,0,0,0,0,0,0,0,0,0,0,0,0,0,0,0,0,0,1,0,0,1,0,0,1,0,0,0,0,0,0,0,0,0,0,0,1,0,1,0,0,0,0,0,0,0,1,0,0,0,1,0,0,0,1,0,0,0,0,0,0,0,1,0,0,0,1,0,0,0,0,0,0,1,0,0,1,1,0,0,0,1,0,0,0,0,0,1,0,0,0,1,0,0,0,0,0,0,0,0,0,1,0,0,1,0,1,0,1,0,0,0,0,0,0,1,0,0,0,1,1,0,0,0,0,0,0,1,0,0,0,0,1,0,0,0,0,0,0,0,0,0,0,0,0,0,0,0,0,0,1,0,0,1,0,1,0,0,0,0,0,0,0,1,0,0,1,0,0,0,0,1,0,0,0,0,0,0,0,0,0,0,1,0,1,0,0,0,0,0,0,0,0,1,0,0,0,0,0,0,0,1,0,0,0,1,0,0,0,0,0,0,0,0,0,0,0,0,0,0,0,0,0,0,0,0,1,0,0,0,0,0,0,0,0,0,0,0,0,0,0,0,0,0,0,0,0,0,0,0,0,0,0,0,0,1,0,1,0,0,1,0,0,0,0,0,0,0,0,1,0,0,0,1,0,0,0,0,1,0,0,0,0,0,0,1,0,0,0,0,0,0,0,0,0,0,0,0,0,0,1,0,0,0,0,1,0,0,0,0,0,0,0,0,0,0,0,0,0,0,0,1,0,0,1,0,0,1,0,1,0,0,0,0,0,0,0,0,0,1,1,0,0,0,0,0,1,1,0,0,0,1,0,0,0,0,0,0,0,0,0,0,0,0,0,1,0,0,1,0,0,0,0,0,0,0,0,1,0,0,0,1,0,0,1,1,0,0,0,0,0,0,0,0,0,1,0,0,1,0,0,0,0,0,0,0,0,1,0,0,0,0,1,0,0,1,1,1,0,0,0,0,0,0,1,0,0,0,0,0,1,1,0,0,0,0,0,0,0,0,0,1,0,1,0,1,0,0,0,0,1,0,0,0,1,1,0,0,0,0,1,1,0,0,0,1,0,0,0,0,0,0,1,1,1,1,0,0,1,1,0,0,0,1,1,0,1,1,0,0,1,0,1,0,0,1,0,0,0,0,0,0,0,0,0,0,0,0,0,0,0,0,1,1,0,0,0,0,0,1,0,0,0,0,0,1,1,0,0,0,0,0,0,0,0,1,0,0,0,0,0,0,0,0,0,0,0,0,0,0,0,0,1,1,0,0,0,0,0,0,0,0,0,0,0,0,0,0,1,1,0,0,0,0,0,0,0,1,1,0,1,1,0,0,1,0,1,1,0,0,0,0,0,0,0,0,0,0,0,1,1,0,1,0,0,0,0,0,0,0,0,0,0,1,0,0,1,1,0,1,1,0,0,0,0,0,0,0,0,0,0,1,0,0,0,0,0,1,0,0,0,0,1,0,0,1,0,0,1,0,0,1,1,0,0,1,0,0,0,0,1,1,0,0,0,0,0,0,0,0,0,0,1,1,1,1,0,0,0,0,0,0,1,1,1,1,1,0,0,1,1,1,1,0,0,0,0,0,0,0,1,0,0,0,0,0,0,0,1,0,0,0,0,0,1,0,1,0,0,0,0,0,0,0,0,0,0,0,1,0,0,0,0,0,0,0,0,1,1,0,0,0,0,0,0,0,0,0,0,0,0,0,0,0,0,0,0,0,0,0,0,1,0,1,1,1,0,0,0,0,0,1,0,0,0,0,0,0,0,0,1,0,0,0,1,1,0,0,0,1,0,0,0,0,0,0,0,1,1,0,0,0,0,0,0,0,0,0,1,0,1,0,1,1,0,0,0,0,0,0,0,0,0,0,0,0,0,0,0,0,1,0,0,0,1,0,1,0,0,0,0,0,0,0,0,0,1,1,1,1,0,0,0,0,0,0,0,0,0,0,1,1,1,0,0,0,0,0,0,0,0,0,0,0,0,0,0,0,0,0,1,0,0,0,0,1,1,0,0,0,0,1,1,1,0,0,0,0,1,0,0,0,0,1,0,1,1,0,0,0,0,0,0,0,1,0,0,0,1,0,0,0,0,0,0,0,0,1,1,0,0,1,1,0,1,1,1,1,1,1,0,1,1,1,0,0,0,0,1,0,0,0,1,0,0,0,0,1,0,0,1,1,1,1,0,0,0,0,0,0,1,0,0,1,0,1,0,0,0,0,1,0,0,0,0,0,0,0,0,0,0,1,1,1,0,0,0,0,0,1,0,0,1,0,0,0,0,0,0,0,0,1,1,1,0,0,0,0,0,1,0,0,0,0,0,1,0,0,0,0,0,0,1,0,0,0,0,1,0,1,0,0,1,1,0,1,0,1,0,0,0,0,0,0,0,1,0,0,0,1,0,0,1,0,1,0,0,1,0,0,1,0,1,1,0,0,1,1,0,1,0,0,0,0,0,1,0,0,0,1,1,0,0,1,1,0,1,1,1,1,1,1,1,1,1,1,1,1,1,1,1,1,1,1,1,1,1,1,1,1,1,1,0,0,0,1,1,0,1,1,0,0,0,0,1,0,0,0,0,0,0,0,0,0,0,0,0,0,1,0,0,1,0,0,0,1,0,0,0,0,0,0,0,0,0,0,0,0,0,0,0,0,0,0,0,0,0,0,0,1,0,0,0,0,0,0,0,0,0,0,0,1,1,1,1,1,1,0,1,1,0,0,1,0,0,0,0,0,0,0,0,0,0,0,1,0,0,0,1,0,0,0,0,0,0,0,0,0,0,0,0,0,0,0,0,0,0,0,0,0,0,0,0,0,0,0,0,0,0,0,0,0,0,0,0,0,0,1,0,0,0,0,0,0,1,0,0,0,0,0,0,0,0,0,0,1,0,0,0,0,0,1,0,1,1,0,0,0,0,0,1,0,0,0,0,0,0,0,0,0,1,1,1,1,0,0,1,1,1,1,0,0,1,0,1,0,0,0,1,1,1,0,0,0,0,0,0,0,0,0,1,0,1,0,0,0,0,0,1,1,0,1,1,0,0,0,0,1,0,0,0,0,0,0,0,0,1,1,1,0,0,0,0,1,0,1,1,1,1,1,1,1,0,1,0,0,0,0,0,0,1,0,0,0,0,0,0,0,0,0,1,1,1,1,0,1,0,0,0,1,0,0,1,0,0,0,0,0,0,1,1,0,0,0,0,0,0,0,0,0,1,1,1,1,0,0,0,0,0,1,0,0,1,0,0,0,0,1,1,0,1,0,0,0,0,0,0,0,0,0,0,0,0,0,0,0,0,0,0,0,0,0,0,0,0,1,0,0,0,1,0,0,0,0,1,0,1,0,1,1,1,0,0,0,0,0,1,1,1,1,1,1,1,0,0,1,1,0,1,1,1,1,1,1,0,0,0,0,0,0,1,0,0,0,0,1,0,0,0,0,0,0,0,0,0,0,0,0,0,1,0,0,0,0,0,0,0,0,0,0,0,0,0,0,0,0,1,1,0,0,0,0,1,1,0,0,0,0,0,0,0,0,0,0,0,0,0,0,0,0,0,0,1,0,0,1,0,0,0,0,0,0,1,0,0,0,1,0,1,1,1,1,1,0,0,0,1,0,0,0,1,1,0,0,0,1,0,0,1,0,0,0,0,0,1,0,0,0,1,1,1,0,1,0,1,0,0,0,0,1,0,0,0,0,0,0,0,0,0,0,0,0,0,0,1,1,0,0,0,0,0,0,0,0,0,0,0,0,0,0,0,0,0,0,1,0,0,0,0,0,0,0,0,0,0,0,0,0,0,0,0,1,0,0,0,0,0,0,0,0,0,0,0,0,0,0,0,0,0,0,0,0,0,0,0,0,0,0,0,1,0,0,1,1,1,1,1,1,1,1,1,1,1,0,1,0,1,1,1,0,0,1,0,0,1,1,0,0,1,1,0,0,0,0,0,1,0,1,0,1,0,0,1,1,0,0,0,0,0,0,1,1,1,1,1,1,0,1,1,1,1,0,0,0,0,0,0,0,0,0,1,0,0,0,0,0,0,0,0,0,0,0,0,0,1,1,0,0,0,0,0,0,1,1,0,1,1,0,0,0,0,0,0,0,1,1,1,0,1,0,0,0,1,0,0,0,0,0,0,0,0,0,0,1,0,1,0,1,1,1,1,0,0,1,0,0,1,0,1,1,1,0,0,0,0,0,0,0,0,0,0,0,0,0,0,0,0,0,0,0,0,1,0,0,0,0,1,0,0,0,0,1,0,1,1,1,0,0,0,0,1,0,0,0,0,0,0,0,1,0,0,0,1,1,1,0,0,1,0,0,0,0,0,0,0,0,0,0,1,0,0,1,1,1,0,0,0,1,0,0,0,0,0,0,0,0,1,1,0,1,1,0,0,0,0,0,0,0,1,0,0,1,0,1,0,0,0,0,0,0,1,0,0,0,0,0,1,1,1,1,0,0,0,1,1,1,0,1,1,0,1,1,1,1,1,1,1,1,1,1,1,1,1,1,1,1,1,0,1,0,1,1,1,1,1,1,1,1,0,1,1,0,1,1,1,0,1,1,0,0,0,1,1,0,1,0,0,0,0,1,0,0,1,0,1,0,0,0,0,1,0,0,0,0,0,0,0,0,1,0,0,0,0,0,0,0,0,0,0,0,0,0,0,0,0,0,1,1,0,0,0,0,0,1,0,1,1,0,0,0,0,0,0,1,0,0,0,0,0,0,0,0,0,0,1,0,0,0,0,0,1,0,0,0,0,0,0,0,1,0,1,0,0,0,1,0,0,0,0,0,0,0,0,0,0,0,0,0,0,0,0,0,0,0,0,0,0,0,0,1,1,0,0,0,0,0,0,0,0,0,0,0,0,0,0,0,0,0,0,0,0,0,0,0,0,0,0,0,0,0,0,0,0,0,0,0,0,0,0,0,0,0,0,0,0,0,0,0,0,0,0,0,1,0,0,1,0,0,1,1,0,1,1,0,0,0,0,1,0,1,1,0,0,1,1,0,1,0,0,0,1,0,0,1,0,1,1,1,0,1,0,0,0,0,0,0,0,0,0,1,0,0,1,0,0,0,0,0,0,0,0,1,0,0,0,0,0,1,0,1,0,0,1,1,1,0,1,0,0,1,1,0,1,0,0,0,0,0,0,0,0,0,0,0,0,0,0,0,0,1,0,1,0,0,0,0,0,0,1,1,0,1,0,1,1,1,1,0,0,0,1,0,0,0,0,0,0,0,0,0,0,0,0,0,0,0,0,0,0,0,1,0,0,1,0,0,0,1,1,1,1,1,1,0,0,0,1,0,0,0,0,0,0,1,1,0,1,1,0,0,0,0,0,0,0,0,0,0,0,0,0,0,0,0,0,0,0,1,0,0,1,0,1,1,1,0,0,0,0,0,0,0,0,0,1,1,0,0,0,0,0,0,1,0,1,0,0,0,0,0,0,0,0,0,1,0,0,0,1,0,0,0,0,0,0,0,0,0,0,0,0,1,0,1,0,0,0,0,0,0,0,0,1,0,0,0,1,1,0,0,0,0,0,0,0,0,0,0,0,0,0,0,0,0,0,0,0,0,0,0,1,0,0,0,0,0,0,0,1,0,0,0,0,0,0,0,0,0,0,0,0,0,0,0,0,0,0,0,0,0,1,1,0,0,0,0,0,1,0,1,0,1,1,0,1,0,1,0,0,0,0,0,0,0,0,0,0,1,0,0,0,0,0,0,0,0,1,0,0,0,0,0,0,0,0,0,1,1,1,1,1,0,0,0,0,0,0,0,0,0,0,0,0,1,1,0,0,0,0,0,0,1,0,0,1,1,0,1,0,0,1,0,0,0,0,0,0,1,0,1,0,0,0,0,0,0,0,0,0,0,0,0,0,0,0,0,0,0,1,1,0,0,0,1,1,0,0,0,0,0,1,0,0,0,0,0,0,0,0,0,0,0,0,0,0,0,0,1,0,0,1,0,0,0,0,0,0,0,0,0,0,1,0,0,0,0,0,0,0,0,0,0,0,0,0,0,1,0,0,0,0,0,0,0,0,0,0,1,0,0,0,0,0,1,0,0,0,0,0,0,0,0,1,1,1,1,0,0,0,0,0,0,0,0,0,0,0,0,0,0,0,0,1,0,1,0,0,0,0,0,0,0,0,1,0,1,0,1,1,1,0,0,0,0,0,0,0,1,0,0,1,0,1,1,1,0,1,0,1,1,0,1,0,0,0,1,0,0,0,0,0,0,1,0,0,0,0,0,1,1,1,0,0,0,0,0,0,0,0,0,0,1,0,0,0,0,1,0,0,0,0,0,0,0,0,1,0,0,0,0,0,0,1,1,0,1,1,0,0,0,0,1,0,0,0,0,1,0,0,1,0,0,0,0,0,0,1,1,0,0,1,0,1,1,1,0,0,0,0,0,0,0,0,0,0,0,0,0,1,0,0,1,0,0,0,1,0,0,0,0,0,0,0,0,1,0,0,0,0,0,0,0,1,0,0,1,0,0,1,1,1,1,1,1,1,0,0,0,0,1,0,0,0,0,0,1,0,1,0,0,0,0,0,1,0,0,0,0,0,1,0,0,0,0,0,0,1,0,0,1,1,1,1,0,0,0,0,0,0,0,0,0,0,0,0,0,0,1,0,0,0,0,1,0,0,0,0,0,0,0,0,0,0,0,0,0,0,0,0,0,0,0,0,0,0,1,0,0,0,0,0,0,0,0,0,0,0,1,1,0,0,0,0,1,0,0,1,0,0,0,1,0,0,0,0,0,0,0,0,0,0,0,0,0,1,0,0,0,0,0,0,1,0,0,1,1,1,1,0,1,0,1,0,0,0,1,0,0,0,0,0,0,0,0,0,0,1,0,0,0,0,1,0,0,1,0,0,0,1,1,0,1,0,0,0,0,0,0,0,0,0,0,0,0,1,0,0,0,0,0,1,1,0,0,0,0,0,0,0,0,0,0,0,1,0,0,0,0,0,0,0,0,0,0,0,0,1,0,0,0,0,0,0,1,0,0,0,0,0,0,0,0,0,0,0,0,1,0,0,1,1,0,1,0,1,1,0,0,1,0,0,1,0,0,0,0,0,1,0,1,1,0,0,0,0,0,0,0,1,0,1,0,0,0,0,0,0,0,0,0,0,0,1,0,0,1,1,1,0,0,0,1,0,1,1,1,0,0,0,0,0,1,0,0,0,0,0,1,1,1,0,0,1,0,0,0,0,0,0,1,1,0,1,1,0,0,0,0,0,0,0,0,0,0,0,0,0,0,0,0,0,1,0,0,0,0,0,0,0,0,0,0,0,0,0,0,0,0,1,0,0,0,0,0,0,0,1,0,0,1,0,0,1,0,0,1,0,0,0,0,0,1,0,1,1,1,0,0,0,0,0,0,0,1,1,1,1,0,0,1,1,0,1,1,0,0,0,0,0,0,0,0,0,0,0,0,0,0,0,0,0,0,1,0,1,1,1,1,0,0,1,1,1,1,0,0,1,0,0,0,1,1,1,1,0,1,1,1,0,1,1,1,1,0,0,1,1,0,0,0,0,0,0,0,0,0,1,1,1,1,0,0,0,0,1,1,0,0,0,0,0,0,1,0,0,0,0,0,0,0,0,0,0,0,0,0,1,1,1,0,0,0,0,0,1,1,0,0,0,0,0,1,0,0,0,0,0,1,0,0,0,1,0,0,0,0,0,0,0,1,0,0,0,0,1,0,0,0,0,1,0,1,1,0,0,0,1,1,0,1,0,1,1,1,0,0,1,1,1,0,0,0,0,0,1,0,0,1,1,0,0,0,0,0,0,0,0,0,0,0,1,1,1,0,1,1,1,0,0,0,1,1,1,1,0,0,0,0,0,0,1,0,0,0,0,0,0,0,1,0,0,0,0,0,0,0,1,0,0,1,0,0,0,0,1,0,0,0,0,0,0,0,1,1,1,1,1,1,0,0,0,0,1,1,1,1,1,1,0,0,0,0,0,0,0,0,0,0,1,1,1,0,0,0,0,0,0,0,0,0,0,0,0,0,0,1,0,0,0,0,0,1,0,0,0,0,0,1,1,0,0,0,1,0,1,1,0,0,1,0,0,0,0,0,1,0,0,1,1,1,1,1,1,1,0,1,1,1,1,1,1,0,0,0,0,0,1,0,0,0,0,0,1,0,0,1,0,0,0,0,0,1,0,1,0,0,0,0,0,0,0,0,0,0,0,1,0,0,0,0,0,1,0,0,0,0,0,0,1,0,0,0,0,1,1,0,1,0,0,0,0,1,0,1,1,0,1,1,0,0,0,0,1,0,0,0,0,0,0,0,0,0,0,0,0,0,0,0,0,0,0,0,0,0,0,0,0,0,0,1,0,0,0,0,0,0,1,0,0,0,1,0,0,1,0,0,0,0,0,0,1,1,0,1,1,0,0,0,0,0,0,0,0,0,0,0,0,0,1,0,1,0,1,0,1,1,0,0,0,1,1,0,0,0,0,0,0,0,1,1,0,0,0,0,0,0,0,0,0,1,0,0,0,1,0,0,0,0,0,0,0,0,0,0,0,0,0,0,0,0,1,0,0,0,0,0,0,0,0,0,0,0,0,1,0,0,0,1,0,1,0,0,0,0,0,0,0,0,0,0,1,0,1,0,0,1,1,1,0,1,0,0,0,0,1,1,0,0,0,0,0,0,1,0,0,0,0,0,0,0,0,1,1,0,1,0,0,0,0,0,1,0,0,0,0,1,0,0,1,0,0,0,0,0,0,0,0,0,0,0,0,0,0,0,0,0,0,0,0,0,0,0,0,1,0,0,0,1,0,0,0,0,0,0,0,1,0,0,0,1,0,0,0,0,0,0,0,0,0,0,0,0,0,0,0,0,0,0,1,0,0,0,0,0,0,0,0,0,0,0,0,1,1,1,1,0,0,0,1,0,1,0,0,1,0,1,1,0,0,0,1,0,0,0,0,1,0,0,1,0,1,1,1,0,0,1,0,0,0,0,1,0,0,0,1,0,0,0,0,1,1,1,0,0,0,0,0,0,0,0,0,0,0,0,0,0,1,0,0,0,0,1,0,1,1,0,0,0,0,0,1,0,0,1,1,0,0,0,1,0,0,0,0,0,0,0,0,0,0,0,0,0,1,1,1,1,1,0,0,0,0,1,0,0,0,0,0,0,0,0,0,0,0,1,0,0,0,0,1,1,1,1,0,0,0,0,0,1,0,1,1,1,1,1,1,1,1,1,0,0,1,0,0,0,0,0,0,0,0,0,0,0,0,0,0,0,0,1,1,0,0,0,0,0,0,0,1,1,0,0,0,0,0,0,0,0,0,0,0,1,0,0,0,0,0,0,1,0,0,0,0,0,0,1,0,0,0,1,0,0,0,0,0,0,0,0,0,0,1,0,1,0,0,1,0,0,1,1,1,1,0,0,0,0,0,0,0,0,0,0,0,1,1,0,1,1,1,0,0,0,0,0,0,0,0,0,0,1,0,0,0,0,1,0,0,0,1,0,0,1,0,0,1,0,0,0,1,0,0,0,0,1,0,0,1,1,0,1,0,0,1,0,0,0,0,0,1,1,1,0,0,1,1,1,0,0,0,0,0,0,0,0,1,0,0,0,0,1,0,0,0,1,1,1,1,1,1,0,0,0,0,0,1,0,0,0,0,0,0,0,0,0,0,0,0,0,1,1,0,0,0,0,0,0,0,0,0,0,0,0,0,0,0,0,0,1,0,0,1,0,0,0,0,0,1,1,0,0,0,0,0,0,0,0,1,0,0,0,0,1,0,0,0,0,0,0,0,0,0,0,1,1,0,1,0,0,0,0,0,0,0,0,0,0,0,0,0,1,1,1,0,0,1,1,1,1,0,1,0,0,0,0,1,0,1,1,0,0,1,0,0,0,0,0,1,1,0,0,0,0,1,0,0,1,0,0,0,0,1,1,0,1,0,0,0,0,0,0,1,1,1,1,1,1,1,1,0,1,1,1,0,0,1,0,0,0,0,0,1,0,0,0,0,0,0,0,0,0,0,0,0,0,0,0,0,0,1,0,0,0,0,0,1,0,0,0,0,0,0,0,0,0,0,1,0,0,0,1,0,0,0,0,1,0,0,0,0,0,1,0,0,1,0,0,1,0,1,0,0,1,0,0,0,0,1,0,0,0,0,0,0,0,0,1,0,0,1,1,1,0,0,1,0,0,0,0,0,0,1,0,0,0,0,0,0,0,0,0,1,0,0,0,0,0,0,0,0,0,0,0,0,1,0,0,0,1,0,1,0,0,0,0,1,0,0,0,0,1,1,1,1,0,1,0,0,0,0,0,1,0,1,0,1,0,0,0,0,0,0,0,0,0,0,0,0,0,0,0,0,1,0,0,1,0,1,0,0,0,0,0,1,0,0,0,1,0,1,1,1,0,1,0,0,0,0,0,0,0,0,0,0,0,1,0,0,0,0,0,0,0,1,1,1,1,1,1,0,0,0,1,0,1,0,0,0,0,0,0,0,0,0,0,1,0,0,0,0,0,0,0,0,0,0,0,0,0,0,0,1,0,0,0,0,0,0,0,0,0,0,1,1,0,0,0,0,0,0,0,0,0,0,0,0,0,0,0,0,0,0,0,0,0,0,0,0,0,0,0,0,0,1,1,1,0,0,0,0,1,1,1,1,0,1,0,1,1,1,1,0,0,0,1,1,1,0,1,0,0,1,0,1,0,0,0,0,0,0,1,1,0,1,0,0,0,0,0,0,0,0,0,0,0,0,0,0,0,1,1,1,1,1,1,0,1,1,1,1,0,0,0,0,0,0,1,1,0,0,0,0,0,0,0,0,0,0,0,1,0,1,1,0,0,1,1,0,0,0,0,0,0,0,0,0,0,0,1,1,1,1,1,0,1,0,0,0,0,0,0,0,0,0,0,0,0,0,0,0,0,1,1,0,1,1,0,0,0,0,0,1,0,1,0,1,0,0,0,1,0,0,0,0,0,0,0,1,0,0,0,0,0,1,0,0,0,1,0,0,0,0,0,0,0,0,0,0,0,0,0,1,0,0,1,0,0,0,0,0,0,0,0,0,0,0,0,1,0,0,0,0,0,0,0,0,0,0,0,0,0,0,0,0,0,0,0,0,0,0,1,0,1,0,0,0,0,0,0,0,0,0,0,0,0,0,0,0,0,0,0,0,1,1,1,1,0,0,1,1,0,0,1,0,1,0,0,0,1,0,1,0,0,1,0,0,0,0,0,0,0,1,0,0,0,1,0,0,0,0,1,0,1,0,0,0,1,0,0,0,0,0,0,0,0,1,1,0,0,0,0,0,0,0,1,0,0,1,0,1,0,0,0,1,1,0,0,0,0,0,1,0,0,0,0,0,0,0,0,0,0,0,0,0,0,0,0,0,0,1,0,0,0,0,0,0,0,0,0,0,0,0,0,0,0,0,0,0,0,0,0,0,0,1,0,0,0,1,1,1,0,0,1,0,1,0,0,0,0,0,0,0,0,0,0,0,0,0,0,1,0,0,0,0,0,0,0,1,0,0,1,0,1,0,0,0,0,1,0,0,0,0,0,0,1,0,0,0,0,1,1,0,1,0,0,1,1,0,0,0,0,1,1,0,0,1,1,1,0,0,0,0,0,0,0,0,0,1,0,0,0,1,1,0,0,0,0,0,0,0,1,0,0,0,0,0,0,0,0,1,0,0,0,0,0,0,1,0,0,0,0,0,0,0,0,0,0,0,0,0,0,0,0,0,0,0,0,0,0,0,0,0,0,0,0,0,0,0,0,0,0,0,0,0,0,0,0,0,0,0,0,0,0,0,0,0,0,0,0,0,0,0,0,0,1,1,0,1,0,0,0,0,1,0,0,0,1,1,1,1,0,0,0,1,0,1,0,1,1,1,1,0,1,0,0,0,1,0,0,0,0,0,0,1,0,0,1,1,1,1,0,0,0,0,0,0,0,0,1,0,0,0,0,0,0,0,1,0,0,0,0,0,0,0,0,0,0,0,1,0,0,0,0,0,0,0,0,0,0,0,0,0,0,0,0,0,0,0,0,1,0,0,0,0,0,0,0,0,0,0,0,0,0,0,1,1,0,0,1,0,0,0,0,0,0,1,0,0,0,0,0,0,0,0,1,0,1,0,0,0,0,0,0,0,0,1,1,1,1,0,0,1,1,1,1,0,0,0,0,1,1,1,1,0,0,0,0,0,0,0,0,0,0,0,0,0,0,0,0,0,0,1,0,1,0,0,0,0,0,1,0,0,0,1,1,0,0,0,0,0,0,0,0,0,0,0,0,0,0,0,0,0,1,0,0,0,0,0,0,0,0,0,0,0,0,0,0,0,0,0,0,0,0,0,1,0,0,0,0,0,0,0,0,0,0,0,0,1,1,1,1,0,1,0,0,0,0,0,0,0,0,0,0,0,0,1,0,0,0,0,0,0,0,1,1,0,0,0,0,0,0,1,0,0,0,0,0,0,1,1,0,0,1,1,0,0,0,1,1,1,1,1,0,0,1,1,1,0,1,0,1,1,0,0,0,1,0,0,0,0,0,0,0,1,0,0,0,0,1,1,0,0,1,1,1,1,0,0,0,1,0,0,1,0,1,0,0,1,1,0,0,0,0,1,0,0,0,0,1,0,0,1,1,0,0,0,0,0,0,0,0,0,1,0,0,0,0,0,0,0,0,0,0,0,0,0,0,0,0,0,0,0,0,0,1,0,0,0,0,0,0,0,0,0,0,0,0,0,0,1,0,0,0,0,0,0,0,1,1,0,0,0,0,1,0,0,0,0,0,0,1,0,0,1,0,0,0,0,0,0,0,0,0,0,0,0,1,0,0,0,0,0,0,0,0,0,0,0,0,0,0,0,0,0,0,0,0,0,1,0,1,1,1,0,0,1,0,0,1,0,0,0,1,0,1,0,0,1,1,0,0,1,0,0,0,0,0,1,0,0,0,0,0,0,0,0,0,0,0,0,1,0,0,1,0,0,0,0,0,0,0,0,0,0,0,0,0,0,0,0,0,1,1,1,1,1,0,0,0,0,0,0,0,0,0,1,0,0,0,0,0,0,0,0,0,0,0,0,0,0,0,0,1,1,1,0,0,0,0,0,1,1,1,0,0,0,1,0,0,1,1,1,0,1,1,1,0,0,0,1,1,1,1,1,1,1,0,1,0,1,1,1,0,0,1,1,1,0,1,1,0,1,1,0,1,0,0,1,1,0,1,0,1,0,1,1,1,0,1,0,0,1,1,1,0,0,1,1,0,0,0,0,0,0,1,0,0,0,1,0,1,1,0,0,1,1,1,1,1,1,1,0,1,1,1,1,0,1,1,0,1,1,1,0,0,0,0,0,0,0,1,0,0,1,0,1,1,0,0,1,1,1,0,1,0,1,0,1,1,1,0,0,1,1,1,0,0,1,1,0,1,1,1,0,1,1,0,0,1,1,0,0,0,0,1,0,0,0,1,0,0,0,0,0,0,0,0,0,1,1,1,0,0,0,0,0,0,0,0,1,0,1,0,0,0,0,0,0,0,0,1,0,1,0,1,0,0,0,0,0,0,0,0,0,0,0,1,0,0,1,1,0,0,1,1,1,1,1,1,0,0,0,1,1,1,0,1,1,0,1,0,0,0,0,1,1,1,0,0,0,0,0,0,0,0,0,0,1,0,0,0,0,0,0,0,0,0,0,0,0,0,0,0,0,0,0,0,0,1,0,0,0,0,1,0,0,0,1,0,1,1,1,1,1,1,1,0,0,0,0,0,0,1,0,0,0,0,0,0,0,1,0,0,1,0,1,0,1,0,0,0,0,0,0,0,0,0,0,0,1,0,0,0,0,1,0,0,0,1,1,0,1,0,0,0,0,1,0,1,0,0,1,1,0,0,0,0,0,0,0,1,0,0,1,0,0,0,1,1,1,1,0,0,0,0,0,0,1,0,0,0,0,0,1,1,0,0,0,1,0,0,0,0,0,0,0,0,0,0,1,0,1,0,0,0,0,0,1,0,0,0,0,1,0,0,0,0,1,0,1,0,0,0,0,0,0,0,0,1,0,0,1,1,0,0,0,0,0,0,0,1,0,0,0,0,0,0,0,0,0,0,0,1,1,0,0,1,1,0,0,0,1,0,1,0,0,0,0,0,0,0,0,1,0,0,1,1,0,0,0,0,0,0,0,0,1,0,0,0,1,0,0,0,0,0,0,1,0,0,0,0,0,1,0,0,0,0,0,0,0,0,1,1,1,0,0,0,0,0,1,0,0,0,0,0,0,0,0,0,0,0,0,0,0,0,0,0,1,0,0,1,0,0,0,0,1,1,0,1,0,0,1,1,0,1,0,0,0,0,0,0,0,0,0,0,0,0,0,0,0,0,0,0,0,0,0,0,0,0,0,0,0,0,0,1,1,1,1,1,1,1,1,0,0,1,1,0,0,0,0,0,0,0,0,1,1,0,0,0,0,1,1,0,0,0,0,0,1,1,0,0,0,0,1,0,0,1,1,0,0,0,1,0,0,0,0,0,0,0,0,1,0,0,0,0,0,0,0,0,0,0,0,1,1,0,0,0,0,0,0,0,0,0,0,0,0,1,0,0,1,0,1,1,1,1,1,1,1,1,1,0,0,0,0,0,0,0,0,0,0,0,0,0,1,1,0,0,0,0,0,0,0,0,0,1,0,0,0,0,1,1,1,0,0,1,1,1,1,0,0,1,1,0,0,0,0,0,0,0,0,0,0,0,0,0,0,0,1,0,0,0,0,0,0,0,1,0,1,0,1,0,0,0,1,0,0,1,0,0,0,0,0,0,0,0,0,0,0,0,0,0,1,0,0,1,0,0,0,0,0,1,1,0,0,0,0,0,0,1,0,0,0,0,0,0,0,0,0,0,0,0,0,0,1,0,0,0,0,0,0,1,0,0,0,0,0,0,0,0,0,0,0,0,0,0,0,0,0,0,1,0,0,1,0,0,1,0,0,0,0,0,0,0,0,0,0,0,0,0,0,0,0,0,0,1,1,0,0,0,0,0,0,0,0,1,0,0,0,0,0,1,0,0,0,0,1,0,0,0,0,0,1,0,1,0,0,0,1,0,0,1,0,1,0,0,0,0,0,0,1,1,1,0,1,0,0,0,0,0,1,1,1,0,1,1,1,0,0,0,0,0,1,0,0,0,0,0,0,0,0,0,0,0,0,0,0,0,0,0,0,0,1,1,0,1,0,0,1,0,0,0,0,0,0,0,1,0,0,0,0,0,0,0,0,0,0,0,0,0,0,1,0,0,0,0,0,0,0,0,0,0,0,0,1,0,0,0,0,1,1,0,0,0,0,0,0,0,0,1,0,0,0,0,0,0,0,0,0,0,1,0,0,0,1,0,0,0,0,0,0,0,0,0,1,0,0,0,0,0,0,1,0,0,0,0,1,0,0,0,1,1,0,0,1,1,0,0,0,0,0,0,1,0,0,0,0,0,0,0,1,0,0,1,0,1,0,0,0,0,0,0,0,0,0,0,1,1,0,0,1,0,1,0,1,0,0,0,1,1,1,0,0,0,0,0,0,0,0,0,0,0,0,1,0,0,0,1,1,1,1,1,1,1,1,1,1,1,1,1,1,1,1,1,1,1,1,1,0,0,0,1,0,0,1,0,0,0,0,0,0,0,0,0,0,0,0,1,0,0,1,0,0,0,0,0,0,0,1,0,0,1,1,0,0,0,0,0,0,0,0,0,0,0,0,0,0,0,0,0,0,0,0,0,0,0,0,0,0,0,0,0,0,0,0,0,1,0,0,0,0,0,0,0,1,1,0,1,1,1,0,0,0,0,1,0,0,0,0,1,0,0,1,0,0,0,0,1,0,0,0,0,1,0,1,0,1,0,0,0,0,0,0,0,0,0,0,0,0,0,0,1,1,0,1,0,0,0,1,1,1,0,0,0,0,0,0,1,0,0,1,1,0,1,1,0,0,0,0,0,0,0,1,0,0,0,0,0,0,0,1,1,1,1,1,1,1,0,0,0,1,0,0,1,1,0,1,1,1,1,1,1,1,1,0,0,0,0,1,0,1,0,0,1,0,0,0,0,0,1,0,0,1,0,0,0,1,0,0,0,0,0,0,0,0,0,0,0,0,0,0,1,0,0,0,0,0,0,0,0,0,0,0,0,1,0,0,1,0,1,0,0,1,1,1,0,0,0,0,0,0,0,0,0,1,1,1,0,0,0,0,0,1,1,1,1,1,1,0,1,1,0,0,0,0,0,0,0,0,0,0,0,0,0,0,0,0,0,0,0,0,0,0,1,0,0,0,0,0,0,0,0,0,0,0,0,0,0,0,0,0,0,0,0,0,0,0,0,0,0,0,0,0,0,0,0,0,1,0,0,0,1,0,0,0,0,0,0,0,0,0,0,0,0,0,0,0,0,0,1,1,0,1,0,0,0,0,0,0,1,0,0,0,0,1,0,0,1,1,1,0,0,0,0,1,1,0,0,0,1,0,0,0,0,0,0,0,1,0,1,0,0,1,0,0,0,0,0,1,0,1,0,1,0,0,0,0,0,0,1,1,1,1,0,1,0,1,1,0,0,1,1,0,0,0,0,1,0,1,0,0,0,1,1,0,1,1,1,0,1,0,0,0,1,0,0,1,1,0,0,0,0,0,0,0,1,0,1,0,0,1,0,1,0,1,0,0,0,0,0,0,0,0,0,0,0,0,0,0,0,0,1,0,1,0,0,0,0,0,1,1,0,0,0,0,0,0,0,1,0,1,1,1,0,1,0,0,1,1,1,1,0,0,0,1,0,0,0,0,0,0,0,0,0,0,1,0,0,0,1,0,1,1,0,1,1,0,1,0,1,0,1,1,0,1,1,1,0,1,1,1,0,0,1,0,1,0,0,0,0,1,0,0,0,0,0,0,0,0,0,0,1,0,1,0,1,0,0,0,1,0,1,0,0,0,0,0,0,0,0,0,1,0,0,0,0,0,0,0,0,0,0,0,0,0,1,1,0,0,0,0,0,0,0,0,1,0,1,0,0,0,0,0,1,0,1,0,1,0,1,0,0,0,0,0,0,0,0,0,0,0,0,0,1,1,1,1,1,1,1,0,0,0,0,0,0,0,0,0,0,0,0,1,0,0,0,0,0,0,0,0,0,0,1,1,1,1,1,0,0,0,0,0,1,0,0,1,1,0,0,0,0,0,0,0,0,0,0,0,0,0,0,0,0,0,0,0,0,0,0,1,0,0,1,0,0,0,0,0,0,0,0,1,0,0,0,0,0,1,0,0,0,0,0,0,1,1,0,1,0,0,0,1,0,0,0,1,0,0,1,1,0,1,0,0,0,0,0,0,0,0,0,0,0,0,0,0,0,0,0,0,0,0,1,1,0,0,1,0,0,0,0,0,0,0,1,0,0,0,0,0,0,1,0,0,0,0,1,0,0,1,1,0,0,0,1,0,0,0,1,0,0,1,0,0,0,0,0,0,0,0,0,0,0,0,0,0,0,0,1,0,0,0,0,0,0,0,0,0,0,0,0,0,1,0,0,0,0,0,1,1,1,0,0,0,0,1,0,0,0,0,0,0,0,0,0,0,0,0,1,0,0,0,0,1,1,0,1,1,0,1,0,0,0,0,0,0,0,0,0,0,0,1,0,0,0,0,0,0,0,0,0,0,0,0,1,0,0,1,0,0,0,0,0,0,0,0,0,1,1,1,0,0,0,0,0,0,0,0,0,0,0,0,0,1,0,0,0,0,0,1,0,0,1,0,0,0,0,0,0,0,1,0,0,0,0,1,0,0,1,1,1,0,0,0,0,0,0,0,0,0,1,1,0,1,0,0,1,1,0,0,1,0,0,0,0,0,1,1,1,0,0,0,0,0,0,0,0,0,0,1,0,0,0,0,1,0,0,0,0,0,0,0,0,0,0,0,0,0,0,1,0,0,1,1,0,0,0,0,0,0,0,1,0,0,0,0,1,0,0,0,0,0,0,1,0,0,0,0,1,0,1,0,0,1,0,0,0,0,0,0,0,0,0,0,0,1,0,0,0,0,0,0,0,0,0,0,0,0,0,0,0,0,0,1,0,0,0,0,0,0,0,0,0,0,0,0,1,0,0,1,0,0,0,0,0,0,0,0,0,0,1,1,1,0,0,0,0,0,0,0,0,0,0,0,0,0,1,1,0,0,0,0,1,1,0,0,0,0,0,1,0,0,0,0,0,0,0,0,0,0,0,0,1,0,0,0,0,1,0,1,0,1,1,0,0,0,0,0,0,0,0,0,1,0,1,1,0,0,0,1,0,0,0,0,0,1,0,0,1,0,1,0,0,1,0,0,0,1,0,1,0,0,0,1,1,0,0,0,0,0,0,0,0,0,0,0,0,0,0,0,1,0,0,0,0,1,0,0,0,0,0,0,0,0,1,0,0,0,0,0,1,0,0,0,0,0,0,0,1,0,1,0,0,0,0,0,0,0,1,1,0,0,0,1,0,0,1,0,0,0,0,0,0,0,0,0,1,0,0,1,0,0,0,0,0,0,0,0,1,1,1,0,0,0,0,1,1,1,1,0,1,1,1,1,1,1,1,1,1,1,1,1,0,1,1,1,1,1,1,0,0,0,0,0,0,0,1,1,0,0,1,0,0,0,0,0,0,0,0,0,1,0,0,0,0,0,0,0,0,0,1,0,0,0,1,0,0,0,0,0,0,0,0,0,0,0,1,1,1,0,0,0,0,0,0,0,0,0,0,1,1,0,1,0,0,0,0,0,0,0,0,0,1,0,0,1,0,0,0,0,1,1,0,0,0,0,1,0,1,1,0,0,0,0,0,0,0,0,0,1,0,0,0,1,0,0,0,0,0,1,0,1,0,0,0,0,0,0,0,1,0,0,0,0,0,0,0,1,0,1,1,1
Aerobe_Achromobacter_xylosoxidans_A8,1,0,0,1,1,1,0,1,0,0,1,0,1,1,1,1,1,1,1,1,0,1,1,0,1,1,0,0,1,1,0,1,1,1,1,0,1,0,0,0,0,1,1,0,1,1,1,0,0,0,1,1,0,0,0,0,0,0,0,0,0,0,0,0,1,0,0,0,0,0,0,1,1,0,0,0,1,0,0,1,1,1,1,1,0,1,0,1,1,1,1,1,1,1,1,1,1,1,1,1,1,1,1,1,1,1,1,1,1,1,1,1,0,0,1,1,0,0,0,1,0,1,0,0,1,0,1,1,1,1,0,1,1,1,0,1,1,1,1,1,1,1,0,1,0,1,1,1,1,1,1,0,1,0,1,1,1,0,0,0,0,0,1,1,1,1,1,0,0,1,1,1,1,0,0,0,0,0,1,1,1,1,1,1,1,0,0,0,0,0,1,0,0,0,0,0,1,0,1,1,1,0,1,1,1,1,0,1,0,1,1,1,0,1,0,0,0,0,1,1,0,1,1,1,1,0,0,1,0,1,0,0,1,0,1,0,1,0,0,0,1,0,0,0,0,1,0,0,0,0,0,0,1,0,1,0,1,1,0,0,1,0,0,0,0,0,0,1,0,1,1,1,1,0,1,0,0,1,0,1,0,0,0,0,0,0,0,1,0,1,1,1,0,0,1,0,1,0,0,0,0,0,1,1,1,1,1,1,0,0,1,1,0,1,1,1,1,0,1,1,0,0,0,0,0,0,1,0,1,1,1,0,0,0,0,0,1,1,1,1,1,1,1,0,0,0,1,0,1,0,0,0,1,0,0,1,0,0,0,1,0,0,0,0,0,0,0,1,1,1,1,1,1,1,0,1,1,0,1,0,0,0,0,1,1,1,1,1,1,1,1,1,1,1,1,1,1,1,1,1,1,1,1,0,1,1,1,1,1,0,0,1,0,0,0,0,1,1,1,1,1,1,0,1,0,0,1,1,1,1,1,0,1,1,0,0,0,0,1,0,0,0,0,0,0,0,0,1,0,0,0,0,0,0,0,0,1,0,0,0,0,0,0,0,0,0,0,0,0,0,0,0,1,0,0,0,0,1,1,0,1,0,1,0,0,0,0,0,1,0,0,0,0,0,0,0,0,0,0,0,0,0,0,1,1,0,0,0,1,1,1,1,0,0,0,0,1,1,1,1,1,0,1,1,0,0,0,0,0,1,0,0,0,0,0,1,0,0,0,1,0,0,0,1,1,0,0,0,0,0,0,0,0,0,0,0,0,1,0,1,0,0,0,0,0,1,0,1,1,1,0,1,0,1,1,1,1,1,0,1,0,1,1,1,1,1,1,1,0,0,0,0,0,0,0,0,1,1,1,1,1,0,0,0,0,0,0,0,1,0,0,0,0,1,0,0,0,0,0,0,0,0,0,1,0,0,0,0,0,0,0,0,0,0,0,0,0,0,0,0,1,1,1,1,0,0,0,1,0,0,1,0,0,0,0,0,0,0,0,0,1,0,1,1,0,1,1,0,0,0,1,1,0,0,0,1,0,0,0,1,0,0,0,1,0,1,0,0,0,0,0,0,0,1,0,0,1,1,1,1,1,1,1,0,0,0,0,0,1,1,0,0,0,1,1,1,0,0,0,0,0,0,0,1,0,0,1,1,0,1,0,1,1,0,1,0,0,1,1,1,0,0,1,1,0,0,0,0,1,0,0,0,0,1,0,0,0,0,0,0,0,0,0,1,0,1,0,1,1,1,0,0,0,1,1,1,0,0,0,0,0,0,0,0,0,0,0,0,0,0,0,0,1,1,0,0,1,1,0,1,0,1,1,0,0,0,0,1,1,0,0,1,0,1,0,0,1,1,0,0,0,0,0,0,0,0,0,0,0,1,1,0,0,0,1,1,0,0,0,0,0,0,0,0,0,0,0,0,0,0,0,0,0,0,0,0,0,0,0,0,0,0,0,0,0,0,1,0,0,0,1,1,0,0,1,1,0,0,0,1,0,0,1,1,1,1,0,0,0,0,0,0,0,1,0,1,1,1,0,0,0,0,0,0,0,0,0,1,1,0,0,0,0,1,1,1,0,1,0,1,1,1,1,1,1,0,1,1,1,1,1,0,0,0,0,0,1,0,1,1,0,1,1,0,1,1,0,0,0,1,0,0,0,1,0,0,0,0,0,0,0,0,0,0,0,0,0,1,0,0,0,0,0,0,0,0,0,0,0,0,0,0,0,1,0,0,0,1,1,1,1,1,0,0,0,1,1,1,1,0,0,0,0,1,0,0,1,0,1,0,0,1,0,0,0,1,0,1,1,0,0,1,1,1,0,0,0,1,0,1,0,0,0,1,1,0,1,1,0,0,0,0,0,0,1,0,1,1,1,0,0,0,0,0,0,0,1,1,0,0,1,0,0,0,0,0,1,0,0,0,0,0,0,0,0,0,1,1,0,0,1,0,0,1,0,0,0,0,0,0,0,0,0,0,0,0,0,0,0,0,0,1,0,0,0,0,0,0,0,0,0,0,0,0,0,0,0,0,0,1,0,1,0,0,0,0,0,0,1,0,0,1,1,0,0,0,0,0,0,0,0,0,0,0,0,0,0,0,1,1,1,0,0,1,0,0,0,0,1,0,0,0,0,0,0,0,0,0,0,0,0,0,0,0,0,0,0,0,1,0,1,1,0,0,0,0,1,0,0,0,1,1,0,0,1,0,0,1,0,0,0,0,0,0,0,0,0,0,0,1,0,0,0,0,0,0,0,0,1,0,1,0,0,0,1,1,0,0,0,0,0,0,1,0,1,0,0,0,0,0,0,0,0,0,1,0,1,1,1,0,1,0,1,1,0,0,0,0,0,0,1,0,0,0,0,0,0,0,0,0,1,0,0,0,0,0,0,0,0,0,1,0,0,0,1,1,1,0,0,0,0,1,1,0,1,1,0,1,0,0,1,0,1,0,0,0,0,0,0,0,0,0,0,1,0,1,1,0,0,1,1,1,1,0,1,0,0,1,0,0,0,0,0,0,0,1,1,0,1,1,0,0,0,0,0,0,0,1,1,1,1,1,0,1,1,0,0,0,0,0,0,0,1,0,0,0,0,0,0,0,0,0,0,1,0,1,0,0,0,0,1,0,1,1,1,1,0,0,0,0,0,0,0,1,1,1,1,1,0,1,0,1,1,0,0,0,1,1,1,0,1,0,0,0,0,0,1,1,0,1,0,0,1,0,0,0,1,1,1,0,0,0,0,0,0,0,0,0,0,0,0,0,1,0,0,0,0,0,0,0,0,1,0,0,0,0,0,0,0,0,0,1,0,0,0,0,0,0,0,0,1,0,0,0,0,1,1,0,1,1,1,0,0,0,0,0,0,0,0,0,0,0,0,0,0,0,0,0,0,0,0,0,0,0,0,0,0,0,0,0,0,0,0,0,0,0,0,0,0,0,0,0,0,1,1,0,0,1,1,1,0,0,0,0,0,0,1,1,1,0,1,0,0,0,0,0,0,1,1,0,0,0,0,1,0,1,0,0,1,1,1,1,1,0,1,1,0,1,0,0,0,0,0,1,1,0,0,0,0,0,0,1,1,1,0,0,0,0,0,0,0,0,0,0,0,1,0,1,1,0,0,1,0,1,0,1,1,1,0,1,1,0,0,0,1,0,0,1,0,1,0,0,0,0,0,0,1,0,0,1,1,0,0,0,0,1,1,0,0,0,1,0,0,0,0,0,0,0,0,1,0,0,0,1,0,0,0,1,1,0,0,1,0,0,0,0,0,1,0,0,1,0,0,0,1,0,1,0,0,1,1,0,1,0,0,0,1,0,0,1,1,0,0,0,0,0,0,0,1,0,1,1,1,0,0,1,0,0,0,1,0,0,0,0,0,0,0,0,1,1,1,1,1,1,0,0,1,0,0,1,0,0,0,1,1,0,0,0,0,0,1,0,1,1,1,0,0,0,0,1,0,0,0,0,0,1,1,0,0,1,0,0,0,0,1,0,0,0,0,1,0,0,0,1,0,0,0,0,0,1,0,0,0,0,1,1,1,1,1,1,0,0,1,0,1,0,0,0,0,0,1,1,1,1,1,1,1,0,1,0,1,1,0,1,1,0,0,0,0,0,0,0,1,0,0,0,0,0,0,0,0,0,0,0,0,1,1,0,1,0,1,1,0,0,0,0,0,0,1,1,0,1,1,0,1,0,0,0,0,0,1,1,0,0,1,0,0,0,0,1,0,0,0,1,0,0,0,0,1,1,0,0,0,0,0,0,0,1,1,1,1,0,0,0,0,0,0,0,0,0,0,0,1,0,1,1,1,1,1,1,1,1,1,0,0,0,1,0,0,1,1,1,0,1,1,1,0,0,1,0,1,0,0,1,0,0,0,1,0,0,0,0,1,1,0,0,0,0,0,0,0,0,0,0,0,0,0,1,1,0,0,1,0,0,0,0,1,1,1,1,1,1,1,0,1,1,1,1,1,1,1,1,0,1,0,0,0,0,0,0,0,1,1,0,0,0,0,0,0,1,1,1,0,1,1,0,1,1,1,0,0,1,0,0,0,1,0,0,0,0,1,0,1,0,0,0,0,0,0,1,0,0,1,0,0,0,0,0,0,0,0,0,0,0,1,1,0,1,1,1,1,0,1,0,1,0,0,0,1,1,1,0,1,1,0,0,1,1,0,0,1,1,0,0,0,1,1,1,0,0,0,0,0,0,0,1,0,0,0,0,0,1,1,1,0,0,1,1,0,1,1,0,0,1,1,1,0,1,0,1,0,0,0,0,0,1,0,0,0,0,1,1,0,1,1,1,0,0,0,0,0,0,0,0,1,1,0,0,1,0,0,0,0,1,1,1,0,0,1,1,1,1,1,1,0,1,1,1,1,1,0,0,1,0,1,1,1,1,1,1,1,1,1,0,0,1,1,0,0,0,1,1,0,0,0,1,0,0,0,1,0,1,1,0,0,0,0,0,0,0,0,0,1,1,0,1,1,1,1,0,0,0,1,0,0,0,1,0,0,1,0,0,0,0,0,0,0,1,0,1,0,1,1,0,0,0,0,0,0,0,1,0,1,0,0,0,0,0,1,0,0,0,0,0,0,0,0,0,0,0,0,0,0,1,1,0,1,1,0,0,1,1,1,1,0,0,0,0,0,0,0,0,1,1,0,0,0,0,0,1,0,0,0,0,0,0,0,0,1,0,0,0,0,0,0,0,1,0,0,0,0,0,0,0,0,1,0,1,0,0,0,0,0,0,0,0,0,0,1,0,1,0,0,0,1,0,0,0,0,0,0,1,1,0,0,0,0,0,0,0,0,0,1,0,0,1,0,0,0,0,0,0,0,0,0,1,0,1,1,0,1,0,0,1,0,0,0,0,0,1,0,0,0,1,0,0,0,0,0,0,0,0,0,1,1,0,1,1,0,1,1,0,0,0,0,1,0,0,0,1,0,0,0,0,1,0,0,0,0,1,1,0,0,0,0,0,0,0,0,1,1,1,0,0,0,0,0,0,0,0,0,0,0,1,0,1,1,0,0,0,0,0,0,1,0,0,0,0,0,1,1,0,0,0,0,0,0,0,0,0,0,0,1,0,0,1,0,1,0,0,0,0,0,1,0,0,0,0,0,0,0,0,1,0,1,1,0,0,1,1,0,0,1,0,1,1,0,1,0,0,0,1,0,0,0,0,0,0,0,0,0,1,0,0,0,0,0,0,0,0,0,0,0,1,0,0,1,0,0,1,1,0,0,0,0,0,0,0,0,1,0,0,0,0,0,0,0,0,1,1,0,1,0,1,0,0,0,0,1,1,0,1,0,0,0,1,1,0,0,0,1,1,0,0,0,1,0,0,1,0,0,0,0,0,0,1,1,0,0,0,0,1,0,0,0,0,0,1,0,0,0,0,0,0,0,1,1,0,0,0,0,0,0,0,0,1,1,0,0,0,0,1,1,0,0,1,0,0,1,0,1,0,0,0,0,1,0,1,0,1,0,0,0,1,0,1,0,1,0,0,0,0,0,0,0,0,0,0,1,1,0,0,0,1,1,0,0,0,1,1,0,0,0,0,1,0,0,0,1,0,0,0,1,0,0,1,0,0,0,1,0,0,0,0,1,0,0,0,0,0,1,0,0,0,0,0,0,1,1,1,0,0,0,0,0,1,1,0,0,0,1,0,0,0,0,0,1,0,0,0,1,0,1,1,1,0,0,1,0,1,1,0,0,0,1,1,0,0,0,0,0,0,0,0,1,0,0,1,0,0,1,0,0,0,0,0,0,0,1,0,0,0,1,0,1,0,0,0,0,0,1,0,1,0,0,0,0,0,0,0,0,0,1,0,1,0,0,0,0,0,1,0,0,1,1,1,1,0,0,0,0,0,0,0,0,0,0,0,1,0,0,1,1,0,0,1,0,0,1,0,0,0,0,1,1,0,0,0,0,1,1,0,0,0,0,0,1,1,0,1,1,0,0,1,1,1,0,0,0,0,0,1,1,1,0,0,0,0,0,0,0,1,1,1,0,0,0,1,0,0,0,0,0,0,0,0,0,0,0,0,0,0,0,1,0,0,0,0,0,0,0,0,0,0,0,1,1,0,0,0,1,0,0,1,0,0,0,1,0,1,0,0,0,0,0,0,0,0,0,0,1,0,0,0,0,0,0,1,0,0,0,1,0,0,0,0,0,0,0,0,0,0,0,1,0,0,0,1,0,1,0,0,0,0,0,0,0,0,0,0,1,0,0,1,0,0,0,0,0,0,1,0,0,1,1,0,0,0,0,0,1,0,1,0,0,0,0,0,0,0,0,0,0,0,0,0,0,1,0,0,0,0,0,0,1,0,0,0,0,0,0,1,0,0,0,0,1,1,1,0,0,1,0,0,0,0,0,0,0,0,0,0,1,1,0,0,1,0,0,0,0,0,0,0,0,0,0,0,0,0,0,0,0,0,0,0,0,0,0,1,0,0,0,0,0,0,0,1,0,0,0,0,1,0,0,0,0,0,1,0,0,0,0,1,0,0,0,1,0,1,1,0,0,1,0,0,0,0,0,1,0,1,1,1,0,0,1,0,0,1,1,0,1,0,1,0,1,0,1,0,0,0,1,0,0,0,0,0,0,0,0,0,1,0,0,0,0,0,0,0,1,0,1,1,0,0,0,1,0,1,0,0,0,0,0,0,0,1,0,0,0,0,1,0,1,0,0,0,1,1,0,0,1,0,0,0,1,1,0,1,0,0,0,1,0,1,1,0,0,0,0,0,0,0,1,0,1,0,0,1,0,1,0,0,1,0,0,0,0,0,0,0,0,0,0,1,0,0,0,0,0,1,0,0,0,1,1,1,1,0,0,1,1,0,0,0,1,0,0,1,0,0,0,0,1,0,1,0,1,0,0,1,0,0,1,1,0,1,0,1,0,0,0,1,1,0,1,1,0,0,0,0,0,1,0,0,0,0,0,1,1,0,1,1,1,1,0,0,0,0,0,0,1,0,0,0,0,0,0,0,1,0,0,0,0,0,1,0,0,0,0,0,0,0,1,0,0,0,0,0,0,0,1,1,1,1,1,0,0,0,1,0,1,0,1,0,0,0,0,1,0,1,0,0,0,1,0,1,0,0,0,0,0,0,1,0,0,0,0,0,1,0,0,0,0,1,0,0,1,0,1,0,0,0,1,0,1,0,1,0,0,0,1,1,0,1,1,0,0,0,0,0,1,0,0,0,0,0,0,0,0,0,0,0,0,0,0,0,0,0,0,0,0,0,0,0,0,0,0,0,0,0,1,0,0,0,0,0,0,0,0,1,0,0,0,0,0,0,0,0,0,1,0,0,1,0,0,0,0,0,0,0,0,0,0,0,1,1,0,0,0,0,0,0,1,0,0,0,0,0,0,0,1,0,0,1,0,0,0,0,0,0,0,0,0,1,0,1,0,1,1,1,0,0,0,0,0,0,0,1,0,1,1,0,0,0,0,0,0,0,1,0,0,0,0,0,0,1,0,0,0,0,0,1,0,0,0,0,0,0,0,1,0,1,0,0,0,0,0,1,1,0,1,0,0,1,0,0,0,0,1,0,1,0,0,0,0,0,1,0,0,0,0,0,1,0,0,1,0,0,0,0,0,0,1,1,0,0,0,1,1,1,0,0,1,0,1,0,0,0,0,0,1,0,0,0,1,0,1,0,0,0,0,1,1,0,0,0,0,1,0,0,0,0,0,0,0,0,0,0,0,0,0,0,0,0,1,0,0,0,0,0,0,0,0,0,0,0,0,1,0,0,0,1,0,0,0,0,0,0,0,0,0,0,0,0,0,1,0,0,0,0,0,0,0,0,1,0,0,0,0,0,0,0,0,0,0,0,0,1,0,1,1,0,0,1,1,0,0,0,0,0,0,0,0,0,0,0,0,0,0,1,0,1,0,1,0,0,0,0,0,0,0,0,0,0,1,0,1,0,1,0,1,0,0,0,1,0,1,0,0,0,0,0,1,1,1,0,1,0,0,1,1,0,0,0,0,1,0,1,0,1,1,0,0,0,0,0,1,1,0,1,0,0,1,0,0,1,1,0,0,1,0,0,0,0,0,0,0,0,0,0,0,0,0,0,1,0,0,1,0,1,0,0,0,0,0,0,0,0,0,1,1,0,0,0,1,0,0,0,1,1,0,0,1,0,0,1,0,0,0,0,1,0,0,0,0,0,0,1,0,0,1,1,1,1,1,0,0,0,1,1,1,0,0,1,1,1,1,0,0,0,0,0,0,0,1,0,1,1,1,0,1,1,0,1,0,0,0,1,1,1,0,0,1,0,0,0,0,1,0,0,1,0,1,0,1,0,1,1,0,0,0,1,1,1,0,0,0,0,1,0,0,0,0,0,0,0,0,0,0,0,1,0,0,1,1,0,1,0,0,0,0,0,0,1,0,1,0,0,1,0,0,0,0,0,0,0,0,1,1,0,0,0,0,1,1,0,0,0,0,0,1,1,0,0,0,1,0,1,0,1,0,1,0,0,0,1,1,0,0,1,0,1,1,0,1,1,0,1,1,1,1,0,0,0,1,0,0,0,0,1,1,0,0,1,0,0,1,0,0,0,0,0,1,1,0,0,1,0,0,0,1,1,0,0,0,0,0,0,0,0,0,0,0,0,0,0,0,1,0,1,0,0,1,0,0,1,1,0,0,0,0,0,1,1,0,1,1,0,0,0,0,0,1,0,0,0,0,0,1,0,1,1,0,0,0,1,0,0,0,1,0,1,0,1,0,1,1,0,0,0,0,0,0,0,0,0,0,1,0,0,0,0,0,0,0,0,0,0,1,0,0,0,0,0,0,0,0,0,1,0,0,0,1,0,0,0,1,0,1,0,0,1,0,0,0,0,1,0,1,0,0,0,0,0,0,0,0,0,0,0,0,1,0,1,1,0,0,0,1,0,0,0,0,0,0,0,1,0,1,0,0,1,0,0,0,0,0,0,0,1,0,0,0,1,0,0,0,0,0,0,1,0,1,1,0,0,0,0,0,1,0,1,1,0,0,0,0,1,1,1,0,1,1,0,0,0,1,1,0,1,1,1,0,1,0,0,1,0,0,0,1,0,0,0,0,0,1,1,0,0,0,0,0,1,1,0,0,1,0,0,0,1,0,1,1,0,0,0,0,0,1,1,0,0,0,0,0,0,0,0,1,0,1,0,0,0,1,1,1,0,0,0,0,0,0,0,0,1,0,1,0,0,0,0,0,0,1,0,0,0,0,0,0,1,0,0,0,0,0,0,0,0,1,0,1,0,1,0,0,0,1,0,1,0,0,0,0,0,1,1,0,0,1,0,0,0,1,0,0,0,0,0,1,1,1,0,0,0,0,0,0,1,1,1,0,1,0,0,1,0,0,0,0,0,1,1,0,0,0,0,0,1,0,1,0,1,1,0,0,0,0,1,1,1,1,0,0,0,1,0,0,0,0,0,1,1,0,0,0,0,0,0,0,0,0,0,0,1,0,0,0,0,0,0,0,0,0,0,1,0,0,0,0,0,0,0,1,0,1,0,0,0,0,0,0,0,1,0,0,0,0,0,0,0,0,0,1,1,0,0,0,0,1,0,0,1,0,1,0,1,0,0,0,0,0,1,1,1,0,1,0,1,0,1,0,0,0,0,1,0,0,0,0,0,0,0,0,1,0,1,0,1,0,0,0,1,1,0,0,0,0,1,0,0,0,0,0,1,0,1,0,0,0,0,1,1,1,0,0,0,0,1,0,0,0,0,0,0,1,0,0,0,0,0,1,0,0,0,0,0,0,0,0,0,1,0,0,1,0,1,0,0,0,0,0,1,0,0,1,0,0,0,0,0,0,0,0,0,0,0,0,0,1,0,1,0,1,0,0,0,0,1,0,1,0,1,0,0,0,0,1,0,0,1,0,0,0,1,0,0,0,1,1,0,0,0,0,1,0,0,0,0,0,0,0,0,0,1,0,0,0,0,0,0,0,0,0,1,0,0,0,1,0,0,0,1,1,0,0,0,0,1,1,0,0,1,0,0,0,0,0,1,0,0,1,0,1,0,0,1,0,0,1,0,0,0,1,0,1,0,0,0,1,0,0,0,0,0,0,1,0,0,0,0,1,0,0,0,0,0,0,0,0,0,1,0,0,1,0,1,0,0,0,0,0,0,0,0,1,0,0,0,0,1,1,1,1,0,0,0,1,0,0,0,1,1,0,0,0,1,0,0,0,0,0,0,0,0,0,0,0,0,0,0,0,0,0,1,0,0,0,0,1,0,0,1,0,0,1,0,0,0,0,0,0,1,0,0,0,0,0,0,1,1,0,0,0,0,0,0,0,0,0,1,0,0,0,0,0,0,0,0,0,0,1,0,1,0,0,0,0,0,1,0,1,0,0,0,0,0,0,0,0,0,0,1,0,0,0,1,0,0,0,0,1,1,0,0,1,0,0,0,1,0,0,0,0,1,0,0,0,0,0,0,0,1,0,1,0,0,0,0,0,1,0,1,0,0,0,0,0,1,0,0,0,0,0,0,0,0,0,0,0,0,0,0,0,0,1,0,0,0,0,0,0,0,0,1,1,0,0,0,1,0,1,0,0,1,0,0,0,0,1,0,0,0,0,0,0,0,1,0,0,0,0,1,0,0,0,1,1,0,0,0,1,0,1,0,0,0,0,0,0,0,0,0,0,0,0,1,0,0,1,0,0,0,1,0,0,0,1,0,0,0,0,0,0,0,0,1,0,0,0,0,0,0,0,0,0,0,1,0,1,0,0,1,0,0,0,0,0,1,0,0,1,1,0,0,0,0,1,1,0,0,0,0,1,0,0,0,0,0,0,0,1,1,1,0,0,0,0,1,0,1,1,0,0,1,0,1,1,0,0,0,0,0,1,1,0,1,0,0,1,0,0,1,0,1,1,0,1,1,0,1,1,0,1,1,0,1,0,0,1,1,1,0,0,1,0,0,1,0,0,0,0,1,0,0,1,1,0,0,1,0,0,0,0,0,1,0,1,0,0,1,1,1,0,0,1,0,0,1,0,0,1,1,0,1,1,1,0,0,0,0,0,1,1,0,1,1,1,1,0,0,0,0,0,0,0,0,1,0,1,0,0,1,0,0,0,0,1,1,0,1,0,0,0,0,1,1,0,1,1,1,1,0,0,0,0,1,0,0,0,0,0,0,1,0,0,0,0,0,0,0,0,0,0,0,0,0,0,0,0,0,0,0,1,0,1,0,0,0,0,1,0,0,0,0,0,0,0,0,0,1,0,0,0,0,0,0,0,0,0,0,0,1,0,0,0,0,0,0,1,0,0,0,1,0,0,0,1,1,0,0,0,0,0,0,1,0,0,0,1,0,1,0,0,0,0,0,0,0,0,0,1,0,0,1,0,0,0,0,0,0,0,0,0,1,0,0,1,1,0,1,0,1,1,0,0,0,0,0,0,1,0,0,0,0,0,1,0,0,0,1,1,0,1,0,0,0,0,0,0,0,1,0,1,0,0,1,0,0,0,0,1,1,0,1,1,0,0,1,0,0,1,0,1,0,0,1,1,1,0,1,1,0,1,1,0,1,0,0,0,0,1,0,0,0,0,0,1,0,1,0,1,0,0,0,0,0,1,1,0,1,0,1,0,1,1,1,1,1,0,1,1,1,0,0,0,1,1,0,0,0,1,0,1,0,1,1,0,1,1,0,1,0,1,1,1,0,0,1,1,1,1,1,0,0,0,0,0,0,0,0,0,1,1,1,1,0,1,1,0,1,0,0,0,0,0,1,0,0,0,0,1,1,0,0,1,1,0,1,0,0,0,0,0,0,0,1,0,0,0,0,1,0,0,0,0,1,0,0,0,1,0,0,0,0,0,0,0,1,0,0,0,0,1,0,0,1,0,0,0,0,0,0,0,0,0,1,0,0,0,1,0,1,0,1,0,0,0,0,1,0,0,0,0,0,0,0,0,0,0,0,1,0,0,0,0,0,0,0,0,0,0,0,0,1,0,0,1,0,1,0,1,0,0,0,0,0,0,1,0,1,1,1,1,0,1,0,0,0,0,0,1,0,0,0,0,0,0,1,0,0,1,0,1,0,0,0,0,1,0,1,0,0,0,0,0,0,0,0,0,0,0,1,1,0,1,0,0,0,0,1,1,0,0,0,0,0,0,0,0,0,1,1,0,0,1,1,0,0,1,0,0,1,0,1,0,1,0,0,0,0,0,1,0,1,1,0,1,0,0,0,1,0,1,0,1,0,0,0,0,1,1,0,1,0,0,0,0,0,0,0,0,0,1,0,1,0,0,1,1,1,0,1,0,0,1,1,0,0,1,1,1,0,1,1,0,1,1,0,0,1,0,1,1,0,1,0,0,0,0,1,0,1,0,0,0,1,1,1,0,1,0,1,0,1,0,1,0,0,1,0,0,1,0,1,1,0,0,0,0,0,1,0,0,0,0,0,1,1,0,1,0,0,0,0,1,0,1,1,0,0,0,0,0,0,0,0,1,1,1,1,0,0,0,0,0,0,1,1,1,1,0,0,1,1,0,0,1,1,1,0,1,1,0,0,1,0,1,0,1,1,0,1,0,1,0,0,0,0,0,0,0,0,0,1,0,0,1,0,0,0,0,0,1,0,0,0,0,0,0,1,1,0,0,0,0,0,0,0,0,0,1,1,0,0,0,1,0,1,0,0,0,0,0,1,0,0,1,0,1,1,0,0,0,0,0,0,0,1,0,0,0,1,1,0,1,1,0,1,0,0,1,1,1,0,1,1,1,0,1,0,1,1,0,0,1,1,0,0,0,0,0,0,1,1,1,1,0,0,0,0,0,0,0,0,0,0,0,1,1,0,1,1,1,1,1,0,0,0,0,0,0,0,0,0,0,1,0,0,1,0,0,1,0,0,0,0,1,0,0,1,0,0,1,0,0,1,0,0,0,1,0,0,0,0,1,1,0,0,0,0,0,0,0,0,0,0,1,1,1,0,0,0,0,1,0,0,1,1,1,1,1,0,0,1,0,0,0,0,0,0,0,0,0,0,1,1,0,0,0,0,0,0,1,0,0,0,0,0,0,0,1,1,0,0,0,0,0,0,0,0,0,0,0,0,0,0,0,0,0,0,1,1,0,1,0,1,1,0,0,0,1,0,0,0,0,0,0,0,1,1,1,0,0,0,0,0,0,1,1,1,0,0,0,0,0,1,0,0,1,0,0,0,0,0,1,0,0,0,1,0,0,1,1,1,1,0,0,0,0,0,0,0,1,0,1,0,0,0,0,1,0,0,1,0,1,0,1,1,0,1,0,0,0,0,0,0,0,0,0,0,0,1,0,0,1,0,0,1,1,1,0,0,0,0,1,0,0,0,0,1,1,1,1,1,0,1,1,0,0,0,0,0,0,0,1,1,1,0,0,0,0,0,0,0,0,0,0,0,0,0,0,0,0,0,0,0,1,0,0,1,1,1,0,0,0,1,0,0,0,0,1,0,1,0,0,1,0,1,0,1,1,0,0,1,0,0,0,1,1,0,0,0,1,0,0,0,0,0,0,0,0,1,0,0,1,0,1,1,1,1,1,1,1,1,1,1,1,1,1,0,0,0,0,0,0,0,1,0,0,0,0,1,0,0,1,1,1,1,0,0,0,0,0,0,1,1,0,1,0,1,0,0,1,0,1,0,0,0,0,0,1,0,1,0,0,1,1,1,0,1,1,1,0,1,1,0,1,0,0,0,0,0,1,1,1,1,1,1,0,0,0,0,1,1,0,1,0,0,0,1,0,0,0,0,0,1,0,0,0,0,0,1,1,1,0,0,1,1,1,1,0,0,0,0,0,1,0,0,1,1,1,1,0,1,0,0,1,0,0,0,0,1,0,0,0,0,1,1,1,1,1,1,1,1,1,0,0,0,0,1,0,0,0,1,1,0,0,1,0,1,1,1,1,1,1,1,1,1,1,1,1,1,1,1,1,1,1,1,1,1,1,1,1,1,1,1,0,0,0,1,1,1,1,1,0,1,1,1,1,0,1,0,0,0,0,0,0,1,0,1,0,0,1,1,0,1,0,1,0,1,0,1,0,0,1,1,0,1,0,1,1,1,0,0,1,0,1,1,0,1,1,1,1,0,0,0,0,1,0,0,1,0,0,0,0,1,1,1,0,1,1,0,1,1,1,0,1,0,0,1,1,1,1,1,1,1,1,1,0,1,1,0,1,0,0,1,1,1,1,1,1,1,1,1,1,1,1,0,0,0,0,0,0,0,1,0,0,0,0,0,0,0,0,0,0,0,0,0,0,0,0,1,1,1,0,0,0,1,1,0,0,0,0,0,0,0,0,0,1,1,0,0,0,0,1,1,0,1,1,0,0,0,0,0,1,1,1,0,0,0,0,0,1,1,1,1,1,1,0,1,1,1,1,1,1,0,1,0,1,1,0,0,1,1,1,0,0,0,0,0,0,0,0,0,1,0,1,0,0,1,0,0,1,1,0,0,0,0,0,1,0,1,0,1,1,1,0,0,0,0,1,1,1,1,0,0,0,0,0,1,1,1,1,1,1,1,0,1,0,0,1,0,0,0,1,0,1,0,0,0,0,0,0,0,1,1,1,1,0,1,1,0,1,1,0,1,1,1,1,0,0,0,1,1,1,0,0,1,1,0,0,0,0,0,1,1,1,1,0,0,0,0,0,1,0,1,0,0,0,0,0,1,1,0,1,0,0,1,1,0,1,0,0,0,0,1,0,0,0,1,1,0,0,1,0,0,1,0,1,0,0,0,0,0,0,0,0,0,0,0,1,0,1,1,1,0,0,0,0,0,1,1,1,1,1,1,1,0,0,1,1,0,1,1,1,1,1,1,0,0,0,0,0,0,1,0,0,0,1,1,0,0,0,0,0,0,0,0,1,0,1,0,0,0,0,0,0,0,1,0,0,0,0,0,0,0,1,1,0,1,1,1,1,0,0,0,1,0,1,0,0,1,0,0,0,0,0,0,0,0,0,0,1,0,0,0,1,0,0,1,0,0,0,0,0,0,1,0,0,0,0,0,1,1,1,1,1,0,0,1,1,0,1,1,1,1,0,0,0,0,1,1,0,1,1,1,1,0,1,1,0,0,1,1,1,0,0,0,1,0,0,1,0,0,0,0,0,0,0,0,0,1,1,0,0,0,0,0,0,0,0,0,0,0,1,1,0,1,0,0,0,0,0,0,0,1,0,0,1,0,1,0,0,0,0,0,0,0,0,0,1,0,0,0,0,0,0,0,0,0,0,0,0,0,0,1,0,0,1,0,1,0,0,0,0,0,0,0,0,0,0,0,0,1,0,1,1,1,1,1,1,1,1,1,1,0,1,1,1,0,0,0,1,0,0,1,0,0,0,1,0,0,0,1,0,0,0,0,0,0,0,0,0,1,0,0,0,0,0,0,0,0,0,0,1,1,1,1,1,1,0,1,1,1,1,1,0,1,0,1,0,0,0,1,1,0,0,1,0,1,0,0,0,1,1,1,0,0,1,1,1,0,0,1,0,0,1,1,0,0,1,0,0,0,0,1,1,0,1,1,0,0,1,0,0,1,0,0,1,0,0,0,0,1,0,0,1,1,1,1,0,1,1,1,1,0,0,1,0,0,1,0,1,1,1,0,1,0,0,0,0,0,0,0,0,0,0,0,0,0,0,0,0,0,0,1,0,0,0,0,1,1,0,0,1,1,1,1,1,1,1,0,0,0,1,0,0,0,0,0,0,1,1,0,1,0,1,1,1,0,0,1,0,0,0,0,1,0,0,0,0,0,1,0,0,1,1,1,0,0,0,1,0,0,1,0,0,0,0,0,1,1,1,0,0,0,0,0,1,0,0,1,1,0,0,1,0,1,0,1,1,0,0,0,1,1,0,0,0,0,0,1,1,1,0,0,1,1,1,1,1,0,1,0,1,1,1,1,1,1,1,1,1,1,1,1,1,1,1,1,1,0,1,1,1,1,1,1,1,1,1,1,1,1,1,1,1,1,1,1,0,1,1,0,0,1,1,1,0,0,1,0,0,1,0,0,0,0,1,1,0,0,0,1,0,1,1,0,1,1,0,1,1,0,0,0,0,0,0,0,0,0,0,0,1,1,1,0,0,0,1,1,1,0,1,0,0,1,1,1,1,0,0,0,0,0,1,1,0,0,0,1,0,1,0,0,1,0,0,0,0,0,0,0,0,0,0,0,0,0,1,0,0,0,0,0,0,0,1,1,1,0,0,0,0,0,0,0,0,1,0,0,0,0,0,0,0,0,0,0,0,0,1,0,0,0,0,0,0,0,0,1,0,0,0,0,0,0,0,0,0,0,0,0,0,0,0,0,0,0,0,0,0,0,0,0,0,1,0,0,1,0,1,0,0,0,0,1,0,0,0,0,0,0,0,0,1,0,1,0,1,1,1,1,0,0,0,1,1,0,0,1,0,1,0,1,0,1,0,0,1,1,1,0,1,1,1,1,0,1,1,1,0,1,0,0,0,0,0,0,0,0,0,1,0,0,1,0,0,1,0,0,0,0,0,0,0,0,1,1,1,1,0,1,1,1,1,1,1,0,0,0,0,1,0,0,1,0,0,0,0,0,1,0,0,0,0,1,0,0,0,1,0,1,1,1,0,0,0,0,0,0,1,1,1,1,0,1,1,1,1,1,0,0,1,0,0,0,0,0,0,0,0,0,0,0,0,0,0,0,0,0,0,0,1,0,0,0,1,1,0,1,0,1,1,1,1,0,0,0,1,0,0,0,1,0,0,1,1,0,1,0,0,0,1,0,0,0,0,0,0,0,0,0,0,0,0,0,0,0,0,1,0,1,1,0,1,1,1,0,0,0,0,0,0,0,0,0,1,1,0,0,0,0,0,0,0,0,0,0,1,0,0,0,0,0,0,1,0,0,0,0,1,1,1,0,0,0,0,0,0,0,0,0,0,1,0,1,1,0,0,0,0,0,0,0,0,0,1,1,1,0,1,0,0,0,0,0,0,0,0,0,0,0,0,0,0,1,0,0,0,0,0,0,1,0,0,0,0,0,0,0,1,0,0,0,0,0,0,0,0,0,0,0,1,0,0,0,0,1,0,0,0,1,1,0,0,0,1,0,0,1,1,1,1,1,1,1,1,0,1,0,0,1,0,0,0,0,0,0,0,0,0,0,0,0,1,0,0,0,1,0,0,0,1,0,0,1,0,0,1,1,1,1,1,0,0,0,0,0,0,0,1,0,0,0,1,1,1,0,0,0,0,0,0,1,0,1,1,1,1,1,1,0,1,0,0,0,0,0,0,1,1,1,0,1,1,1,0,0,0,0,1,0,0,0,0,0,0,0,0,1,1,1,0,0,0,1,1,0,0,1,0,0,1,1,0,0,1,0,1,0,0,0,1,0,0,0,0,0,0,0,0,0,1,0,0,0,0,0,0,0,0,0,0,0,0,0,0,0,1,0,0,0,1,0,0,1,0,0,0,1,0,0,0,0,1,1,1,0,0,1,1,0,1,1,0,1,0,0,0,1,0,1,0,0,1,1,1,1,0,0,1,0,0,0,0,0,0,1,1,0,1,1,0,1,1,0,1,0,0,0,0,0,1,0,0,1,0,0,1,1,1,0,0,0,0,0,0,0,1,1,1,0,0,0,1,1,1,1,1,0,0,1,0,1,0,0,0,1,0,1,0,0,1,1,1,0,1,0,0,0,0,1,0,0,0,0,0,0,0,0,1,0,1,1,1,0,0,0,0,0,1,1,0,0,1,0,0,0,1,0,0,0,0,0,1,0,0,1,1,0,0,0,0,1,0,0,0,0,1,1,1,0,1,1,0,0,0,1,1,1,1,0,0,0,1,1,1,0,0,0,0,0,0,1,1,0,1,0,0,0,0,0,0,1,0,0,1,1,0,0,0,0,0,0,0,1,1,1,0,0,0,0,0,0,1,1,0,1,0,0,1,1,1,1,1,1,1,1,1,0,0,0,0,1,0,0,0,1,0,1,0,0,0,0,0,1,0,0,0,0,1,1,0,0,0,0,1,0,1,0,0,1,1,1,1,1,0,1,0,1,0,1,1,0,0,0,0,0,0,1,0,0,0,0,1,0,0,1,0,1,0,0,0,0,0,0,0,0,1,0,0,0,0,0,1,0,0,1,0,0,1,1,1,0,0,0,0,0,1,1,1,0,0,1,1,1,0,0,1,0,0,0,0,1,0,0,0,0,0,0,0,0,0,0,0,1,1,0,0,0,0,0,0,1,0,0,1,1,1,1,0,0,0,1,0,0,0,1,0,0,0,0,1,1,1,0,1,0,0,0,0,1,1,1,1,1,0,1,0,0,1,1,0,1,0,0,0,0,1,0,0,0,1,0,0,0,0,0,0,0,0,0,1,1,0,0,0,0,0,0,0,0,1,0,0,0,0,0,1,0,0,0,0,0,0,0,0,0,1,0,0,0,0,0,1,1,1,0,0,0,0,0,0,0,0,0,0,0,1,0,0,0,1,0,1,0,0,1,0,0,0,0,1,1,0,0,0,0,0,0,0,1,1,1,0,0,0,1,1,0,1,0,0,0,0,0,0,0,0,0,1,1,0,0,1,0,0,1,1,1,0,0,0,1,0,1,1,1,0,0,0,1,0,1,0,0,0,0,1,0,1,1,1,0,1,1,1,0,0,1,1,1,0,0,1,1,0,0,0,0,0,0,0,0,0,0,0,1,0,0,1,1,0,0,0,0,0,0,0,0,0,0,0,0,0,0,0,0,0,0,1,0,0,0,0,0,0,0,1,1,0,0,1,0,0,1,0,0,0,0,0,1,0,1,0,1,1,1,1,1,0,0,0,0,1,1,1,0,1,0,0,1,1,0,1,1,0,0,0,0,0,0,0,0,0,1,0,1,1,1,0,0,1,1,1,1,1,1,1,1,1,0,1,1,0,1,0,1,1,1,0,0,1,1,1,1,0,1,1,1,1,1,1,1,1,1,0,1,1,0,0,0,0,0,0,0,0,0,1,1,1,1,0,0,0,0,1,1,1,1,0,1,0,1,0,0,0,0,0,0,0,0,0,0,1,0,0,0,1,1,1,0,0,0,0,1,1,1,0,0,0,0,0,0,0,0,0,1,1,0,0,1,0,0,0,0,0,0,0,1,1,1,0,0,0,0,1,1,1,0,1,1,0,1,1,0,0,0,1,0,0,1,1,1,1,1,0,0,1,1,1,0,0,0,0,0,1,0,0,1,0,1,0,0,0,0,0,0,1,0,0,0,0,1,1,0,1,1,1,1,0,1,0,1,1,1,0,0,0,1,0,0,0,0,0,0,0,1,0,0,0,0,0,0,0,0,0,0,1,1,0,1,0,0,0,0,0,0,1,0,0,1,0,1,1,1,1,1,1,1,0,0,0,1,1,1,1,1,1,1,0,1,0,0,0,0,0,0,0,0,0,0,0,0,1,0,0,0,0,0,0,0,0,0,0,0,0,1,0,0,0,0,0,0,0,0,0,0,0,1,1,0,0,0,1,0,1,1,1,0,1,0,0,0,0,1,1,1,0,1,1,1,1,1,1,1,0,1,1,1,1,1,1,0,0,0,0,0,0,0,0,0,1,0,1,0,0,1,0,0,0,1,0,1,0,0,0,0,0,0,0,0,0,0,1,0,0,1,0,0,1,0,0,1,0,0,0,0,0,0,0,1,1,1,0,1,1,0,0,0,0,0,1,0,0,0,1,0,1,1,0,0,0,0,1,0,0,0,0,0,0,0,0,0,0,0,0,0,0,0,0,0,0,0,0,0,0,0,0,0,0,1,0,1,0,1,1,0,0,1,0,0,0,0,0,0,0,0,0,1,1,0,1,1,0,1,1,0,0,0,0,0,0,1,0,0,0,1,1,0,1,1,0,0,1,0,0,0,0,0,0,0,1,0,0,1,1,1,0,1,1,1,0,1,0,1,1,0,0,0,0,1,0,0,0,1,0,0,1,1,1,0,1,0,0,0,1,0,1,0,1,0,1,0,0,0,0,0,0,1,0,0,1,0,0,0,0,0,0,0,0,0,0,0,0,0,0,0,0,0,0,0,1,1,0,1,0,0,0,1,0,1,0,1,1,1,0,1,0,0,0,0,0,0,1,0,0,0,1,0,1,1,1,0,1,1,1,1,1,0,0,0,1,0,0,0,0,0,0,0,1,0,1,0,0,0,0,0,0,0,0,1,1,0,0,0,0,0,0,0,1,0,0,0,1,0,0,0,0,1,0,0,0,0,0,0,0,1,1,1,0,1,0,0,0,0,0,0,1,1,0,0,0,0,0,0,1,0,0,0,0,0,0,0,0,0,0,0,1,0,0,0,0,0,1,1,1,0,0,0,1,0,1,0,0,1,1,1,1,0,0,1,1,0,0,0,0,1,1,1,1,0,1,1,1,0,0,1,0,0,0,1,1,0,0,0,1,0,1,0,0,1,1,0,0,1,0,0,0,0,1,0,0,0,1,0,1,0,1,1,0,1,0,1,1,1,1,0,0,1,0,0,0,0,0,1,0,0,0,1,1,1,1,0,0,0,0,0,0,0,0,0,0,0,0,1,1,1,1,0,0,0,0,1,0,0,0,0,0,0,0,0,1,0,0,1,0,1,0,0,0,1,1,1,0,0,0,0,1,1,1,1,1,1,1,1,1,1,1,1,1,0,1,0,0,0,1,0,0,1,0,0,0,0,0,0,0,0,0,0,0,1,0,0,0,0,0,0,1,0,0,1,0,1,0,0,1,0,0,0,0,1,0,0,1,0,1,0,1,0,0,0,0,0,0,1,1,1,0,1,1,0,0,0,0,0,0,0,0,0,1,1,1,0,1,1,0,1,1,1,1,1,1,0,0,0,0,0,0,0,0,1,0,1,1,0,1,1,1,0,0,0,1,0,0,0,1,0,0,1,0,0,0,1,1,1,0,0,1,0,0,1,0,0,0,0,0,0,1,0,0,0,1,1,0,1,1,1,0,1,0,1,1,0,1,1,0,0,1,1,1,1,0,1,1,1,0,1,0,0,1,0,0,0,0,0,0,0,0,1,1,0,0,1,1,1,1,1,1,1,0,1,1,1,0,0,0,0,0,1,1,1,1,1,0,0,0,1,1,1,0,1,0,0,0,0,0,0,0,0,0,0,0,0,0,0,0,1,0,0,1,1,0,0,0,0,0,1,0,0,1,1,0,0,0,0,1,1,0,0,0,1,1,0,0,0,0,0,0,0,0,0,1,1,0,1,0,0,0,0,1,0,0,0,0,0,0,0,0,1,1,1,0,0,1,1,1,1,0,1,0,0,0,1,1,0,1,1,1,0,1,0,0,0,0,1,0,1,0,0,0,1,1,1,0,1,0,0,0,1,1,0,0,1,0,0,1,0,0,0,1,1,1,1,1,1,1,1,1,1,0,1,0,0,0,0,0,0,1,0,1,0,0,0,0,0,0,0,0,0,0,0,0,0,1,0,0,0,1,0,0,0,1,0,1,0,0,0,0,0,0,0,0,0,0,0,0,0,0,0,0,0,0,0,0,0,0,0,0,0,1,1,1,0,0,1,1,0,1,0,0,0,0,0,0,0,1,0,0,0,1,1,0,0,0,1,1,0,1,0,1,1,0,1,0,0,1,1,0,0,1,0,0,1,0,0,1,0,1,0,1,0,0,0,0,0,0,0,1,0,0,1,1,1,1,0,0,0,0,1,0,0,1,1,1,0,1,0,0,1,1,1,1,0,1,1,0,0,0,0,0,0,1,0,1,1,0,0,0,0,0,1,0,0,0,0,0,0,0,0,0,1,0,0,0,1,1,0,0,0,0,0,0,0,0,0,1,0,1,1,1,0,0,1,0,0,0,0,1,0,0,0,1,0,1,1,1,0,1,1,0,0,1,1,1,1,1,1,0,0,0,1,0,1,0,1,0,1,0,0,0,0,0,0,1,1,0,0,0,1,0,0,0,1,0,0,0,0,0,0,1,0,0,0,0,0,1,0,0,0,0,1,1,0,0,0,0,0,0,0,0,0,0,0,0,1,0,0,0,0,0,0,0,0,0,0,0,0,1,0,0,0,0,0,1,0,1,1,1,1,1,1,1,0,1,0,1,1,1,1,0,1,0,1,1,1,0,1,0,0,0,1,1,1,0,0,1,0,1,1,1,0,1,1,0,0,1,0,0,0,0,0,1,0,0,0,0,0,0,1,0,1,1,1,1,1,1,1,1,1,0,0,0,0,0,1,1,0,1,0,1,1,1,0,0,1,0,1,0,0,0,1,0,1,0,0,0,0,0,0,0,0,0,0,0,0,1,1,1,1,1,1,0,1,0,0,0,0,1,1,0,0,0,0,0,0,0,0,0,0,1,0,0,0,0,0,0,0,0,0,1,1,1,0,1,0,1,1,0,0,0,1,0,0,0,0,0,0,0,0,0,0,1,0,0,0,1,1,1,0,0,0,1,0,0,0,0,0,0,1,1,0,1,0,1,0,0,0,0,0,0,1,0,1,0,0,1,0,0,0,0,0,0,0,0,0,0,0,1,0,0,0,0,0,1,1,1,0,0,1,0,1,0,0,0,0,0,0,0,0,0,0,0,1,1,0,0,1,0,0,0,0,1,1,1,0,0,1,0,0,1,0,0,1,0,0,1,0,1,0,0,0,1,0,0,0,0,0,0,0,0,0,0,1,1,1,1,0,0,1,0,1,0,0,0,0,0,1,0,0,0,1,0,1,1,1,1,1,1,1,0,0,0,1,1,0,1,0,1,0,0,0,1,1,0,0,0,0,0,1,0,0,0,1,0,0,0,1,0,0,0,0,0,1,0,0,0,0,1,0,0,0,0,0,1,0,0,0,1,0,0,0,0,1,0,1,1,1,1,1,0,0,1,1,0,0,0,1,1,0,0,1,0,0,0,1,0,0,1,0,0,0,0,1,0,0,0,1,1,1,0,0,0,0,0,0,1,0,0,1,0,0,0,0,0,0,0,0,0,0,0,0,0,0,0,0,1,1,1,1,1,0,1,0,1,1,0,0,0,0,1,1,0,1,1,1,1,0,0,0,0,0,1,0,1,1,0,0,1,0,1,1,0,1,0,0,0,0,0,0,0,0,1,0,0,0,0,0,1,0,0,0,0,0,0,0,0,0,0,0,0,0,0,0,0,0,1,0,0,0,0,0,0,0,0,0,0,0,0,0,0,0,0,1,1,0,0,0,0,0,0,0,0,0,0,0,1,0,0,0,0,0,0,0,0,0,0,0,0,0,0,0,0,1,1,0,0,0,0,0,0,0,1,0,0,0,0,0,1,0,0,0,1,0,0,0,1,1,1,0,0,1,0,0,1,1,0,0,0,1,0,0,0,0,1,1,1,1,1,0,0,0,0,0,0,0,0,1,1,0,0,0,0,0,1,1,0,0,0,0,0,0,0,0,0,0,0,1,0,0,0,0,0,0,0,0,0,0,1,1,1,0,0,0,0,0,0,0,1,1,0,0,1,1,1,0,1,0,0,1,0,1,0,1,1,0,0,0,1,0,0,0,0,1,1,1,1,0,0,0,0,0,0,0,1,0,1,0,0,0,0,0,0,0,1,1,1,1,0,1,1,1,1,1,1,0,0,0,1,1,1,1,0,0,0,0,0,0,0,0,0,0,0,0,0,0,0,1,0,0,1,0,1,0,0,0,0,0,0,0,0,0,1,0,0,0,0,0,0,0,0,1,0,0,0,0,0,0,0,0,0,0,0,0,0,0,0,0,0,0,0,0,0,1,0,0,0,0,0,0,0,0,0,1,0,0,0,0,0,0,0,0,0,0,0,0,1,0,0,1,0,0,0,1,0,0,0,0,1,0,0,0,0,0,1,0,0,0,0,0,0,0,1,1,0,0,0,0,0,1,1,0,0,0,1,0,1,1,1,0,0,1,1,0,0,0,1,1,1,1,1,0,1,1,1,1,0,1,0,1,1,0,0,0,1,0,0,0,0,0,0,0,1,0,0,0,0,1,1,0,0,1,1,1,1,0,0,0,1,0,0,1,0,0,1,1,0,0,0,0,0,0,1,0,0,0,0,0,1,1,1,1,0,0,0,0,1,0,0,0,0,0,0,0,0,0,0,1,0,0,0,0,0,0,0,0,0,0,0,0,0,0,0,0,0,0,0,1,0,0,0,0,0,0,0,0,0,1,1,0,0,0,0,0,0,0,1,1,0,0,0,0,1,0,0,0,0,0,0,1,1,0,1,0,0,0,0,0,0,0,1,1,0,0,0,1,1,0,0,0,0,0,0,0,0,0,1,0,0,0,0,0,0,0,0,0,1,1,1,1,1,1,0,0,1,1,0,1,0,0,0,0,0,1,0,1,1,1,0,1,0,1,0,0,0,0,1,0,0,1,0,0,0,0,0,0,0,0,0,1,0,0,0,0,0,0,0,1,0,0,1,1,0,1,0,0,0,0,0,0,1,1,0,1,1,0,1,0,0,0,0,0,0,0,0,0,1,0,0,0,0,0,0,0,1,0,0,0,0,1,0,1,1,1,0,0,1,0,0,0,1,1,0,1,0,1,0,0,1,1,1,0,1,1,0,0,0,0,1,1,1,1,1,1,1,0,1,0,0,1,1,0,0,1,1,1,0,1,1,0,1,1,0,1,0,0,1,1,0,1,0,1,0,1,1,1,0,1,0,0,1,1,1,0,0,1,1,0,0,0,0,0,0,1,0,0,1,1,1,1,1,0,0,0,1,1,1,1,1,1,0,1,1,1,1,0,1,1,1,1,1,1,0,0,0,0,1,0,1,0,0,0,1,0,1,1,0,0,1,1,1,0,1,0,1,0,1,1,0,0,0,1,1,1,0,0,1,1,0,1,1,1,0,1,1,0,0,1,0,1,0,0,0,1,0,1,0,1,0,0,0,1,0,0,0,0,0,1,1,1,0,0,0,0,0,0,0,0,1,0,1,0,1,0,0,0,0,1,1,1,0,1,0,1,0,0,0,1,0,0,1,1,0,0,0,0,0,0,1,1,0,1,1,1,1,1,1,1,0,0,1,1,1,1,0,1,1,0,0,0,0,0,1,1,1,1,0,0,0,0,0,0,1,1,0,0,1,1,1,1,1,0,0,0,0,0,1,0,1,0,0,0,0,0,0,0,0,1,0,0,0,0,1,0,0,0,1,0,1,1,1,1,1,1,1,0,0,0,0,1,0,1,0,0,1,0,1,0,0,1,1,1,1,0,1,0,1,0,0,0,0,0,1,0,0,0,0,0,1,0,0,0,0,0,0,1,1,0,0,0,1,0,0,0,0,1,1,1,0,0,1,1,0,1,0,0,0,0,0,1,0,0,1,0,1,0,1,1,1,1,0,0,0,0,0,0,1,0,0,0,0,0,1,1,0,0,0,1,1,1,0,0,0,1,0,0,0,1,1,0,1,0,0,0,0,0,1,0,1,0,0,0,0,0,0,0,0,0,0,0,0,0,1,1,0,1,0,1,0,0,1,1,1,0,0,0,1,1,1,1,0,0,0,1,0,0,0,0,0,0,0,1,1,0,0,1,1,0,0,0,1,0,1,0,0,1,0,0,0,0,0,0,0,0,1,1,0,0,0,0,0,0,0,0,1,0,0,1,1,0,0,1,0,0,0,1,1,0,1,0,0,0,0,1,0,0,0,0,1,0,0,1,0,0,0,0,0,0,1,0,0,0,0,0,0,0,0,1,0,1,0,0,0,0,0,0,1,0,0,1,0,1,0,0,1,1,0,0,0,0,1,1,0,1,0,0,1,0,0,0,0,0,0,0,0,0,0,0,0,0,0,0,0,0,0,0,0,0,1,0,0,0,0,1,1,1,1,1,1,1,1,0,0,1,1,1,1,0,0,0,0,0,0,1,1,1,1,1,0,1,1,1,1,0,0,0,1,1,0,0,0,1,0,0,0,0,1,0,0,0,1,0,1,0,0,0,0,0,0,1,1,1,0,0,0,1,0,1,0,0,0,1,1,0,1,0,0,0,0,1,0,0,1,0,0,1,0,1,1,1,1,1,1,1,1,1,1,1,1,0,0,0,0,0,0,0,0,0,1,0,0,0,1,1,0,0,0,0,0,0,0,0,0,1,0,0,1,0,1,1,1,0,1,1,1,1,1,0,1,1,1,0,0,0,0,0,0,0,0,0,0,0,1,0,0,0,0,1,1,0,0,0,0,0,1,0,1,0,1,0,0,0,1,0,0,1,0,0,0,0,0,0,0,0,0,0,0,1,1,0,1,0,1,0,0,0,0,1,0,1,1,0,0,0,1,0,0,0,1,0,0,0,0,0,0,0,0,0,0,0,0,0,1,0,0,0,0,1,0,0,1,0,0,0,0,0,1,0,0,0,1,0,0,0,0,0,0,0,1,0,0,0,0,0,1,0,0,0,0,0,0,0,0,0,0,0,0,0,0,0,1,0,0,1,0,0,0,0,0,0,1,0,0,0,0,0,0,0,0,0,0,0,1,0,0,1,0,0,0,0,0,0,1,0,0,1,1,0,0,0,0,1,1,1,1,0,1,0,1,1,1,1,0,0,1,0,0,0,1,1,1,1,1,0,0,0,0,0,0,0,0,0,0,0,0,0,0,0,0,0,0,0,0,0,0,0,1,1,0,1,0,1,0,0,0,0,1,0,1,1,1,1,1,0,1,0,1,1,0,0,1,0,0,0,0,0,0,0,0,0,1,1,0,0,0,0,0,0,0,0,0,0,0,0,0,0,0,0,1,0,0,0,1,0,1,0,0,1,0,0,1,0,0,0,0,0,0,0,1,0,0,0,0,0,1,0,0,0,0,0,0,0,1,0,0,0,0,0,0,1,0,0,0,0,1,0,0,0,1,1,0,0,1,1,1,0,1,1,0,0,1,1,0,0,0,0,0,0,1,0,0,0,0,1,1,0,0,1,0,0,0,0,0,0,0,1,1,0,1,0,1,0,1,0,0,0,1,1,1,0,0,0,0,0,0,0,0,0,1,0,0,1,0,0,0,1,1,1,1,1,1,1,1,1,1,1,1,1,0,1,1,1,1,1,1,1,1,0,0,1,0,0,1,1,0,0,0,0,0,0,0,0,0,0,0,1,0,0,1,0,0,0,0,0,0,0,0,0,1,1,0,0,0,0,0,0,0,0,1,0,0,0,1,0,0,0,0,0,0,0,0,0,0,1,1,0,0,0,0,0,0,0,0,0,1,0,1,0,0,1,0,1,1,1,0,1,1,1,0,0,0,0,1,0,0,0,0,0,0,0,1,1,0,1,1,1,1,0,0,1,1,0,1,0,0,0,0,0,0,0,0,0,0,0,0,0,0,0,0,1,1,0,1,1,0,0,1,1,0,0,0,0,1,1,1,0,1,1,1,1,0,1,0,1,0,0,1,1,0,0,0,0,0,0,0,0,0,0,1,1,1,1,1,1,1,0,1,1,1,1,0,1,1,0,1,1,1,1,1,1,1,1,0,0,1,0,0,0,0,0,1,1,0,0,0,1,1,1,1,0,1,0,0,1,0,0,0,0,0,0,0,0,1,1,0,0,0,0,0,1,0,0,0,0,0,0,0,0,0,0,0,0,0,0,0,0,0,0,0,0,0,1,1,1,0,0,1,0,0,0,0,0,1,1,1,0,0,0,1,0,1,1,1,1,1,0,1,1,1,0,0,0,0,1,0,0,0,0,0,0,0,0,0,0,0,0,0,0,0,0,0,0,0,0,0,0,0,0,0,0,0,0,0,0,0,0,0,0,0,0,0,0,0,0,1,1,0,0,0,0,0,1,1,0,0,1,0,1,1,0,0,0,1,0,1,0,0,0,0,0,1,1,0,1,0,0,0,1,1,0,1,0,1,0,1,0,0,1,0,0,0,0,1,1,0,1,1,1,0,0,1,0,1,1,1,0,0,1,0,0,0,0,0,0,1,0,1,0,0,1,0,0,0,0,0,0,1,0,1,0,1,0,0,0,0,0,1,1,1,1,1,1,1,0,1,1,1,0,1,1,0,0,0,0,0,1,1,0,0,1,1,1,0,0,1,1,0,1,0,0,0,1,0,0,1,1,0,0,0,0,0,1,0,1,0,0,0,0,0,0,1,1,0,0,0,0,0,1,0,0,0,0,0,0,0,0,0,0,0,1,0,1,1,0,0,0,0,0,0,0,0,0,0,0,0,1,1,0,1,0,0,0,1,0,0,0,1,1,1,0,0,0,1,0,0,0,0,0,0,0,0,0,1,1,0,0,0,1,1,1,1,0,1,0,0,1,0,1,0,1,1,0,1,1,1,1,1,1,1,0,1,1,0,1,1,0,0,0,1,0,0,1,0,1,0,0,0,0,0,1,0,1,1,1,0,0,0,0,0,0,0,1,0,0,1,0,0,0,0,0,1,0,0,0,1,0,0,0,0,0,0,1,0,1,1,0,0,0,0,0,0,0,0,1,0,0,0,1,0,0,1,1,0,1,1,1,1,1,0,0,0,0,0,0,0,1,0,0,0,1,0,0,0,1,1,1,1,0,0,1,0,0,1,0,0,0,0,1,1,0,1,0,0,0,0,0,0,0,0,0,0,1,1,1,1,1,0,1,0,0,0,0,0,0,1,1,0,0,0,1,0,0,0,0,1,0,0,0,1,0,0,0,0,0,0,0,0,0,1,0,0,1,0,0,0,0,0,0,0,0,1,0,0,0,0,0,0,0,0,1,0,0,0,1,1,1,1,0,0,0,1,0,0,0,0,0,0,1,0,0,1,0,1,1,0,0,0,0,0,0,0,0,0,0,0,0,0,0,1,0,0,1,1,1,0,0,0,0,0,0,0,0,0,0,0,0,0,0,0,0,0,0,0,0,0,1,0,0,0,1,0,0,0,1,0,0,1,1,0,0,1,0,0,0,0,0,0,0,1,0,1,0,0,1,0,0,0,0,0,0,0,0,0,0,0,0,0,0,0,0,0,1,0,0,0,1,0,0,0,1,1,0,0,0,1,0,1,0,0,0,0,0,0,0,0,0,0,0,0,0,0,0,1,1,0,0,0,0,1,0,0,0,0,1,0,0,0,0,0,0,1,1,0,0,0,0,1,0,1,0,0,0,0,0,0,0,1,0,0,0,0,0,0,0,1,0,1,1,1,0,0,0,0,0,0,0,1,0,0,0,0,0,0,0,0,0,0,0,1,0,0,1,0,0,0,0,0,0,0,0,0,0,0,0,1,1,1,0,0,0,0,0,0,0,1,1,1,0,0,1,1,0,1,0,0,1,1,1,0,1,1,0,0,0,0,1,1,0,0,0,0,0,1,1,1,0,1,0,1,1,0,1,1,1,0,0,0,0,0,1,0,0,0,0,1,0,0,0,0,0,0,1,1,0,0,0,0,0,0,0,1,0,1,0,1,1,0,1,0,1,0,1,1,0,0,0,0,1,1,1,0,0,0,0,0,0,0,0,1,0,0,0,1,0,0,0,0,0,0,0,0,0,0,0,0,0,0,0,0,0,0,0,0,0,0,0,0,1,0,0,0,0,0,0,0,0,0,0,1,0,0,0,0,1,1,0,0,0,0,1,0,0,0,0,0,1,1,0,0,0,0,0,0,0,0,1,0,0,0,0,0,1,0,0,0,0,0,0,1,0,0,0,0,0,0,0,0,0,0,1,0,1,0,0,0,0,1,0,1,1,1,1,1,0,0,1,1,0,0,0,0,1,0,1,1,0,0,0,1,1,0,1,0,0,1,0,0,1,0,1,0,1,1,0,0,0,1,0,1,1,0,0,1,1,0,0,0,0,0,0,0,0,0,0,0,0,0,0,0,0,0,0,0,0,0,0,0,0,0,1,0,0,1,0,0,0,0,0,0,0,0,0,0,0,1,0,0,1,0,1,0,1,0,0,0,0,0,1,0,0,0,0,1,0,0,1,0,0,0,0,1,0,0,0,0,0,0,0,1,1,0,0,0,0,0,0,0,1,1,1,0,0,0,0,1,1,1,1,1,1,1,1,1,1,1,1,1,1,1,1,0,0,1,1,1,0,1,1,0,0,0,0,0,0,0,1,1,0,0,1,0,0,0,0,0,0,1,0,0,0,1,0,0,0,0,0,0,0,0,0,0,0,1,0,0,0,0,0,0,1,0,1,1,0,0,0,1,1,0,0,0,0,0,0,0,0,0,1,1,1,0,1,0,0,0,0,0,0,0,0,0,1,0,0,0,0,1,0,0,0,1,0,0,0,0,0,1,0,1,0,0,0,0,0,0,0,0,0,1,0,1,1,1,0,0,1,0,1,0,0,0,0,0,0,1,0,0,0,1,0,0,0,0,0,0,0,1,0,1,1,1
Aerobe_Acidiphilium_cryptum_JF-5,1,0,0,1,1,1,0,0,0,0,0,0,0,0,1,1,0,1,1,0,0,0,0,0,1,1,0,0,1,1,0,1,1,1,0,0,1,0,0,0,0,1,1,0,1,1,1,1,0,0,1,1,0,0,0,0,0,0,0,0,0,0,0,0,0,0,0,0,1,0,0,0,0,0,0,1,0,0,0,0,0,0,0,1,0,1,0,1,1,1,1,1,1,1,1,1,1,1,1,1,1,1,1,1,1,1,1,1,1,1,1,1,1,0,1,1,0,0,0,1,0,0,0,0,0,0,0,1,1,1,0,0,0,0,0,1,1,1,1,1,1,1,0,1,0,1,1,0,1,1,1,1,0,0,1,0,1,0,0,0,0,0,1,1,1,1,1,0,0,1,1,1,1,1,0,0,0,1,1,0,1,1,1,1,1,0,0,0,1,0,1,0,0,0,0,0,0,0,1,1,1,0,1,1,0,0,0,1,0,1,1,1,0,1,0,0,0,0,1,0,0,1,1,0,1,0,0,0,0,0,0,0,1,1,0,0,1,0,0,0,1,0,0,1,0,0,0,0,0,0,0,0,1,0,0,0,1,0,0,0,1,0,0,0,0,0,0,1,0,1,1,0,1,0,0,0,0,0,0,0,0,0,0,0,0,0,0,1,0,0,1,1,0,0,1,0,1,0,0,1,0,0,1,1,1,1,1,1,0,0,0,1,0,0,1,1,1,0,1,1,0,0,0,0,0,0,0,0,1,1,1,0,1,0,1,0,1,1,1,0,0,0,0,0,0,1,1,1,1,0,0,0,0,0,0,1,0,0,0,0,0,0,0,0,0,0,0,0,1,1,1,1,1,1,0,0,0,0,0,0,0,0,0,1,0,0,1,0,1,1,1,1,1,0,0,1,1,1,1,1,1,1,1,0,1,1,0,1,0,0,0,1,0,0,0,0,1,1,1,1,1,1,0,1,0,0,1,0,1,1,1,0,1,1,0,0,0,0,0,0,0,0,0,0,0,0,0,0,0,0,0,0,1,0,0,0,1,0,0,0,0,0,0,0,0,0,1,0,0,0,0,0,1,0,0,0,0,1,1,0,0,0,1,0,0,0,0,0,0,0,0,0,0,0,0,0,0,0,0,0,0,0,0,1,1,0,0,0,1,1,1,1,0,1,0,0,1,1,1,1,1,0,1,1,0,0,0,0,0,1,0,0,0,0,0,1,0,0,0,0,0,0,0,1,1,0,0,0,0,0,0,1,0,0,0,0,0,1,0,0,0,1,0,0,0,1,0,1,1,0,0,0,0,1,1,1,1,1,0,1,0,1,1,1,1,1,1,1,1,0,0,0,0,0,0,0,1,1,1,1,0,0,0,0,1,0,0,0,1,0,0,0,0,1,0,0,0,0,1,0,0,0,0,0,0,0,0,0,1,0,0,0,0,1,0,0,0,0,0,0,1,1,1,0,0,0,0,1,0,0,0,0,0,0,1,0,0,0,0,0,0,0,1,0,1,1,1,0,0,0,0,1,0,0,0,1,0,0,0,0,0,0,0,1,0,0,0,0,0,0,0,0,0,1,0,0,1,1,0,0,1,1,1,0,0,0,1,0,0,0,0,0,0,1,1,1,0,0,0,0,0,0,0,1,0,0,0,1,0,1,0,1,1,0,0,0,0,0,1,0,0,0,0,1,0,0,0,0,1,0,0,0,0,1,0,0,0,0,0,0,0,0,0,0,0,0,0,1,1,0,0,0,0,1,1,0,0,0,0,0,0,0,0,0,0,0,0,0,0,0,0,0,0,0,0,0,0,0,0,1,0,1,1,0,0,0,0,1,1,0,0,0,1,1,0,0,0,0,0,1,0,0,0,0,0,1,0,0,0,1,0,0,0,0,1,0,0,0,0,0,0,0,0,0,0,0,0,0,0,0,0,0,0,0,0,0,0,0,0,0,0,0,0,0,0,1,1,0,0,0,1,1,0,0,0,0,0,0,0,1,0,0,1,1,1,1,0,0,0,0,0,0,0,1,0,0,0,1,0,0,0,0,0,0,0,1,0,1,1,0,0,0,0,0,0,0,0,0,0,1,1,1,1,1,1,0,1,1,1,1,1,0,0,0,0,0,1,0,1,1,1,0,0,0,1,1,0,0,1,1,0,0,0,0,0,0,0,0,0,0,0,0,0,0,0,0,0,1,0,0,0,0,0,0,0,0,0,0,0,0,0,0,0,0,0,0,0,0,1,1,0,0,0,1,0,1,0,1,0,0,0,0,0,1,1,0,0,0,0,0,1,1,0,0,0,0,0,1,1,0,0,0,1,1,0,0,0,1,0,0,0,0,0,0,1,0,1,0,0,0,0,0,0,0,0,0,1,1,1,0,0,0,0,0,0,0,0,1,0,0,1,0,0,1,0,0,1,0,0,0,0,0,0,0,0,0,0,0,0,1,0,1,0,0,0,0,0,0,0,0,0,0,0,0,0,1,0,1,1,0,0,0,1,0,0,0,0,0,0,0,0,0,0,0,0,0,0,0,0,0,0,0,0,0,0,0,0,0,1,0,0,0,0,0,0,0,0,0,0,1,0,0,0,1,0,1,0,0,0,0,0,0,0,0,0,0,0,0,0,0,0,0,0,0,0,0,0,0,0,0,0,0,0,0,0,0,0,0,1,0,0,0,0,0,0,0,1,0,0,0,1,1,0,0,0,0,0,0,0,0,0,0,0,0,0,1,0,0,0,0,0,0,0,0,0,0,0,0,0,1,1,0,0,0,1,0,0,0,0,0,0,0,0,0,0,0,0,0,0,0,0,0,0,0,1,1,0,0,1,1,1,0,0,0,0,0,0,0,0,0,0,0,1,0,0,0,0,0,0,0,0,0,0,0,0,0,0,0,0,0,1,0,0,0,0,1,1,0,0,0,0,1,0,0,0,0,0,1,0,0,1,0,1,0,0,0,0,0,0,0,0,0,1,1,1,1,1,0,0,1,0,1,1,0,0,1,0,0,0,0,0,0,0,0,0,1,1,1,1,1,0,0,0,0,0,0,0,1,1,1,1,1,0,0,1,0,1,0,0,0,0,0,1,1,1,0,0,0,0,1,1,1,0,1,0,0,0,0,0,0,1,0,0,0,0,0,0,0,0,0,0,0,0,0,1,1,1,1,0,0,0,1,0,0,0,1,0,0,0,0,0,0,0,0,0,0,0,0,0,0,0,0,0,0,0,0,1,1,1,0,0,0,0,0,0,0,0,0,0,0,0,0,0,0,0,0,0,0,0,0,0,0,0,0,0,0,0,0,0,0,0,0,0,0,0,0,0,0,0,1,1,0,0,0,0,1,0,0,1,1,1,0,0,0,0,0,0,0,0,0,0,1,0,0,0,0,0,1,0,0,0,1,0,0,0,0,0,0,0,0,0,0,0,0,0,0,0,0,0,0,0,0,0,1,1,0,0,1,1,1,0,0,0,1,0,0,1,1,0,0,1,1,0,0,0,0,0,0,0,1,0,0,0,0,1,1,0,1,1,1,1,1,0,0,1,0,0,1,0,0,0,0,0,0,1,0,0,0,0,0,0,1,0,0,0,0,0,0,1,0,0,1,1,1,0,0,1,0,0,0,0,1,0,1,0,1,1,1,0,1,0,0,0,0,0,0,0,0,0,1,0,0,0,0,0,0,0,0,0,1,1,0,0,0,0,0,1,1,0,0,0,0,0,0,0,0,0,0,0,0,0,0,0,0,1,0,0,1,1,0,0,1,0,0,0,0,0,1,0,0,1,0,0,0,1,0,1,0,0,1,1,0,1,0,0,0,0,0,0,1,1,0,0,0,0,0,0,0,0,0,1,1,1,0,0,1,0,0,0,0,1,0,0,0,0,0,0,0,0,1,1,1,1,1,0,0,1,0,0,0,0,0,0,1,0,0,0,0,0,1,1,1,1,1,1,0,0,0,1,0,0,0,0,0,0,0,0,0,1,0,0,0,0,0,1,0,0,0,0,1,0,0,0,1,0,0,0,0,0,0,0,0,0,0,1,1,1,1,1,1,0,0,0,0,1,0,0,0,0,0,0,0,1,0,0,1,0,0,0,0,1,1,0,1,1,0,0,0,0,0,0,0,0,0,0,0,0,0,0,0,1,1,0,0,0,1,0,0,0,0,0,0,0,0,0,0,0,0,1,1,1,0,1,1,0,0,0,0,0,0,1,1,0,0,0,0,0,0,0,1,0,0,0,0,0,0,0,0,0,0,0,0,0,0,0,0,0,1,1,1,1,0,0,0,0,0,0,0,1,0,0,0,0,1,1,1,1,0,0,1,1,0,1,0,0,0,1,0,0,0,0,0,0,0,0,0,0,0,1,0,1,0,0,1,0,0,0,0,0,0,0,0,0,1,0,0,1,0,0,0,0,1,0,0,0,0,0,1,1,0,0,1,0,0,0,0,1,1,1,1,1,1,1,0,1,1,1,0,1,1,1,1,0,0,0,0,0,1,0,0,1,1,0,0,0,0,0,0,0,1,0,1,1,1,1,0,1,0,1,0,0,1,0,0,0,1,1,1,0,0,0,0,1,0,0,0,0,0,0,0,0,0,0,0,0,0,0,0,0,0,0,0,0,1,1,1,0,1,1,1,1,0,1,0,1,0,0,1,1,1,1,0,1,1,0,0,1,1,0,0,1,0,1,0,0,1,0,1,1,0,0,0,0,0,0,1,0,0,0,0,0,1,1,1,0,0,1,0,0,1,1,0,0,0,1,1,1,1,0,1,0,0,0,0,0,0,0,0,0,0,1,0,0,0,1,1,0,0,1,0,0,0,0,0,0,1,0,0,0,0,0,0,0,1,0,1,0,0,1,1,1,1,1,1,0,1,1,1,0,1,0,0,1,0,1,1,1,1,1,0,1,1,0,0,0,1,1,0,0,0,0,0,0,0,0,1,0,0,0,0,0,1,1,0,0,0,0,0,0,0,0,0,0,0,0,1,0,1,1,1,0,0,1,0,0,0,1,0,0,1,0,0,1,0,0,0,0,0,0,0,0,1,0,1,0,0,0,1,0,0,0,0,0,0,0,0,1,0,0,0,0,0,0,0,0,0,0,1,0,0,0,0,0,0,1,0,1,0,0,0,0,0,0,0,0,0,0,0,0,0,0,0,1,0,0,0,0,0,0,0,0,0,0,0,0,0,0,0,0,0,0,0,0,1,0,0,0,0,0,0,0,0,0,0,1,0,0,1,0,0,0,0,0,0,0,0,0,0,1,0,1,0,0,0,0,0,0,0,0,0,0,0,0,0,0,0,0,1,0,1,1,0,0,0,0,0,0,0,0,0,0,0,0,0,0,0,0,0,1,0,0,0,0,0,0,0,0,0,0,0,0,1,0,1,1,0,1,0,0,0,0,0,0,1,0,0,1,1,0,0,1,0,1,0,0,0,0,0,0,1,0,1,0,0,0,0,0,0,0,1,0,0,1,0,0,0,0,0,0,1,0,0,0,0,0,0,0,0,0,0,0,0,0,1,1,1,0,0,1,0,0,0,0,0,0,0,1,0,0,0,0,0,0,1,1,0,0,0,0,0,0,0,1,0,0,0,0,0,0,1,0,0,0,0,0,0,0,0,0,0,0,0,1,0,1,0,0,0,0,1,0,0,0,0,0,1,0,1,0,0,0,0,0,1,0,0,0,0,0,0,0,0,1,0,0,0,0,0,0,0,0,0,0,0,1,0,0,0,0,0,1,0,0,0,0,0,0,0,0,1,0,0,0,0,0,0,0,0,0,0,0,1,0,0,0,0,0,0,0,0,0,1,0,0,0,0,0,0,0,0,1,0,0,0,0,1,1,0,0,0,0,0,0,0,0,0,0,0,0,0,0,1,0,0,0,0,0,0,0,0,0,0,0,0,0,1,0,0,0,0,0,0,0,0,0,0,0,0,0,0,0,0,1,0,1,0,1,0,1,0,0,0,0,0,1,1,0,1,0,0,0,0,0,0,0,0,0,0,0,0,0,0,0,0,0,0,0,1,0,0,0,0,0,1,0,0,0,0,0,0,0,0,0,1,0,0,0,0,0,0,0,0,0,0,0,0,0,0,0,0,0,0,0,0,0,0,0,0,0,0,0,0,0,0,1,0,0,0,1,0,0,0,0,0,1,1,0,0,0,0,0,0,0,0,1,0,1,0,0,0,0,0,0,0,0,0,0,0,0,1,0,0,1,1,0,0,0,0,0,0,0,0,0,0,1,0,1,0,0,0,0,0,0,0,0,0,0,0,1,0,0,0,0,1,0,0,0,1,0,0,1,0,0,0,0,0,0,1,0,0,0,0,0,0,0,0,0,0,0,0,1,0,0,0,0,0,1,0,0,0,0,0,0,0,0,0,0,0,0,0,1,0,1,0,0,0,0,0,0,0,0,0,0,0,0,0,0,0,0,0,0,0,0,0,0,0,0,1,0,1,0,0,0,1,1,1,0,0,0,0,0,0,0,0,0,0,0,0,0,0,0,1,0,0,0,0,0,0,1,0,0,1,0,0,0,0,0,0,0,0,0,0,0,0,0,0,0,0,0,0,0,0,0,0,1,0,0,0,1,0,0,0,0,1,1,0,0,0,0,0,0,0,0,0,0,0,0,0,0,0,0,0,0,1,0,0,0,0,0,0,0,0,0,0,0,0,0,0,0,0,0,0,1,0,0,0,0,0,0,0,0,0,1,0,0,0,0,0,0,0,0,0,0,0,0,0,0,0,0,0,1,0,0,0,1,1,0,0,0,0,0,0,0,0,0,0,0,0,0,0,0,0,0,0,0,1,0,0,0,0,0,0,0,0,0,0,0,0,0,0,0,0,0,0,0,0,1,0,0,0,0,1,0,0,0,0,1,0,1,0,0,0,0,1,0,0,0,0,0,0,0,0,0,0,0,0,0,0,1,0,0,0,0,0,0,0,0,0,0,1,0,0,0,0,0,0,0,1,0,0,0,0,0,0,1,0,0,0,1,0,0,0,0,0,1,0,0,0,1,1,0,0,0,0,0,0,1,0,0,1,1,1,0,0,0,0,1,0,0,0,0,0,1,1,0,0,1,0,0,0,0,0,1,0,0,0,0,0,0,0,1,0,0,1,0,1,1,0,0,0,1,0,1,0,0,0,0,0,0,1,0,0,0,0,0,0,0,1,0,0,0,0,1,1,1,0,1,1,0,1,0,0,0,1,0,1,1,1,0,0,0,0,0,0,0,0,0,0,0,0,0,0,0,1,0,0,1,0,0,0,0,0,0,0,0,1,1,0,0,0,0,0,0,0,0,0,0,0,0,0,0,0,0,0,0,0,1,1,0,0,0,0,0,0,0,0,0,1,0,0,0,0,0,0,0,0,1,0,1,0,0,0,0,0,0,0,0,0,0,1,0,0,0,1,1,0,0,0,0,1,0,0,0,0,0,0,0,0,1,1,1,0,1,1,1,1,0,0,0,0,0,0,0,0,1,0,0,0,0,0,0,0,1,0,0,0,1,1,0,0,0,0,0,1,0,0,1,0,1,0,0,0,0,1,0,0,1,0,0,0,0,0,1,0,0,1,0,0,0,1,0,0,0,0,0,0,0,0,0,0,0,0,0,0,0,0,0,0,0,0,1,0,0,0,1,0,0,1,0,0,0,0,0,0,0,0,0,0,0,0,0,0,1,0,0,1,0,0,0,0,0,0,0,0,1,0,0,0,0,0,0,0,0,0,0,0,0,0,0,0,0,0,0,0,0,0,0,0,0,0,0,1,1,0,0,0,0,0,0,0,1,0,0,0,0,1,0,0,0,0,0,0,0,0,0,0,0,0,0,0,0,0,0,0,0,0,0,1,0,0,0,1,0,0,0,0,0,0,0,0,0,0,1,1,0,1,0,1,0,0,0,0,0,0,0,0,0,0,0,0,0,1,0,0,0,0,0,0,0,0,0,0,0,0,0,0,0,0,0,0,0,0,0,0,0,0,0,0,0,0,0,0,0,1,0,0,0,0,0,0,0,0,1,0,0,0,0,0,0,0,0,0,0,0,0,0,0,0,0,0,1,1,0,0,0,0,0,0,0,0,0,0,0,0,0,0,0,0,0,0,0,0,0,0,0,0,0,0,0,0,0,0,0,0,0,0,0,1,0,0,0,0,0,0,0,0,0,0,0,0,0,0,0,0,0,0,0,0,0,0,0,0,0,0,0,0,0,0,0,0,0,0,0,0,0,0,1,0,0,0,0,0,0,0,0,0,0,0,0,1,0,0,0,0,0,0,0,0,0,0,0,0,0,0,0,1,0,0,0,0,0,0,0,0,0,0,0,0,0,0,0,0,0,0,0,0,0,0,0,1,0,1,0,0,0,0,1,0,1,1,0,0,0,0,0,0,0,0,0,1,1,1,0,0,0,0,0,0,0,0,0,0,0,1,0,0,0,0,0,1,0,0,0,0,0,0,0,0,0,0,0,0,0,0,0,0,1,0,1,0,0,0,0,0,1,0,0,0,0,0,0,0,0,0,0,0,0,1,0,0,0,0,0,0,1,0,0,0,0,0,0,1,0,0,0,0,0,0,0,0,0,0,0,0,0,0,0,0,0,0,0,0,0,0,0,0,0,0,0,0,0,0,1,0,0,0,1,0,0,0,0,1,0,0,0,0,0,0,0,0,0,0,0,1,0,0,0,0,0,1,0,0,1,0,0,0,0,0,0,0,0,1,1,0,0,0,1,0,0,0,0,0,0,0,0,0,1,0,0,0,0,0,1,0,0,0,0,0,0,1,0,0,0,0,0,0,1,0,0,0,0,0,0,0,0,0,0,0,0,0,0,0,0,1,0,0,0,0,0,0,0,0,0,0,0,0,0,0,0,0,0,0,0,0,1,0,0,0,0,0,0,0,0,0,0,0,0,1,0,0,0,0,0,0,0,0,0,0,1,1,1,0,0,0,1,1,1,0,0,0,0,0,0,1,0,0,0,0,0,0,0,0,0,0,0,1,0,0,0,0,0,0,0,0,1,0,0,0,0,1,0,0,0,0,0,0,0,0,0,1,0,0,0,0,0,0,0,0,0,0,0,0,0,1,0,0,0,0,0,0,0,0,0,0,1,0,0,0,0,0,0,0,0,0,0,0,0,0,0,1,0,0,0,0,1,0,0,1,0,0,0,0,0,0,0,0,0,0,0,0,0,0,0,0,0,1,0,0,0,0,0,0,0,0,0,0,0,0,0,0,0,0,0,0,0,0,1,0,1,0,0,0,0,0,0,0,0,0,0,1,0,0,0,0,0,0,0,0,0,0,0,0,0,0,0,0,0,0,0,0,0,0,0,0,0,0,0,0,0,0,0,0,0,1,0,0,0,0,0,0,0,0,0,0,1,0,1,0,0,0,0,0,0,0,0,0,0,0,0,0,0,0,0,0,0,0,0,0,0,0,0,0,0,0,1,0,0,0,0,0,0,0,0,1,0,0,0,0,1,0,0,0,0,0,1,0,0,0,0,0,0,0,0,0,0,0,0,1,0,0,0,0,0,0,0,0,0,0,0,0,0,0,0,0,1,0,0,0,0,0,1,0,1,0,0,0,0,0,0,0,0,0,0,0,0,0,0,0,0,1,1,0,0,1,0,0,1,0,0,0,0,0,0,1,0,0,0,0,0,0,0,0,0,1,0,0,0,0,0,1,0,0,0,0,0,0,0,1,0,0,0,0,0,0,0,0,0,0,0,0,0,0,0,0,0,1,0,0,0,0,0,0,0,0,1,0,0,1,1,0,0,0,0,0,0,0,1,0,0,0,0,1,0,0,0,0,0,0,1,0,0,1,0,0,1,0,1,0,0,0,0,0,0,0,1,1,1,0,0,1,0,0,0,0,0,1,1,0,0,1,0,0,0,1,0,1,0,0,1,1,0,0,0,1,0,0,1,0,0,0,1,0,0,0,0,0,0,1,0,0,0,0,0,0,0,0,0,1,0,0,0,0,0,0,0,0,0,0,0,0,0,0,0,0,0,0,0,0,0,0,1,0,0,0,0,0,0,0,0,0,0,0,0,0,0,0,0,0,0,0,1,0,0,0,0,1,0,0,1,0,0,1,0,0,0,0,0,0,0,1,0,0,1,0,0,0,0,0,0,1,1,0,0,0,0,0,0,0,0,0,0,0,0,1,0,0,0,1,0,0,0,0,0,0,0,0,0,0,0,0,0,0,0,0,0,0,0,1,1,0,0,0,0,0,0,0,0,0,0,0,0,0,0,0,0,0,0,0,0,0,0,0,0,0,0,0,1,0,0,0,0,0,0,0,0,0,0,0,0,0,0,0,0,0,0,0,0,0,1,0,0,0,0,0,0,0,0,0,0,0,0,0,0,0,0,0,0,0,0,0,0,0,0,0,0,1,0,0,0,0,0,0,0,0,0,0,0,0,0,0,0,0,1,0,0,0,0,0,1,0,0,0,0,0,0,0,0,0,0,0,0,0,0,0,0,0,0,0,1,0,0,0,0,0,1,0,0,1,0,0,0,0,0,1,0,0,0,0,0,0,0,0,0,0,0,0,0,0,1,0,0,0,0,0,1,0,0,1,0,0,0,0,0,0,0,1,0,0,0,0,0,0,0,0,0,0,0,0,0,0,0,0,0,0,0,0,0,0,1,0,0,0,0,0,0,1,1,0,0,0,0,0,0,0,0,0,0,0,0,0,1,0,0,0,0,0,0,0,0,0,0,0,0,0,0,1,0,0,0,0,0,0,0,0,0,0,0,0,0,0,0,0,0,0,0,0,0,0,0,0,0,0,0,0,1,1,0,0,0,0,0,0,0,0,0,0,0,1,0,0,0,0,0,0,0,0,0,0,0,0,0,0,0,0,0,0,0,0,0,0,0,0,0,0,0,0,0,0,0,0,0,0,0,0,0,1,1,1,0,0,0,0,0,0,0,0,0,0,0,0,0,0,0,0,0,0,0,0,0,0,0,0,0,0,0,1,0,0,1,0,0,1,0,0,0,0,0,0,0,0,0,0,0,0,0,0,0,0,0,0,1,0,0,0,0,0,0,0,0,0,0,1,0,0,0,0,1,0,0,0,0,0,0,0,0,1,0,0,0,0,0,0,0,0,1,0,1,1,0,1,0,0,0,0,0,0,0,0,1,0,0,0,0,0,0,0,0,0,0,0,0,0,0,0,0,0,0,0,0,0,0,1,0,0,0,0,0,0,0,0,0,0,1,0,0,0,0,0,0,0,0,0,0,0,1,0,0,0,0,0,0,0,0,1,0,0,0,0,0,0,0,0,0,0,0,0,0,1,0,1,0,0,0,0,0,0,1,0,0,0,0,0,0,0,0,0,0,1,0,1,0,1,1,0,0,0,0,0,0,0,0,0,0,0,1,0,0,1,0,0,0,0,0,1,0,0,1,0,1,0,0,0,0,1,0,1,1,0,0,1,0,1,0,1,1,0,0,0,0,0,1,0,0,1,1,0,0,0,0,0,0,0,1,0,0,0,0,0,0,0,0,0,0,0,0,0,1,0,0,0,1,0,0,1,0,0,0,1,1,0,1,1,0,1,0,0,1,0,0,0,0,0,1,0,0,0,0,0,0,0,0,0,0,1,0,0,0,1,0,0,1,1,0,1,1,0,1,1,0,0,0,0,0,0,0,0,0,1,0,0,0,0,1,0,0,0,0,0,1,0,0,0,0,1,0,0,0,0,0,0,0,0,0,0,0,0,0,0,0,0,0,0,0,0,0,0,0,0,1,0,0,0,0,1,0,0,0,0,0,0,0,0,0,0,1,0,0,0,0,0,0,0,0,1,0,0,0,0,0,0,0,0,0,0,0,1,0,0,0,0,0,0,0,0,1,0,0,0,0,1,0,0,0,0,1,0,0,0,0,1,0,0,0,0,0,0,0,1,0,0,0,0,0,0,0,0,0,0,0,0,0,0,0,0,0,0,0,0,0,0,0,0,0,0,0,0,0,0,1,0,0,1,0,0,0,0,0,0,0,0,0,0,0,0,0,1,0,0,1,0,0,0,0,0,0,0,1,0,1,0,0,0,0,0,1,0,0,0,0,0,0,0,1,0,0,0,1,0,0,0,0,0,0,1,0,0,1,1,0,0,0,1,0,0,0,0,1,1,0,0,0,1,0,0,0,0,0,0,1,0,0,1,0,0,1,0,1,0,1,0,0,0,0,0,0,1,0,0,0,0,0,0,0,0,0,0,0,1,0,0,0,0,1,0,0,1,0,0,0,0,0,1,0,0,0,0,0,0,0,0,0,0,0,0,0,1,0,0,0,0,0,0,0,0,0,0,1,1,0,0,0,1,1,0,0,0,0,0,0,0,0,0,0,1,0,0,0,0,0,0,0,0,0,0,0,0,0,0,0,0,0,0,0,0,0,0,0,0,0,1,0,0,0,0,0,0,0,0,0,0,0,0,0,0,0,0,1,0,0,0,0,0,0,0,0,1,0,0,0,0,1,0,1,0,0,0,0,0,0,0,0,0,0,1,0,0,0,1,0,0,0,0,0,0,0,0,0,0,0,0,0,0,0,1,0,0,0,0,0,0,0,0,0,0,0,1,1,0,0,0,0,0,0,0,0,0,0,0,1,0,0,0,0,0,0,0,1,0,0,0,0,0,0,0,1,0,0,1,0,0,0,0,0,0,0,0,0,0,0,1,0,0,0,0,0,0,0,0,0,0,1,0,1,0,0,0,1,0,1,0,0,0,0,0,0,1,1,0,1,0,0,0,0,0,0,0,0,0,1,0,0,0,0,1,1,1,0,1,0,0,0,0,1,1,0,1,0,0,0,1,0,0,1,0,0,1,0,0,0,0,0,0,0,1,0,0,0,1,0,0,0,0,0,0,0,1,1,0,0,0,0,0,0,0,1,1,0,0,0,0,1,0,0,0,0,0,0,0,0,0,0,0,0,0,1,1,0,0,0,0,1,0,0,1,0,1,0,0,1,0,0,0,0,0,0,0,0,0,0,0,0,0,1,1,1,1,0,0,1,0,1,0,1,1,1,0,1,1,0,0,1,0,1,0,1,1,0,0,0,1,0,0,0,0,0,0,0,0,0,0,0,0,1,0,0,0,0,0,0,0,1,0,0,0,0,1,1,0,0,0,0,0,0,0,0,0,1,1,0,0,0,0,0,0,0,0,0,0,0,0,0,1,1,0,1,0,0,0,0,0,0,0,0,0,0,0,0,0,1,1,0,0,0,1,0,1,0,1,1,0,1,1,1,0,1,0,1,1,0,0,0,0,0,0,1,0,0,0,1,1,1,0,0,0,0,0,0,0,0,0,0,0,0,0,1,0,1,1,0,1,1,0,1,0,0,0,0,0,0,0,0,1,0,0,0,0,0,1,0,0,0,0,0,0,0,1,0,0,1,0,0,0,0,0,0,1,0,0,0,0,1,1,0,0,0,0,0,0,0,0,0,0,0,1,1,0,0,0,0,0,0,1,1,1,1,1,1,0,0,0,0,0,0,0,0,0,0,0,0,0,1,0,0,0,0,0,0,0,1,1,0,0,0,0,0,0,1,0,0,0,0,0,0,0,0,0,0,0,0,1,0,0,0,0,0,0,0,1,0,1,0,0,0,0,0,0,1,0,0,0,0,0,0,0,0,0,0,0,0,0,0,1,0,1,1,1,0,0,0,0,0,1,0,0,0,0,0,0,0,0,1,0,1,0,1,0,0,0,0,1,0,0,0,0,0,0,0,0,1,0,1,0,0,0,1,0,0,0,1,0,1,0,1,1,1,0,0,0,0,0,0,0,0,0,0,0,0,0,1,0,0,0,0,0,0,1,0,0,0,0,0,0,0,0,0,0,1,1,1,0,0,0,0,0,0,0,0,0,0,0,1,0,1,0,0,0,1,0,0,0,0,0,0,0,0,0,0,0,0,0,0,0,0,0,0,1,1,1,0,0,0,1,0,0,1,0,1,0,1,0,0,0,0,1,0,1,1,0,0,1,0,0,0,0,1,0,0,0,0,0,0,0,0,0,0,0,0,1,1,0,1,0,1,1,1,1,1,1,1,1,1,1,1,1,1,0,0,0,0,0,0,0,1,0,0,0,0,0,1,0,1,0,1,1,0,0,0,0,0,0,1,0,0,1,0,1,0,0,0,0,1,0,0,0,0,0,0,0,0,0,0,1,1,1,0,1,1,0,0,1,0,0,1,0,0,0,0,0,1,0,1,1,1,1,0,0,0,0,1,1,0,0,0,0,0,1,0,0,0,0,0,0,1,0,0,0,0,0,0,1,0,0,1,1,1,1,0,1,0,0,0,1,0,0,1,1,1,1,0,1,0,0,1,0,1,0,0,1,0,0,0,0,1,0,1,0,1,1,1,1,0,0,0,0,1,1,0,0,0,1,0,0,0,1,0,0,1,1,1,1,1,1,1,1,1,1,1,1,1,1,1,1,1,1,1,1,1,1,1,1,1,1,1,0,0,1,1,0,1,1,0,1,0,1,1,0,1,0,0,0,0,0,0,0,0,0,0,0,0,0,0,1,0,0,0,0,0,0,0,0,0,0,0,0,0,0,0,0,0,0,1,0,0,0,0,1,0,0,1,1,0,0,0,0,0,0,0,0,0,0,0,1,1,1,1,1,1,0,1,1,0,1,0,0,0,1,1,0,1,0,1,1,1,1,0,0,0,0,1,0,1,0,0,0,1,0,1,0,1,0,1,0,1,0,1,0,0,0,0,0,1,0,0,0,0,0,0,0,0,0,0,0,0,0,0,0,0,1,1,0,0,0,1,0,1,1,0,0,0,0,0,0,0,0,0,1,1,0,0,0,0,0,1,1,1,0,0,0,0,0,0,0,0,0,0,0,1,0,0,0,1,1,1,1,0,0,1,1,1,1,1,1,0,0,1,0,1,0,1,1,1,0,0,0,0,0,0,0,1,0,1,0,1,0,0,0,0,0,1,1,0,1,1,0,0,0,1,1,0,1,1,1,0,0,0,0,1,1,1,1,0,0,0,0,0,1,1,1,1,1,1,1,0,1,0,0,0,0,0,0,1,0,0,0,0,0,0,0,0,0,1,1,1,1,0,1,0,0,0,1,0,1,1,0,1,0,0,0,1,1,1,0,0,1,0,0,1,0,0,0,1,1,1,1,0,0,0,0,0,1,0,0,0,0,0,0,0,1,1,0,1,0,1,0,0,0,1,0,0,0,0,0,0,0,0,1,1,0,0,0,0,0,1,0,1,0,0,0,0,1,0,0,0,0,0,0,1,0,1,1,0,0,0,0,0,0,1,1,1,1,1,1,0,0,0,1,1,0,1,1,1,1,1,1,0,0,0,0,1,0,1,0,0,0,0,1,0,0,0,0,0,0,0,0,0,0,0,0,0,1,0,0,0,0,0,0,0,0,0,0,0,0,0,0,0,0,1,1,0,0,0,0,1,1,0,0,0,0,0,0,0,0,0,0,0,0,0,0,0,0,0,0,1,1,0,1,0,0,0,1,0,1,0,0,0,0,0,0,1,1,1,1,1,0,0,0,1,0,0,0,1,1,0,0,0,1,1,0,1,0,0,0,0,0,1,0,0,0,1,1,1,0,0,0,0,0,0,0,1,1,0,0,0,0,0,0,0,0,1,0,1,0,0,0,0,0,0,0,0,0,0,1,0,0,0,0,0,0,0,0,1,0,0,0,0,0,0,0,0,0,0,0,0,0,0,0,0,0,0,0,0,0,0,0,0,0,0,0,0,0,0,0,0,0,0,0,1,0,1,0,0,0,0,0,0,0,0,0,0,1,1,1,1,1,1,1,1,1,1,1,1,1,1,0,0,0,1,1,1,0,0,1,0,0,0,1,1,0,0,1,0,0,0,0,0,1,0,0,0,1,0,1,0,1,0,0,0,0,0,0,1,1,1,1,1,1,0,1,1,1,1,0,0,0,0,0,0,0,0,0,1,0,0,0,0,0,0,0,0,0,0,1,1,0,1,1,1,0,0,1,0,0,1,1,0,1,1,0,0,0,0,1,1,0,1,1,1,0,1,0,0,1,1,0,1,0,0,0,0,0,0,0,1,1,0,1,0,1,1,1,1,0,0,1,0,0,1,0,1,1,1,0,1,0,0,0,0,0,0,0,0,0,0,0,0,0,0,0,0,0,0,1,0,0,0,0,1,0,0,0,0,1,0,1,0,0,0,0,0,0,1,0,0,0,0,0,0,0,1,0,0,0,1,1,1,0,0,1,0,0,0,1,0,0,0,1,0,0,1,0,0,1,0,1,0,0,0,1,0,0,0,0,0,0,0,0,1,0,0,1,1,1,0,0,1,0,0,1,1,0,0,1,0,1,0,0,0,0,0,0,1,0,0,0,0,0,1,1,1,1,0,0,1,1,1,1,0,0,1,0,1,1,1,1,1,1,1,1,1,1,1,1,1,1,1,1,1,0,1,1,1,1,1,1,1,1,1,1,0,1,1,1,1,1,1,1,0,1,1,0,1,1,1,0,0,0,0,0,0,1,0,1,0,0,0,0,0,1,0,1,0,1,1,0,0,0,0,1,1,0,0,0,1,1,0,0,0,0,0,0,0,0,0,0,0,0,1,1,0,0,1,0,0,1,0,0,1,0,0,0,0,0,0,1,0,0,0,0,1,0,0,0,0,0,1,0,0,0,0,0,0,0,0,0,0,0,0,0,1,0,0,0,0,1,1,0,0,0,0,0,0,0,0,0,1,0,0,0,0,1,0,0,0,0,0,0,0,0,0,0,0,0,0,0,0,0,0,0,0,0,1,0,0,0,0,0,0,0,0,0,0,0,0,0,0,0,0,0,0,0,0,0,1,0,0,0,0,0,1,0,0,0,0,0,0,0,0,0,0,0,0,0,1,0,0,0,0,0,1,0,0,1,1,0,0,0,0,1,0,1,0,1,0,1,0,0,1,0,1,0,1,0,0,0,0,1,1,1,0,1,0,0,0,0,0,0,0,0,1,0,0,1,1,0,0,0,0,0,0,0,0,1,0,0,1,1,0,1,0,1,0,0,1,1,1,1,0,0,0,1,1,1,0,0,1,0,0,0,0,0,0,0,0,0,1,1,0,0,0,1,0,1,0,0,0,1,0,0,1,1,0,1,0,1,1,1,1,1,0,0,1,1,0,0,0,0,0,0,0,0,0,0,0,0,0,0,0,0,0,0,1,1,0,0,0,0,0,1,1,1,1,1,1,0,0,0,0,0,0,0,1,0,0,1,1,0,1,0,0,0,0,0,0,0,0,0,0,0,0,0,0,0,0,1,0,0,0,1,0,0,1,0,1,1,1,0,0,0,0,0,0,0,0,0,1,1,0,0,0,0,0,0,0,0,0,0,1,0,0,0,0,0,1,0,1,0,0,0,1,1,0,0,0,0,0,0,0,0,1,0,0,1,1,1,1,0,0,0,0,1,0,0,0,0,1,1,1,1,0,0,0,0,0,0,0,0,0,0,0,0,0,0,0,0,0,0,0,0,0,0,1,0,0,0,0,0,0,0,1,0,0,0,0,0,0,0,0,0,0,0,0,0,0,0,0,0,0,0,0,1,1,0,0,0,0,0,0,0,0,0,0,1,1,1,1,0,1,1,0,0,0,1,0,0,0,0,0,1,0,0,0,0,0,0,0,0,1,0,0,0,0,0,0,0,0,0,1,1,1,0,1,0,0,0,0,0,0,0,0,0,0,0,0,1,1,0,0,0,0,0,0,1,0,0,1,1,0,1,1,0,1,0,0,0,0,0,0,0,0,0,0,1,1,1,1,0,0,0,1,0,0,0,0,0,0,0,0,0,1,1,0,0,0,1,1,0,0,0,0,0,1,0,0,0,0,0,0,0,0,0,0,0,0,0,0,0,0,0,0,0,0,0,0,0,0,0,0,0,0,0,0,1,0,0,0,0,0,0,0,0,1,0,1,0,0,0,0,0,0,0,0,0,0,1,0,0,0,1,1,0,0,0,0,1,0,0,0,0,0,0,0,0,0,1,1,1,0,1,0,0,0,0,0,0,0,0,0,0,0,0,0,0,1,0,1,0,0,0,0,0,0,0,0,1,0,0,0,1,1,1,0,0,0,0,0,0,1,1,1,0,0,0,1,1,1,0,0,0,0,1,0,0,0,0,0,1,0,1,0,0,1,1,1,0,0,0,0,0,0,1,0,0,0,0,0,0,0,0,0,0,1,1,0,0,0,0,0,0,0,0,0,0,0,0,0,0,1,0,0,0,0,0,1,0,0,1,1,0,0,0,0,1,0,0,0,0,1,0,1,0,0,1,0,0,0,0,0,1,0,0,0,0,1,1,1,0,1,0,0,0,0,0,1,0,0,0,0,0,0,0,0,0,0,0,0,0,0,0,0,0,0,0,0,1,1,0,0,0,0,0,0,0,1,0,0,1,0,0,1,1,1,1,1,1,1,1,1,0,0,0,0,0,0,0,0,1,1,0,0,0,0,0,0,1,0,0,0,0,0,1,0,0,0,0,1,0,1,0,1,1,1,1,1,0,0,0,0,0,0,0,1,0,0,0,0,0,0,1,0,0,0,0,1,0,0,0,0,0,0,1,0,0,0,0,0,0,0,0,0,0,0,0,1,0,0,0,0,0,1,0,0,0,0,0,0,0,0,1,1,0,0,0,1,1,0,0,1,0,0,0,0,1,0,0,0,0,0,0,0,0,0,0,0,1,0,0,0,0,0,0,0,0,0,0,1,1,1,1,0,0,0,1,0,0,0,1,0,0,0,0,0,0,0,0,0,0,0,0,0,0,0,1,0,0,0,0,0,0,1,1,0,1,1,0,0,0,0,0,0,0,1,0,0,0,1,0,0,0,0,0,1,1,0,0,0,0,0,0,0,0,0,0,0,0,0,0,0,0,0,0,0,0,0,0,0,0,0,0,0,0,0,0,1,1,0,0,0,0,0,0,0,0,0,0,0,0,1,0,0,0,0,1,1,0,0,1,0,0,0,0,1,1,0,0,0,0,0,0,0,1,0,0,0,0,1,0,0,0,1,0,0,0,0,0,0,0,0,0,1,1,0,0,1,0,1,1,1,1,0,0,0,1,0,1,1,1,0,0,0,0,0,1,0,0,0,0,0,0,0,1,0,0,1,0,0,0,0,0,1,0,0,0,0,1,0,0,0,0,0,0,0,0,0,0,0,0,0,0,0,0,0,0,0,0,0,0,0,0,0,0,0,0,0,0,0,0,0,0,0,0,0,0,0,0,0,0,0,0,0,0,0,0,0,1,0,0,0,0,0,0,0,0,0,1,1,1,1,1,0,0,0,0,0,1,1,0,1,0,0,1,1,0,1,1,0,0,0,0,0,0,0,0,0,0,0,0,1,1,0,1,0,0,1,0,0,0,1,1,1,1,1,1,1,1,1,1,1,0,1,1,1,1,1,1,0,1,1,1,0,1,1,1,1,1,0,1,1,0,0,0,0,1,0,1,0,0,1,1,1,1,0,0,0,0,1,0,1,1,0,0,0,1,0,0,0,0,0,0,0,0,0,0,0,0,0,0,1,1,1,0,0,0,0,0,1,1,0,1,1,0,0,0,0,0,0,0,0,1,0,0,0,0,0,0,0,0,0,0,1,1,0,1,0,0,1,0,1,0,0,1,0,1,1,0,0,0,1,0,0,1,0,1,1,1,0,0,1,1,1,0,0,0,0,0,0,0,0,1,0,1,0,0,0,0,0,0,0,0,0,0,0,1,1,0,1,1,1,0,0,0,0,1,0,1,0,0,0,0,0,0,1,0,0,0,0,0,0,0,1,0,0,0,0,0,0,0,0,1,0,1,0,1,0,0,0,0,0,0,0,1,0,0,1,1,1,1,1,0,0,0,0,0,1,1,1,1,1,1,0,0,0,0,0,0,0,0,0,0,0,0,0,0,1,1,0,0,0,0,0,0,0,0,0,0,0,0,0,0,0,0,0,1,0,0,0,0,0,1,1,0,0,0,1,0,1,1,1,1,1,0,0,0,0,0,1,0,0,1,1,1,1,1,1,1,1,1,1,1,1,1,1,0,0,0,0,0,0,0,0,0,1,0,0,0,0,1,0,0,0,0,0,1,0,1,0,0,0,0,1,0,0,0,0,0,1,1,0,0,0,0,0,1,0,1,1,0,0,0,1,0,0,1,0,1,1,0,0,0,0,0,0,0,0,0,1,0,1,1,0,0,1,0,1,0,0,0,0,0,0,0,0,0,0,0,0,0,1,0,0,0,0,0,0,0,0,0,0,0,1,1,0,0,0,0,1,0,0,1,0,0,0,0,0,0,0,0,0,0,1,0,1,1,0,1,1,0,0,0,0,0,0,0,0,0,0,0,0,0,1,1,0,0,1,0,0,0,0,0,1,0,1,0,0,1,1,1,0,1,1,0,0,0,0,0,0,0,0,0,0,1,0,0,0,1,0,0,0,0,0,0,0,0,0,0,0,0,0,0,0,0,1,0,0,0,0,0,0,0,0,0,0,0,0,0,0,0,0,0,0,0,0,0,0,0,0,0,0,0,0,0,1,0,1,0,0,0,1,1,0,1,0,1,0,0,1,1,0,0,0,0,0,0,0,0,0,0,0,0,1,1,1,0,1,0,1,0,0,1,0,0,1,0,0,0,0,0,0,0,1,0,0,0,0,0,1,0,1,0,0,1,0,0,0,0,0,0,0,0,1,0,0,0,1,0,0,0,0,0,0,0,0,0,0,0,0,1,1,0,0,1,0,0,0,0,0,0,0,0,0,1,0,0,0,0,0,0,0,0,0,0,0,0,0,0,0,0,1,0,0,0,0,0,1,1,1,0,0,0,1,0,0,0,0,1,0,1,1,0,0,0,1,0,0,0,0,1,1,0,1,0,1,0,1,1,0,0,0,0,0,0,0,0,0,0,1,0,0,1,0,1,1,0,0,0,0,0,0,0,0,0,0,0,1,0,0,0,1,1,0,0,0,1,0,1,1,0,0,1,0,0,1,0,0,1,1,0,0,0,1,1,0,0,0,0,0,0,0,0,0,0,0,0,0,1,0,1,1,0,0,0,0,0,0,0,0,1,0,0,0,0,0,0,0,1,0,0,0,0,0,1,1,1,0,0,0,0,0,1,1,1,1,1,1,1,1,1,1,1,0,0,1,0,0,0,0,0,0,0,0,0,0,0,0,0,0,0,0,0,0,0,0,0,0,0,0,0,1,0,0,1,0,0,0,0,1,0,0,0,0,0,0,0,0,0,1,0,1,0,0,0,0,0,0,1,0,0,0,1,0,0,0,0,0,0,0,0,0,0,1,0,1,1,1,1,0,0,1,1,1,1,1,0,0,0,0,0,0,0,0,0,0,1,1,0,1,1,1,0,1,0,0,0,1,0,0,0,0,1,0,0,0,0,1,0,0,0,1,0,0,1,0,0,0,0,0,0,1,0,0,0,0,1,0,0,1,1,0,1,0,0,0,0,0,0,1,0,1,1,1,0,1,1,0,0,0,0,0,0,0,0,0,0,0,0,0,0,0,1,1,0,0,1,1,1,1,1,1,1,0,1,1,0,1,0,0,0,0,0,1,1,1,1,0,0,0,0,1,1,0,0,0,0,0,0,0,0,0,0,0,0,0,0,1,0,0,1,0,0,0,1,0,0,0,1,0,0,0,0,0,0,0,0,0,0,1,1,0,0,0,1,0,0,0,0,0,0,0,1,0,0,1,1,0,0,0,0,0,0,1,0,0,0,0,0,0,0,0,1,1,1,0,0,0,1,1,1,0,1,0,0,0,1,1,0,1,1,1,0,1,0,0,0,0,1,1,1,0,0,0,0,1,1,0,1,0,0,0,0,0,1,0,0,0,0,0,0,0,0,1,1,1,0,1,1,1,1,0,1,0,1,0,0,0,0,0,0,0,0,1,0,0,0,0,0,0,0,0,0,0,0,0,0,0,0,0,0,0,0,0,1,1,0,0,0,0,0,1,0,0,0,0,0,0,0,0,0,0,0,0,0,0,1,0,0,0,0,0,0,1,0,0,0,0,1,1,0,1,0,0,0,0,0,0,0,1,0,1,0,0,1,0,0,0,0,1,0,0,0,1,1,0,1,0,0,0,0,0,0,1,0,0,0,0,0,0,0,0,1,1,0,0,0,0,0,0,0,0,0,0,1,1,1,1,0,0,0,0,1,0,0,0,0,1,0,0,0,0,0,1,1,1,0,0,0,0,0,0,0,0,0,1,0,1,0,0,0,0,0,0,0,0,0,0,0,0,0,0,1,0,1,0,0,0,1,1,0,0,0,0,0,0,0,0,0,1,0,1,1,1,0,1,0,0,0,0,0,1,0,1,0,1,0,1,0,0,0,0,0,0,0,1,1,1,1,0,0,0,0,0,1,0,1,0,0,0,1,0,0,0,0,0,0,1,0,0,0,0,0,0,1,0,0,0,0,0,0,0,1,1,0,0,0,0,0,0,0,0,0,0,1,0,0,0,0,0,0,0,0,0,0,0,0,0,0,0,0,0,0,0,0,0,0,0,0,0,0,1,0,0,0,0,0,0,0,0,1,0,1,1,1,1,0,1,0,1,1,1,1,0,0,0,1,1,1,0,1,0,0,1,0,1,1,0,0,1,0,0,1,1,0,0,1,0,0,1,0,0,0,0,0,0,0,0,0,0,0,0,1,0,1,1,1,0,1,1,0,1,0,0,0,0,0,0,1,1,0,1,0,1,0,0,0,0,0,0,1,0,0,1,1,1,0,0,0,0,0,0,0,0,0,0,0,1,0,1,0,1,1,1,1,0,1,0,0,0,0,0,0,0,0,0,0,0,0,0,0,1,0,1,1,1,0,0,0,0,0,0,0,1,0,1,0,1,0,1,0,0,0,0,0,0,0,0,1,1,0,0,0,0,0,1,0,0,0,1,1,0,0,0,0,0,0,0,0,0,0,0,0,0,0,1,0,0,0,0,0,0,0,0,0,1,0,0,1,1,0,0,0,0,0,0,0,0,0,0,0,0,0,0,0,0,0,0,0,1,0,0,0,0,0,0,0,0,0,0,0,0,0,0,0,0,0,1,0,0,0,0,0,0,0,1,1,1,0,0,1,1,0,0,0,0,0,0,1,0,1,1,0,0,0,0,0,0,0,0,0,0,1,1,0,1,0,1,1,0,1,1,1,1,1,0,0,0,0,0,0,0,0,0,0,0,0,0,1,1,1,1,1,0,0,1,1,0,0,1,1,1,0,0,0,1,1,0,0,0,0,0,1,0,1,0,0,0,0,0,1,0,0,0,0,0,0,0,0,0,0,1,0,0,0,0,0,0,0,0,0,1,0,1,0,0,0,0,1,1,0,0,0,0,0,1,1,0,0,0,1,1,0,0,1,0,1,0,0,0,0,0,0,0,0,0,0,1,0,0,0,0,0,0,0,1,0,0,0,1,0,0,1,0,0,0,0,0,0,0,0,0,0,0,0,0,1,0,0,0,0,1,1,0,1,1,0,1,1,0,0,0,0,1,1,0,0,1,1,1,0,0,0,0,0,0,1,0,1,0,0,0,0,1,1,0,0,0,0,0,0,0,0,0,0,0,0,0,0,0,0,1,0,0,0,0,0,0,1,0,0,0,0,0,0,0,0,0,0,0,0,0,0,0,0,0,0,0,0,0,0,0,0,0,0,0,0,0,0,0,0,0,0,0,0,0,0,0,0,0,0,0,0,0,0,0,0,0,0,0,0,0,0,0,0,0,1,1,0,1,0,0,0,0,1,0,0,0,1,1,1,1,0,0,0,0,0,1,0,1,1,1,0,0,0,0,1,0,1,0,0,0,0,0,0,0,0,0,1,1,1,1,0,0,0,0,0,0,0,0,1,1,0,1,0,0,0,0,1,0,0,1,0,0,0,0,0,0,0,0,1,0,0,0,0,0,0,0,0,0,0,1,0,0,0,0,0,1,0,0,0,0,1,0,0,0,0,0,0,1,0,0,0,0,0,0,1,1,0,1,1,0,1,1,1,0,1,1,0,1,0,0,0,0,0,0,1,0,1,1,0,0,0,0,0,0,0,1,1,1,1,1,1,1,1,1,1,0,0,1,0,1,1,0,1,0,0,0,0,0,0,0,0,1,0,0,1,0,0,0,0,0,0,0,0,1,0,0,0,0,0,0,0,0,0,1,0,0,0,0,0,0,0,0,0,0,0,0,0,0,0,0,0,0,0,0,0,0,0,0,0,0,0,0,0,0,0,0,0,0,0,0,0,0,0,0,1,0,0,0,0,0,0,0,0,0,0,0,0,1,1,1,1,0,0,0,0,0,0,0,0,0,0,0,0,0,0,0,0,0,0,0,0,0,0,1,0,0,0,1,0,0,0,1,0,0,0,0,0,0,1,1,0,0,1,0,0,0,0,1,1,1,1,1,0,0,1,1,1,0,1,0,1,1,0,0,0,1,0,0,0,0,0,0,0,1,0,0,0,0,1,1,0,0,1,1,1,1,0,1,0,1,0,0,1,0,1,1,0,0,0,0,0,0,0,0,0,0,0,0,0,0,0,1,1,0,0,0,0,0,0,0,0,0,1,0,0,0,0,0,0,0,0,0,0,0,0,0,0,0,0,0,0,0,0,0,0,0,0,0,0,1,0,0,0,0,0,0,0,0,0,0,0,1,0,0,0,0,0,1,1,0,0,0,0,1,0,0,0,0,0,0,1,0,0,1,0,0,0,0,0,0,0,0,0,0,0,0,1,0,0,0,0,0,0,0,0,0,1,0,0,0,0,0,0,0,0,0,1,0,0,0,1,1,1,0,1,1,0,0,1,0,0,0,1,0,1,0,0,1,1,0,0,0,1,0,0,0,0,1,0,0,0,0,0,0,0,0,0,0,0,0,1,0,0,0,0,0,0,0,0,0,0,0,0,0,0,0,1,1,0,0,0,0,1,0,1,1,0,0,0,0,0,0,0,0,0,1,0,0,0,0,0,0,0,0,0,0,0,0,0,0,0,0,1,1,1,1,0,0,0,0,0,1,1,0,0,0,1,0,0,1,1,1,0,1,1,0,0,1,0,1,1,1,1,1,1,1,0,1,0,0,1,1,0,0,1,1,1,0,1,1,0,1,1,0,1,0,0,1,1,0,1,0,1,0,1,1,1,0,1,0,0,1,1,0,0,0,1,1,0,0,0,0,0,0,1,0,0,0,1,1,1,1,0,0,0,1,1,1,1,1,1,0,1,1,1,1,0,1,1,1,1,1,1,0,0,0,0,0,0,0,0,0,0,1,0,1,1,0,0,1,1,1,0,1,0,1,0,1,1,0,0,0,1,1,0,0,1,1,1,0,1,1,0,0,1,1,0,0,1,1,1,0,0,0,0,0,0,0,1,0,0,0,0,0,0,0,1,0,1,1,1,0,0,0,0,0,0,0,0,1,0,1,0,0,0,0,0,0,0,1,1,0,1,0,0,0,0,0,0,0,0,1,1,1,0,0,0,0,0,1,1,0,1,0,1,1,1,1,1,0,0,0,1,1,1,0,1,1,0,0,0,0,0,1,1,1,1,0,0,0,0,0,0,1,1,0,0,1,0,0,0,0,0,0,0,0,0,0,0,0,0,0,0,0,0,0,0,0,1,1,0,0,0,1,0,0,1,1,0,1,1,1,1,1,1,1,0,0,0,0,0,0,1,0,1,0,0,0,0,1,0,1,1,1,0,1,0,1,1,0,0,0,0,0,0,0,0,0,0,1,0,0,0,0,0,0,0,0,1,1,0,0,0,0,0,0,1,1,1,0,0,0,1,0,0,0,0,0,0,0,1,0,0,0,0,0,0,1,1,0,1,0,0,0,0,0,0,1,0,0,0,0,0,1,1,0,0,0,1,0,0,0,0,1,1,0,0,0,1,1,0,0,0,0,0,0,0,1,0,0,0,0,0,0,1,1,0,0,0,0,0,0,0,0,0,0,1,0,0,0,0,1,1,0,0,0,0,0,0,0,1,0,0,0,0,0,0,0,0,0,0,0,1,1,0,0,1,1,0,0,0,1,0,1,0,0,0,0,1,0,0,0,0,0,0,0,1,0,0,0,0,0,0,0,0,0,0,0,0,1,0,0,0,0,0,0,0,1,0,1,0,0,0,0,0,0,0,0,0,0,0,0,0,0,0,0,0,0,0,1,0,0,0,0,0,0,1,0,0,0,0,0,0,0,0,0,0,1,0,0,1,0,1,0,0,0,1,0,0,0,0,1,1,0,0,0,0,0,0,0,0,0,0,0,0,0,0,0,0,0,0,1,0,0,0,0,0,1,1,0,0,0,0,1,1,1,1,1,1,1,1,1,0,0,1,1,1,1,0,0,1,0,0,0,1,0,0,0,0,0,0,0,0,0,0,0,0,1,1,0,0,0,1,1,0,0,0,1,0,0,1,1,0,1,0,0,0,0,0,0,1,0,0,0,0,0,0,0,1,0,0,0,1,1,0,1,0,0,0,0,0,0,0,0,0,0,1,0,1,1,1,1,1,1,1,1,1,1,1,1,0,0,0,0,0,0,0,0,0,0,0,0,0,1,0,0,0,0,0,0,0,0,0,0,1,0,0,0,0,1,1,1,0,0,1,1,1,1,0,0,1,1,0,0,0,0,0,0,0,0,0,0,0,0,0,1,0,1,1,1,0,0,0,0,0,1,0,0,0,1,0,0,1,0,0,0,1,0,0,0,0,0,0,0,0,0,0,0,0,1,0,1,0,0,0,0,0,0,0,0,1,1,0,0,0,1,0,0,0,0,0,0,0,0,0,0,0,0,0,0,0,0,0,0,0,0,0,0,0,0,0,0,0,0,0,0,0,0,0,0,1,1,0,0,1,0,0,0,0,0,0,0,1,0,0,1,0,0,0,0,0,0,0,0,0,0,0,0,0,0,0,0,0,0,1,1,0,0,0,0,1,1,0,0,1,1,0,0,0,0,0,0,0,1,0,0,0,0,1,0,0,1,0,1,1,1,1,1,0,0,1,1,1,0,1,0,0,1,0,1,0,0,0,1,0,1,1,0,0,1,0,1,0,1,0,1,0,0,0,0,0,0,0,0,0,0,0,0,0,0,0,0,0,0,0,0,0,0,0,0,1,0,0,0,0,0,0,1,1,1,1,0,0,1,1,1,1,0,1,0,0,0,1,0,0,0,0,0,0,0,1,1,0,0,0,0,0,0,0,0,0,0,0,0,0,0,0,0,0,1,0,0,0,0,0,0,0,1,1,0,0,0,0,0,0,0,0,0,0,1,0,0,0,0,0,0,0,0,0,0,0,0,0,1,0,0,0,0,0,0,1,0,0,1,0,1,0,0,0,1,1,0,0,1,1,0,0,0,0,0,0,1,0,0,0,0,0,0,0,1,0,0,0,1,1,0,0,0,0,0,0,0,0,0,0,0,1,1,0,1,0,0,0,1,0,0,0,1,1,0,0,0,1,0,0,0,0,0,0,0,1,0,1,0,0,1,1,1,1,1,1,1,1,1,1,1,1,1,1,0,1,1,1,1,1,1,1,1,0,0,1,0,0,1,0,0,0,0,0,0,0,0,0,0,0,0,1,0,0,1,0,0,0,0,1,0,0,1,0,0,0,1,0,0,0,0,0,0,0,0,0,0,0,1,0,0,0,0,0,0,0,0,0,0,1,1,0,0,0,0,0,0,0,0,0,0,0,0,0,1,1,0,0,1,1,0,0,1,1,0,1,0,1,1,0,0,0,0,0,0,0,0,0,0,0,0,0,0,0,0,0,1,1,0,0,1,0,0,0,0,1,0,0,0,0,0,0,0,0,0,1,1,0,0,0,0,1,1,1,1,0,0,0,1,0,0,0,0,0,0,1,0,1,0,0,0,0,1,0,0,0,0,0,0,0,0,0,0,0,1,1,1,1,1,1,1,0,0,0,1,0,0,1,1,0,1,1,1,1,1,0,1,1,0,0,0,0,0,0,1,0,0,1,0,0,0,1,0,0,0,1,1,0,0,1,0,0,0,0,0,0,0,0,0,0,0,0,0,0,0,1,0,0,0,0,1,0,0,0,0,0,0,1,1,0,0,0,0,1,0,0,1,1,1,1,0,0,0,0,0,0,0,0,1,1,1,0,0,0,1,0,1,1,1,1,1,1,0,1,1,0,0,0,0,0,0,0,0,0,0,0,0,0,0,0,0,0,0,0,0,0,0,0,0,0,0,0,0,0,1,0,0,0,0,0,0,0,0,0,0,0,0,0,0,0,0,1,0,0,0,0,1,0,0,0,0,1,0,1,1,0,0,1,0,0,0,0,0,0,0,0,1,0,0,0,0,0,0,1,1,0,1,0,0,0,0,0,0,1,0,1,0,0,1,1,0,1,1,1,0,0,0,0,1,1,1,0,0,1,0,0,0,0,0,0,1,1,0,1,0,0,0,0,0,0,1,0,0,0,1,0,0,0,0,0,0,0,0,1,1,1,1,0,1,0,1,1,1,0,1,1,0,0,0,0,1,0,1,0,0,0,1,1,0,1,1,1,0,1,1,0,0,0,0,0,1,1,0,0,1,0,0,0,0,1,0,1,0,0,1,0,0,0,1,0,0,0,0,0,0,0,0,0,0,0,0,0,0,0,0,1,0,1,0,0,0,0,0,0,0,0,0,0,0,1,0,0,1,0,0,1,0,0,1,0,0,1,1,1,1,0,0,0,0,0,1,0,0,0,0,0,0,0,0,0,0,0,0,1,1,0,1,0,0,0,0,1,0,1,0,1,0,0,1,1,1,0,1,1,1,0,1,1,1,0,1,0,0,0,0,0,0,0,0,1,0,0,0,0,0,0,0,0,1,1,0,1,0,0,0,0,0,1,1,0,0,0,0,0,0,0,1,0,0,0,0,1,0,0,0,0,0,0,0,1,1,0,1,0,0,0,0,0,0,1,0,0,0,0,0,0,1,1,0,1,0,1,0,1,0,0,0,0,0,1,0,0,0,0,0,0,0,0,0,1,0,1,1,0,0,0,0,0,1,0,0,0,1,0,0,0,1,0,0,0,0,0,0,0,0,0,0,1,1,1,1,1,0,0,0,1,0,0,0,0,0,0,0,0,0,1,0,0,0,0,0,0,0,0,0,0,0,0,0,0,0,0,0,0,1,0,0,0,0,0,0,0,0,0,0,0,1,0,0,0,0,0,0,0,0,0,0,0,0,1,1,1,1,0,0,0,1,1,0,0,0,0,0,1,1,0,1,0,0,0,0,0,1,0,0,0,0,0,0,0,0,0,0,0,0,0,0,1,1,0,0,0,0,0,0,0,0,0,0,0,0,0,0,0,0,0,0,0,0,0,0,1,0,0,0,1,0,0,0,0,0,0,0,1,0,0,1,0,0,1,0,0,0,0,0,0,1,0,0,0,0,0,0,0,0,0,0,0,0,0,0,0,0,0,0,0,0,1,0,0,0,0,0,0,0,1,0,0,0,0,1,0,0,0,0,0,0,0,0,0,0,0,0,0,0,0,0,0,0,0,0,1,0,0,0,0,0,0,0,1,0,0,0,0,0,0,1,1,0,0,0,0,0,0,1,1,0,0,0,0,0,0,1,0,0,0,0,0,0,0,0,1,1,1,1,0,1,0,0,0,0,0,0,0,0,0,0,0,0,0,0,1,0,0,1,0,0,1,0,0,0,0,0,1,1,1,0,0,0,0,1,1,0,1,1,1,1,1,0,0,1,0,0,0,0,1,1,0,1,0,0,0,1,0,0,1,1,0,0,0,0,1,1,0,0,0,0,0,0,1,0,0,0,0,1,0,0,0,0,1,0,0,0,0,0,0,0,0,0,0,0,0,0,1,0,0,0,1,1,0,0,0,0,0,0,0,1,0,0,0,0,1,0,1,0,1,0,1,0,0,0,0,1,1,0,1,0,0,1,0,0,0,0,0,0,0,0,0,0,0,1,0,0,0,0,0,1,0,0,0,0,0,0,0,0,0,0,0,0,0,0,0,0,0,0,0,0,0,0,0,0,0,0,0,1,0,0,0,0,1,0,0,0,0,1,0,1,0,0,0,0,1,1,0,1,0,0,0,0,1,0,0,0,0,0,0,0,0,0,0,0,0,0,0,1,0,0,0,0,0,0,0,0,0,0,0,0,1,0,0,0,0,1,0,1,0,1,1,1,0,0,0,0,0,0,1,0,1,0,1,1,0,0,0,0,0,0,0,0,0,1,1,0,1,0,1,0,0,1,0,0,0,1,0,1,0,0,0,1,1,0,0,0,0,0,0,0,0,0,0,0,0,0,0,0,0,0,0,0,0,0,0,0,0,0,0,0,0,0,0,0,0,0,0,0,0,0,0,0,0,0,0,0,1,0,1,0,0,0,0,0,0,0,1,0,0,0,0,0,0,0,1,0,0,0,0,0,0,0,0,1,0,0,0,1,0,0,0,0,0,0,1,0,1,1,1,0,0,0,0,1,1,1,1,0,1,1,1,1,1,1,1,1,1,1,1,0,0,1,1,1,1,1,1,0,0,0,0,0,0,0,0,1,0,0,1,0,0,0,0,0,0,0,0,0,0,0,1,0,0,0,0,0,0,0,0,0,0,1,1,0,0,1,1,0,0,0,0,1,0,0,0,1,1,0,0,0,0,0,0,0,0,0,0,1,0,0,0,0,0,0,0,0,0,0,0,0,1,0,0,1,0,1,0,0,0,1,0,1,0,0,1,1,0,1,0,0,0,0,0,0,0,0,0,1,0,0,0,1,0,0,0,0,1,0,0,0,0,0,0,0,0,0,0,1,0,0,0,0,0,0,0,1,0,1,1,1
Aerobe_Acidobacterium_capsulatum_ATCC_51196,1,0,0,1,1,1,0,0,0,0,0,0,1,0,1,1,1,0,1,1,0,0,1,0,1,0,0,0,1,1,0,1,1,1,1,0,0,0,0,0,1,1,1,0,0,1,1,1,0,0,1,0,0,0,0,0,0,1,0,0,0,0,0,0,0,0,0,0,0,0,0,1,0,0,0,0,1,0,0,1,0,1,1,1,0,1,0,1,1,1,1,1,1,1,1,1,1,1,1,1,1,1,1,1,1,1,1,1,1,1,1,1,0,1,1,0,0,0,0,1,1,0,0,0,1,1,0,1,1,1,1,0,0,0,0,0,0,1,1,1,1,1,0,1,0,1,0,0,0,1,1,1,1,0,1,0,1,0,0,0,1,0,1,1,1,1,1,0,0,1,1,1,1,0,0,0,0,1,1,1,1,1,1,1,1,0,0,0,1,0,1,0,0,0,0,0,0,0,0,0,1,0,1,1,0,0,1,1,1,1,1,1,0,1,0,0,0,0,1,0,0,0,1,1,1,0,0,1,0,0,0,0,1,0,0,0,0,0,0,1,1,0,0,1,0,0,0,0,0,0,0,1,1,0,1,0,1,0,0,0,1,0,0,0,0,0,0,1,0,1,1,0,1,0,0,0,0,0,0,0,0,0,0,0,1,0,0,1,0,0,0,0,0,0,1,0,1,0,0,1,0,0,1,1,1,1,1,1,0,0,1,1,1,1,1,1,1,0,0,1,0,0,0,0,0,0,1,0,1,1,1,0,0,0,1,0,1,1,1,1,0,0,1,0,0,1,1,0,0,0,0,0,0,0,0,1,0,0,0,1,0,0,0,0,0,0,0,1,1,1,1,1,1,1,0,0,1,0,0,0,0,0,0,0,0,0,1,0,1,0,1,1,1,1,0,1,1,1,1,1,1,1,1,1,1,0,0,1,0,0,0,1,0,0,0,0,1,1,1,0,1,1,0,0,0,0,1,0,1,1,1,0,0,1,0,0,0,0,0,0,0,0,0,0,0,0,0,0,0,0,0,0,0,0,0,0,1,1,1,1,0,0,0,0,0,0,0,0,0,0,0,0,1,0,0,0,0,1,1,0,0,0,0,0,0,0,0,0,0,0,0,0,0,0,0,0,0,0,0,0,0,0,0,1,1,0,0,0,1,1,1,1,0,0,0,0,1,1,1,1,1,1,1,1,0,0,0,0,0,0,0,0,0,0,1,1,0,1,0,1,1,0,0,1,1,0,0,0,0,0,0,0,1,0,0,0,0,1,0,1,1,0,0,0,0,1,0,0,1,0,0,0,0,1,1,1,1,1,0,1,0,1,1,1,1,1,1,0,1,0,0,0,1,0,0,0,1,1,1,1,1,0,0,0,0,0,0,0,1,1,0,0,0,1,0,0,0,0,0,0,0,0,0,0,0,1,0,0,0,0,0,0,0,0,0,0,0,0,0,0,1,1,0,1,0,0,0,1,0,0,1,0,1,0,0,0,0,0,0,0,0,0,1,0,1,1,1,1,0,0,0,1,1,0,0,0,0,0,0,0,1,0,0,1,0,0,0,0,0,0,0,0,0,1,0,0,1,1,1,1,1,1,1,0,1,0,0,0,1,0,0,0,0,1,1,1,0,0,0,0,0,0,0,1,1,1,0,1,0,1,0,0,1,0,0,0,0,1,1,0,1,1,0,1,0,0,0,0,1,0,0,0,0,1,0,0,1,0,1,0,0,0,0,0,0,0,0,1,1,0,0,0,0,1,0,1,0,0,0,0,0,0,0,0,0,0,1,0,0,0,0,0,0,0,1,0,0,0,0,1,0,1,1,0,0,0,0,1,1,0,0,0,0,1,0,0,0,0,0,0,0,0,0,0,0,0,0,0,0,0,0,0,0,0,1,1,0,0,0,0,0,0,0,0,0,1,0,0,0,0,0,0,0,0,0,0,0,0,0,0,0,0,0,0,0,0,1,0,1,0,1,1,0,0,1,1,1,0,0,1,0,0,1,0,1,1,1,0,0,0,0,0,0,1,0,0,1,0,0,0,0,0,0,0,0,0,0,1,1,0,0,0,0,0,0,1,0,0,0,1,1,1,1,1,1,0,1,1,1,1,1,1,1,1,0,0,1,0,1,1,0,1,0,0,1,0,0,0,1,0,0,0,0,0,0,0,0,0,0,0,0,0,0,0,0,1,0,1,0,0,0,0,0,0,0,0,0,0,0,0,0,0,0,0,0,0,0,0,1,1,0,0,0,0,0,1,0,1,1,1,0,0,0,1,1,0,1,0,0,0,0,1,0,0,0,0,0,1,1,0,0,1,1,1,1,0,0,0,1,1,1,1,0,1,1,0,1,0,0,0,0,0,0,0,1,1,1,1,1,0,0,0,0,0,0,0,0,0,1,0,0,0,0,0,0,0,0,0,0,0,0,0,1,0,0,0,0,1,0,0,0,0,1,1,0,0,0,0,0,0,0,0,0,0,0,0,0,0,0,0,0,0,1,0,0,0,0,0,0,0,0,0,0,0,1,0,0,0,0,1,0,1,0,0,0,0,0,0,1,1,0,0,0,0,0,0,0,0,1,0,0,0,1,0,0,0,0,0,0,0,1,0,0,0,0,0,0,0,0,0,0,0,0,0,0,0,0,0,0,0,0,0,0,0,0,0,0,0,1,1,1,0,0,0,0,0,1,0,0,0,1,1,1,0,1,0,0,0,0,0,0,0,0,0,0,0,0,1,0,0,0,0,0,0,1,0,0,0,0,0,1,0,1,0,1,0,0,0,0,0,0,0,1,0,0,1,1,1,0,0,0,0,0,1,1,1,0,0,1,0,0,0,0,0,0,0,0,0,0,0,0,0,1,1,0,0,0,0,0,0,0,0,0,0,0,0,0,0,0,0,1,0,0,0,0,1,1,0,0,0,0,1,0,0,0,0,0,1,0,0,1,0,1,0,0,0,0,0,0,0,0,0,1,0,0,1,1,0,0,1,0,1,1,0,0,1,1,1,0,0,0,0,0,0,1,0,1,1,1,1,0,0,1,0,0,0,0,1,1,1,1,1,0,1,1,0,0,0,0,0,0,0,1,0,0,0,0,0,1,0,0,0,0,0,0,0,0,0,0,1,1,0,1,0,0,0,0,0,0,0,0,0,0,0,1,1,1,1,0,0,0,0,0,0,0,0,1,0,0,0,0,0,1,0,0,0,1,0,0,0,0,0,1,0,0,0,1,0,0,0,0,0,1,1,0,0,0,0,0,0,0,1,1,0,0,0,0,0,0,0,0,1,0,0,0,0,0,0,0,0,0,0,0,0,0,0,0,0,1,0,0,1,0,0,0,1,0,0,1,1,1,0,0,0,0,0,0,1,0,0,1,0,0,0,1,0,1,1,0,0,0,0,0,1,0,0,0,1,0,0,0,1,0,0,0,0,0,0,0,0,0,0,1,1,0,0,0,1,1,1,0,0,1,0,0,0,0,1,0,0,0,0,0,0,0,0,0,0,1,0,0,0,0,0,0,1,0,0,1,1,1,1,0,0,0,1,0,0,0,0,1,0,1,1,1,0,0,0,0,1,0,0,0,0,0,0,0,0,0,0,0,0,1,0,0,0,1,1,0,0,0,1,1,1,0,1,1,1,1,0,0,0,0,0,1,0,0,1,0,1,0,0,0,0,0,0,0,1,0,1,1,0,0,1,0,0,1,0,0,0,0,1,0,0,0,0,0,0,0,0,1,0,0,0,0,0,0,1,1,0,0,1,0,0,0,0,0,0,0,0,1,0,0,0,0,0,1,1,0,1,1,0,0,0,1,0,0,0,0,1,0,0,0,0,0,0,0,0,0,0,1,0,1,0,1,1,0,0,0,1,1,0,1,1,0,0,0,0,0,1,1,1,1,0,0,0,1,0,0,0,1,0,0,1,1,1,1,0,0,0,0,0,1,1,0,0,0,0,1,0,1,0,0,0,0,0,1,0,0,0,0,0,0,0,1,0,0,0,0,1,0,0,1,0,0,1,0,0,0,1,0,0,0,0,1,1,1,1,1,1,0,0,0,0,1,0,0,0,0,0,0,1,1,1,0,1,0,0,0,0,0,0,0,1,1,0,0,0,0,0,0,0,0,0,0,0,0,0,0,0,0,1,1,0,0,1,0,0,0,0,0,1,0,1,0,0,0,0,1,1,0,0,1,0,1,0,0,1,0,0,1,1,0,0,1,0,0,0,0,1,0,0,0,1,0,0,0,0,1,0,1,0,0,0,1,0,0,1,1,1,1,0,0,0,0,0,0,0,0,0,0,0,0,0,1,1,1,1,0,1,1,1,1,0,0,0,1,0,0,1,1,0,0,0,0,1,0,0,1,0,0,0,1,1,0,0,0,0,0,0,0,0,0,1,0,0,1,0,0,1,0,0,0,0,1,0,0,1,1,0,0,1,0,0,0,0,1,0,1,1,1,1,1,1,1,1,1,1,1,1,1,1,0,0,0,0,0,0,0,0,0,1,1,0,1,1,0,1,0,1,0,1,0,1,1,0,1,0,1,0,0,1,0,0,0,0,1,1,1,1,0,1,0,0,0,0,0,0,0,1,0,0,0,0,0,0,0,0,0,0,0,0,1,1,0,1,0,1,0,0,0,0,1,0,0,0,0,1,1,0,0,0,0,0,0,0,1,0,0,0,1,1,1,0,0,1,0,1,0,0,0,1,0,0,1,1,0,0,0,0,0,0,1,0,0,0,1,0,0,1,1,0,0,1,1,1,0,1,1,0,0,0,0,1,0,0,0,0,0,0,1,0,1,0,1,1,1,0,0,0,0,0,0,0,0,1,0,0,0,0,0,0,0,1,0,1,1,0,1,1,1,1,1,1,0,1,1,1,0,1,0,0,1,0,1,1,1,1,0,1,1,1,0,0,0,1,1,0,0,0,0,0,0,0,0,1,0,0,0,1,0,1,1,0,0,1,0,0,0,1,0,0,0,1,0,1,0,0,1,1,0,0,1,0,0,0,1,0,1,1,0,0,1,0,0,0,0,0,0,1,0,0,0,1,0,0,0,0,0,0,0,1,0,0,0,0,0,0,0,1,0,0,0,0,1,0,0,0,0,0,0,0,1,1,1,0,1,0,0,0,0,0,0,1,1,0,0,0,0,0,0,0,0,0,0,1,0,0,0,0,1,0,1,0,0,0,0,1,0,0,0,1,0,1,0,0,0,0,0,0,0,0,0,0,0,1,0,1,0,0,0,0,0,0,0,0,0,0,0,0,1,0,0,0,1,0,0,0,0,0,0,0,0,1,0,0,0,0,0,0,1,1,0,0,0,0,0,0,0,0,0,0,0,0,0,0,1,0,1,0,1,0,0,1,0,0,0,0,1,0,0,1,0,1,0,0,0,0,0,0,0,0,0,1,1,0,1,0,0,0,0,0,0,0,0,0,0,0,0,1,0,1,0,0,0,0,0,0,1,0,1,0,1,0,0,0,0,0,0,1,1,0,0,0,0,0,0,0,0,0,0,0,0,1,0,0,0,0,1,0,0,0,0,1,0,1,0,0,0,0,0,0,0,0,1,0,0,0,0,0,0,0,0,0,0,0,0,1,0,0,0,0,0,0,1,1,0,0,0,0,1,0,0,0,0,0,0,0,0,1,0,0,0,0,0,1,0,0,0,0,0,0,0,1,0,0,0,0,0,1,0,1,0,0,1,0,0,0,0,0,0,0,0,0,0,0,0,0,0,0,1,0,0,0,0,0,1,0,0,1,0,0,0,0,0,0,0,0,0,0,0,1,0,0,0,0,0,0,0,0,1,0,0,0,0,1,0,0,0,0,0,0,0,0,0,0,0,0,0,1,0,1,0,0,0,0,1,0,0,0,0,1,0,0,0,0,1,0,0,0,0,0,1,0,0,1,1,0,0,0,0,0,0,0,0,0,0,0,0,0,0,0,1,1,0,1,0,0,1,0,1,0,0,0,0,1,0,0,0,0,0,0,0,0,0,0,0,0,0,0,0,0,0,0,0,0,0,0,0,0,0,0,0,0,0,0,0,0,1,0,0,0,0,0,0,0,0,0,0,0,0,0,1,0,0,1,0,0,1,1,0,0,1,0,0,0,0,1,1,0,1,0,1,0,1,0,0,0,0,0,0,0,0,0,0,1,0,0,0,1,0,0,0,0,1,0,0,0,1,1,0,1,1,0,0,0,0,1,0,0,0,0,0,1,1,1,0,0,0,0,0,0,0,0,1,0,0,0,0,0,1,0,0,0,0,0,1,0,1,0,0,0,1,1,1,0,1,0,1,0,0,0,0,1,0,0,0,0,0,0,0,0,0,0,0,0,0,0,1,0,1,0,0,0,1,0,0,0,0,0,0,0,0,0,0,0,0,1,0,0,1,1,1,0,0,0,1,0,1,0,0,0,0,0,1,0,0,0,0,0,1,0,0,0,0,0,0,1,0,0,0,0,0,1,0,0,0,0,0,0,0,0,0,0,1,0,0,0,0,0,0,0,0,0,0,1,0,0,1,0,1,0,0,0,0,0,0,0,0,0,0,0,0,0,0,0,0,0,0,1,0,0,0,0,1,0,0,0,0,1,0,0,0,0,0,1,0,0,0,0,0,0,0,0,0,0,0,0,0,0,0,1,0,1,0,0,0,0,0,0,0,1,0,0,0,0,0,0,0,0,0,0,0,0,0,0,0,0,0,0,0,0,0,0,0,0,0,0,1,0,0,0,0,0,0,0,0,0,0,0,1,0,0,0,1,0,0,1,0,0,0,0,0,1,0,0,0,0,0,0,0,0,0,1,0,0,1,0,0,0,0,0,0,0,0,0,0,0,0,0,0,0,0,0,0,0,1,0,1,0,0,1,0,0,1,0,0,0,0,0,0,0,0,0,0,0,0,0,0,0,0,1,0,0,0,0,0,0,0,0,0,1,0,0,0,0,0,0,0,1,0,0,0,0,0,0,0,0,0,0,0,0,0,0,0,0,0,0,1,1,0,0,0,0,0,1,0,0,1,1,1,0,0,0,1,1,1,0,0,1,1,1,0,0,0,0,0,0,0,0,0,1,1,1,0,0,0,0,0,0,0,0,1,1,0,0,0,1,0,0,1,1,0,0,0,0,0,0,0,0,0,0,1,1,0,0,0,0,0,0,0,1,0,0,0,0,0,1,0,0,0,0,1,0,0,0,0,0,0,1,0,0,0,0,0,0,0,1,0,0,0,0,0,1,0,0,0,0,0,0,0,0,1,0,1,1,1,0,0,0,0,0,0,0,0,1,0,0,1,0,0,0,0,0,0,0,0,0,0,0,1,1,0,1,0,1,0,1,0,0,0,0,0,1,0,0,0,0,0,0,0,0,0,0,0,0,0,0,1,1,1,0,1,0,0,0,0,0,1,1,0,0,0,0,1,0,1,0,0,1,0,0,0,1,0,0,0,0,1,1,1,0,1,0,0,0,0,0,0,0,0,0,0,0,0,0,0,1,0,0,0,0,0,0,0,0,1,0,0,0,0,0,0,0,1,1,0,0,1,0,0,0,1,1,1,0,0,0,0,0,0,0,1,1,0,0,0,0,1,1,1,1,0,0,0,0,1,0,0,0,0,0,0,0,1,0,0,0,0,0,1,0,0,0,0,0,0,0,0,0,0,1,0,0,0,1,0,0,0,0,0,0,1,1,0,1,0,0,0,0,0,0,1,0,0,0,0,0,0,0,0,0,0,0,0,0,1,0,0,0,0,0,0,0,0,0,0,0,0,1,0,1,1,0,0,0,0,0,0,0,0,1,0,0,0,0,0,0,0,0,0,0,0,1,0,0,0,0,1,0,0,0,0,0,0,0,0,0,0,0,0,0,0,0,1,0,0,0,0,0,0,0,0,0,0,0,0,0,0,0,0,1,0,0,0,0,0,0,0,1,1,1,0,0,1,0,1,0,0,0,0,0,0,0,0,0,0,0,0,0,0,0,0,1,0,0,1,0,0,0,0,0,0,1,0,0,0,0,0,0,0,0,0,0,1,0,0,0,0,0,0,0,1,0,0,0,0,0,0,0,1,1,0,0,1,0,0,0,0,0,0,0,0,1,1,0,0,0,1,0,0,0,0,0,0,0,0,0,0,0,0,1,1,0,0,0,0,0,1,0,0,0,0,0,0,1,1,0,1,0,0,0,0,0,0,0,0,0,0,0,0,0,0,0,0,0,0,0,0,0,1,0,0,0,0,0,0,0,0,0,1,0,0,0,0,0,0,0,0,0,0,0,0,1,0,0,0,0,0,0,0,0,0,0,0,0,0,0,0,0,0,0,0,0,0,0,1,0,0,0,0,0,0,0,0,0,0,0,0,0,0,1,0,0,0,0,1,0,1,0,0,0,0,0,0,0,1,0,0,0,0,0,0,1,0,1,0,0,0,0,0,0,0,0,0,0,0,0,0,0,0,0,0,0,0,0,0,0,0,0,0,0,0,0,0,0,0,0,0,0,0,0,0,0,0,0,0,0,0,0,0,0,0,0,0,0,1,0,0,0,0,0,0,0,1,0,0,0,0,0,0,0,0,0,0,0,0,0,0,1,1,0,0,1,0,0,1,0,0,1,0,0,1,0,0,0,0,0,0,0,0,0,0,0,0,0,1,0,0,0,0,1,0,0,0,0,0,1,0,0,0,0,0,1,0,0,0,0,0,0,0,0,1,1,0,0,0,0,1,0,1,0,1,1,0,1,0,1,0,0,0,0,0,0,0,0,0,1,0,0,1,0,1,1,0,1,1,0,0,0,0,1,0,0,1,0,0,0,0,0,0,0,0,0,0,0,1,0,0,0,0,0,0,0,0,0,0,0,0,0,1,0,1,0,0,1,0,0,0,0,0,0,0,0,0,1,1,0,0,0,1,0,0,0,0,0,0,1,0,1,0,0,0,0,0,0,0,1,0,0,0,1,0,0,0,1,0,0,0,0,0,0,0,0,1,0,0,0,1,0,0,0,0,0,0,0,0,1,0,0,0,0,0,0,1,1,0,0,0,0,1,0,0,0,0,0,0,0,0,0,1,0,0,0,0,1,1,0,1,0,0,0,0,1,1,1,0,0,0,0,0,0,1,0,0,0,0,0,0,0,0,0,1,0,0,0,0,1,0,0,0,0,0,1,1,0,0,0,0,0,0,0,0,0,0,0,0,0,0,1,1,0,0,0,0,0,0,0,0,0,0,0,0,0,0,0,1,0,0,0,1,1,0,0,1,1,1,0,1,0,0,0,0,0,0,0,0,0,0,0,0,0,0,0,0,0,0,0,0,0,0,0,0,0,0,0,0,0,0,1,1,0,0,0,1,0,1,0,0,0,0,0,0,1,0,1,1,0,0,0,1,0,0,0,0,0,1,0,0,0,0,0,1,0,0,0,0,1,0,0,1,0,0,0,0,0,0,0,0,0,0,0,1,1,1,0,0,0,0,0,1,0,0,1,0,0,0,0,0,0,0,0,1,0,0,1,0,0,0,0,0,1,0,0,1,0,0,1,0,0,0,0,0,0,0,0,0,0,1,0,1,0,0,0,0,0,0,0,0,0,0,0,1,0,0,0,0,0,0,0,0,0,0,0,1,0,0,0,0,1,0,0,0,0,1,1,1,0,0,0,0,0,1,1,0,0,0,0,1,0,1,1,0,0,0,0,0,0,0,0,0,0,0,0,1,0,0,1,0,0,1,1,0,0,1,0,0,0,0,0,0,0,0,0,0,0,0,0,0,0,1,0,0,0,1,0,0,1,1,0,0,0,0,0,1,0,1,0,0,0,0,1,1,0,0,0,0,0,0,0,0,0,0,0,1,0,1,0,0,0,0,0,0,0,0,1,0,0,0,1,0,0,0,1,0,1,0,1,0,0,0,0,0,0,0,1,0,0,1,0,0,1,0,1,1,0,1,0,0,0,1,0,0,0,0,0,0,0,0,0,0,0,0,0,0,0,1,1,0,0,0,0,0,0,0,0,0,0,0,0,0,0,0,0,0,1,0,1,0,0,0,0,0,1,1,0,0,0,0,0,0,0,0,1,0,0,0,0,0,1,0,0,0,0,0,0,0,0,1,0,0,0,0,0,0,1,0,0,0,1,0,1,0,0,0,0,0,0,0,0,1,0,0,0,0,0,0,0,0,0,0,0,0,0,1,0,0,1,1,0,0,0,0,1,0,0,0,0,0,0,0,0,0,0,0,1,0,0,0,0,0,0,0,1,0,0,0,0,0,0,1,0,0,0,0,0,0,0,0,1,0,0,0,0,0,0,0,1,0,1,0,1,0,0,0,0,0,0,0,0,0,0,0,0,0,0,0,1,0,0,0,0,0,0,0,0,0,0,0,0,0,0,0,0,1,0,0,0,0,0,0,0,0,0,0,0,0,0,0,0,0,0,0,1,1,0,0,0,0,0,0,0,0,0,0,0,0,0,0,0,0,0,0,0,0,0,0,1,0,1,0,0,0,1,0,0,1,0,0,0,0,0,0,0,1,0,0,1,0,0,0,0,0,1,0,0,0,1,1,0,0,0,0,0,0,0,0,0,1,0,0,0,1,0,0,0,0,0,0,0,0,0,0,0,0,0,0,0,0,0,0,0,0,0,0,0,1,0,1,0,0,1,0,0,0,0,1,0,1,0,0,0,0,0,0,0,0,0,0,0,0,0,0,0,0,1,0,0,1,0,0,0,0,0,0,0,0,0,0,0,1,0,0,0,0,0,0,0,0,0,1,0,0,0,0,0,0,0,0,0,0,1,0,0,0,0,0,0,0,0,0,0,0,0,0,1,0,0,0,0,0,0,0,0,0,0,0,0,0,0,0,0,1,0,0,0,1,0,0,0,0,0,0,0,0,0,0,0,0,0,0,0,0,0,0,0,0,0,0,0,0,0,0,0,0,0,0,0,0,0,0,0,0,0,0,1,0,0,0,0,0,0,0,0,0,0,0,1,0,0,0,0,0,0,0,0,0,0,0,0,0,0,0,1,0,1,0,0,0,0,0,0,0,0,0,0,0,0,0,0,1,0,0,0,0,0,0,0,0,0,0,0,0,1,1,0,1,0,1,0,0,0,0,0,0,0,0,0,0,0,0,0,0,0,0,0,1,1,0,0,1,1,1,1,0,0,0,0,0,0,0,0,0,0,0,0,0,0,0,0,0,0,0,0,0,1,0,0,1,1,1,0,0,0,0,0,0,0,0,1,0,0,1,0,0,0,0,0,0,1,0,1,0,1,1,1,0,0,0,0,0,0,0,0,0,1,1,0,0,0,0,0,0,0,0,0,0,1,1,0,1,1,0,0,0,0,1,1,0,0,0,0,0,0,0,0,1,1,0,0,0,1,1,0,0,0,0,0,0,0,0,1,0,0,1,0,0,1,0,0,0,0,0,0,0,0,1,0,1,0,0,0,0,1,0,1,0,0,0,0,0,0,1,0,1,1,0,0,1,0,0,0,0,0,0,0,0,0,0,1,1,1,1,0,0,0,0,1,0,0,0,0,0,1,0,0,0,0,1,0,1,0,0,0,0,0,0,1,1,1,1,1,0,0,0,0,0,0,0,0,0,0,1,0,1,0,0,0,0,0,1,0,0,1,0,1,0,0,0,0,0,0,0,1,1,1,1,0,0,0,0,0,0,0,0,0,0,0,0,0,0,1,0,1,0,1,0,1,0,0,0,0,0,0,0,0,0,0,0,0,1,0,0,1,0,1,0,0,0,1,0,0,0,0,1,0,0,0,0,0,0,0,0,1,0,0,1,0,0,0,0,0,0,0,1,0,0,0,0,0,0,0,1,0,0,0,0,0,0,0,0,0,0,0,0,0,1,0,0,0,0,0,0,0,0,0,0,0,0,1,0,0,0,0,0,0,0,1,0,1,0,0,0,1,1,0,0,0,1,0,1,0,0,1,0,1,0,0,0,0,0,0,0,0,0,1,0,0,1,0,0,0,0,0,0,0,0,0,1,0,1,1,1,1,1,0,0,0,1,0,0,0,0,1,0,1,1,1,1,1,0,1,1,0,0,1,1,0,1,0,0,0,0,1,1,0,0,1,0,0,0,0,0,0,0,0,1,0,0,0,0,1,0,0,0,0,0,1,0,1,1,0,1,1,0,1,0,1,0,0,0,1,0,0,0,0,0,0,1,0,1,0,0,0,1,0,0,0,1,1,0,0,1,1,0,1,0,0,1,0,1,0,1,0,0,0,1,1,1,1,0,0,0,0,0,0,0,0,0,0,0,1,0,0,0,0,0,1,1,0,0,1,0,1,0,0,0,1,0,0,0,1,0,0,0,0,1,0,0,0,0,0,0,0,0,0,0,1,0,0,0,1,1,1,0,0,0,0,0,0,0,1,0,0,0,0,0,0,1,0,0,1,0,0,0,1,0,1,0,0,0,1,0,0,0,0,0,0,0,1,0,0,0,0,0,0,1,0,1,0,0,0,0,0,0,0,0,0,1,0,1,0,0,0,0,0,0,0,0,0,0,0,0,0,0,1,1,1,0,0,1,0,0,0,0,0,0,0,0,0,0,0,0,0,0,1,0,0,0,0,0,1,0,1,0,1,0,0,0,0,0,0,0,0,0,0,0,0,0,1,1,0,1,0,0,0,0,0,0,0,0,1,0,0,0,0,0,0,0,0,1,1,0,0,0,0,0,1,0,1,0,0,1,0,0,0,0,1,0,1,1,0,0,0,0,0,1,0,0,0,0,1,0,0,0,1,0,0,1,0,0,0,0,0,0,0,0,1,1,0,1,1,0,0,0,0,0,1,0,1,0,1,1,0,1,1,0,0,0,1,0,0,0,0,0,1,0,1,1,0,0,0,1,1,0,0,0,0,0,0,0,1,1,1,1,0,1,1,0,0,0,0,0,0,1,0,0,0,0,0,1,0,0,0,0,0,1,0,1,1,1,0,0,1,1,1,1,0,0,0,0,0,0,0,0,0,0,0,0,0,0,0,0,1,0,1,0,0,0,0,0,0,1,1,1,1,0,0,1,0,0,0,0,1,1,0,1,1,0,0,0,0,1,0,0,1,0,0,0,1,0,0,0,0,0,0,0,0,0,1,0,1,1,0,0,1,0,0,1,0,0,0,0,1,0,1,1,0,0,0,0,0,0,0,0,0,1,0,0,0,0,0,0,0,0,1,0,0,0,1,0,1,1,1,1,0,0,0,0,0,0,1,0,0,0,0,0,1,1,1,0,0,0,0,0,0,1,1,1,0,1,1,0,0,1,0,1,1,1,0,0,0,0,0,0,0,0,0,1,1,1,1,0,0,0,0,1,0,0,0,0,0,1,0,1,0,0,1,1,1,1,1,0,0,0,1,0,1,0,0,0,1,0,0,1,1,0,1,0,0,0,0,0,0,0,1,0,1,1,0,1,0,0,0,0,1,0,0,0,0,1,0,0,0,0,0,0,1,1,0,0,0,0,1,1,0,0,0,0,0,0,0,1,1,1,1,1,0,0,0,0,0,0,0,0,0,0,0,0,0,0,1,0,0,0,0,1,0,0,0,0,0,0,0,1,0,1,1,0,0,0,1,0,0,0,0,0,0,0,0,0,0,0,0,0,0,0,1,0,0,0,0,0,0,1,0,1,0,0,0,0,0,0,0,0,0,0,0,0,0,0,0,1,1,0,1,1,0,0,0,0,1,0,0,0,0,0,0,1,0,1,0,0,0,0,1,0,1,0,0,1,0,0,0,0,0,0,0,0,0,0,0,0,0,0,0,1,0,1,0,1,1,1,1,1,0,0,0,0,0,1,0,0,0,0,0,0,1,0,0,0,0,1,1,0,0,0,0,0,0,0,0,0,0,1,0,1,1,1,1,0,0,0,0,0,0,0,0,0,0,1,0,1,0,0,0,1,0,0,0,0,0,0,1,0,0,0,0,0,0,0,1,0,0,0,1,1,0,0,0,0,1,0,0,0,0,1,0,1,1,0,0,0,0,0,1,1,1,0,1,0,0,0,0,1,0,0,0,1,0,0,0,0,0,0,0,0,1,1,0,1,0,1,0,1,1,1,1,1,1,0,0,1,1,1,0,0,0,0,0,0,0,1,0,0,0,0,0,1,0,1,1,0,1,0,0,0,0,0,0,0,0,0,0,0,1,0,0,0,0,1,0,1,1,0,0,1,0,1,0,0,1,1,0,1,1,1,0,0,1,1,0,1,0,0,0,0,0,0,1,1,1,1,1,0,0,0,0,0,1,0,1,0,0,0,1,0,0,1,0,1,0,1,0,0,0,1,1,0,1,0,0,1,1,0,1,0,1,0,0,0,1,0,0,0,1,0,1,0,1,1,0,1,0,1,0,0,1,0,0,0,0,0,0,0,0,0,1,1,1,0,0,0,0,1,1,0,0,0,0,1,0,0,0,1,1,1,1,1,1,1,1,1,1,1,1,1,1,1,1,1,1,1,1,1,1,1,1,1,1,1,1,0,1,0,1,1,0,1,1,0,0,0,0,1,0,0,0,0,0,0,0,0,1,1,1,0,0,0,0,0,1,0,0,0,0,0,0,0,0,0,1,0,0,0,1,1,1,0,1,1,1,0,0,1,1,1,1,1,1,0,0,0,0,0,0,0,0,0,0,0,1,0,1,0,1,0,0,1,1,1,0,1,0,0,1,1,1,1,1,0,1,1,1,0,1,0,0,1,0,0,1,1,1,1,1,1,0,1,1,1,1,1,0,0,0,0,0,0,0,1,0,0,0,0,0,0,0,0,0,1,0,0,1,0,0,0,1,1,1,0,0,0,1,1,1,0,0,1,0,1,0,1,0,0,0,0,0,0,1,0,1,1,1,1,0,0,0,0,0,0,1,0,0,0,0,1,0,0,1,1,1,1,1,0,1,1,1,1,1,1,1,0,0,1,0,0,0,0,0,0,0,0,0,0,0,0,0,1,0,1,0,1,0,0,0,0,0,1,0,0,1,1,0,0,0,0,0,0,1,1,1,0,0,0,0,1,1,1,1,0,0,0,1,0,1,1,1,1,1,1,1,1,1,0,0,0,0,0,0,1,0,0,0,0,0,0,0,0,1,0,1,1,1,0,1,1,0,0,1,0,0,0,0,1,0,0,0,1,1,1,0,0,1,0,0,0,0,0,0,1,1,1,1,0,1,0,0,0,1,1,0,1,0,0,0,0,1,1,0,1,1,1,1,0,0,1,0,0,0,0,0,0,0,0,0,0,0,1,0,1,0,0,0,1,0,0,0,0,1,0,0,0,0,0,0,0,0,1,0,1,0,0,0,0,0,0,0,1,0,1,1,0,0,0,1,1,0,1,1,1,1,1,1,0,0,0,0,0,1,1,0,0,0,0,1,0,0,0,0,0,0,0,0,0,0,0,0,0,0,1,1,1,0,1,0,0,0,0,0,0,0,0,0,0,0,1,1,1,0,0,0,1,0,0,0,0,0,0,1,0,0,0,0,0,0,0,0,0,0,0,0,1,0,1,1,0,0,0,0,0,1,1,0,0,0,0,0,1,1,1,0,0,0,0,0,1,1,1,0,1,1,0,0,1,1,1,0,1,1,0,1,1,0,1,1,0,0,1,1,1,0,1,0,0,0,0,0,0,0,0,1,0,0,0,0,0,1,1,1,0,1,0,1,1,1,0,0,1,1,1,1,1,1,0,1,1,0,0,1,1,1,1,1,1,1,0,0,0,0,0,0,1,0,0,0,1,1,0,0,0,0,0,0,0,0,1,1,1,0,0,0,0,1,0,0,1,1,1,0,0,0,1,1,1,1,0,0,0,1,0,1,1,1,1,1,1,1,1,1,1,0,1,0,0,1,0,1,1,1,1,1,0,0,0,1,0,0,0,1,0,0,0,0,0,1,0,0,0,1,0,0,1,0,0,0,0,0,0,0,1,1,1,1,1,1,0,1,1,1,1,0,0,1,0,0,0,0,0,1,1,0,0,0,0,0,0,0,1,1,1,0,0,0,1,1,0,0,0,1,0,0,1,1,0,0,1,0,0,0,0,0,1,0,1,1,1,1,1,0,0,0,0,0,0,1,0,0,0,0,0,0,1,1,0,1,0,1,1,1,1,0,1,1,0,0,1,0,1,1,1,1,1,0,0,0,0,0,1,0,0,0,0,0,0,0,1,0,0,0,1,1,0,0,1,0,1,1,1,0,0,1,1,1,1,1,0,0,0,0,1,1,0,0,0,1,0,0,1,0,0,0,1,1,1,0,0,1,0,0,0,0,0,0,0,0,0,0,1,0,0,1,1,1,0,0,0,1,0,0,0,0,0,0,0,0,1,0,0,1,1,0,0,0,0,0,0,0,1,0,0,1,0,1,0,0,0,0,1,1,1,1,0,0,0,0,1,0,1,0,1,0,0,1,1,1,1,0,0,1,1,1,1,1,1,1,1,1,1,1,1,1,1,1,1,1,1,0,1,1,1,1,1,0,1,1,1,1,1,1,1,1,1,1,1,1,0,1,0,0,1,1,1,1,1,1,1,1,0,1,0,0,0,1,0,0,1,0,0,1,0,0,0,0,0,0,0,1,1,0,0,0,1,0,0,1,0,0,0,0,0,0,1,0,0,0,1,1,1,1,1,0,0,1,0,1,1,0,0,1,0,0,1,0,0,0,0,0,0,0,0,0,0,0,0,1,0,0,0,0,0,1,0,0,0,0,1,0,0,0,0,0,0,0,0,1,0,0,0,0,0,0,0,0,0,0,0,0,0,0,0,0,0,0,0,0,0,1,0,0,0,0,0,0,0,0,0,0,0,0,0,0,0,0,1,0,1,0,0,0,1,1,0,0,0,0,0,0,0,0,0,0,1,0,0,0,0,0,1,1,0,0,0,0,0,0,0,0,0,0,0,0,1,0,0,0,0,1,1,1,1,1,0,1,1,0,0,1,1,1,0,1,0,1,1,0,1,1,0,0,1,0,0,1,0,1,1,1,0,1,0,0,0,0,0,1,0,0,1,0,0,0,1,0,0,0,0,0,0,0,0,0,0,0,0,1,0,1,0,1,0,0,1,1,1,1,1,1,0,0,1,1,0,0,1,0,0,1,1,0,0,0,0,0,1,0,0,0,0,1,1,1,0,0,0,1,0,0,1,1,0,1,0,1,1,1,1,1,0,0,1,1,0,0,1,0,0,0,0,0,1,0,0,0,0,0,0,0,0,0,1,1,0,0,0,0,1,1,1,1,0,1,1,0,0,0,0,0,0,0,1,0,0,1,1,0,1,0,0,0,0,0,0,0,0,0,0,0,0,0,0,0,0,0,0,0,0,1,0,0,1,0,1,1,1,0,0,0,0,0,0,0,0,0,1,1,0,0,0,0,0,0,0,0,0,0,1,0,0,0,0,0,1,0,0,0,0,0,1,0,0,0,0,1,0,0,0,0,0,0,0,1,0,1,0,0,0,0,0,0,0,0,0,1,0,0,1,0,0,0,0,0,0,0,0,0,0,0,0,0,0,0,0,0,0,1,0,0,1,1,1,0,0,0,0,0,0,0,0,0,0,1,0,0,0,0,0,0,0,0,0,0,0,0,0,0,0,0,0,1,1,0,0,0,0,0,0,0,1,1,1,1,1,0,1,0,1,0,0,0,0,1,0,0,0,1,0,1,0,0,0,0,0,0,0,0,1,0,0,0,0,0,0,0,0,0,1,1,1,1,1,0,0,0,0,1,1,0,1,0,0,0,0,1,1,0,0,0,0,1,0,1,0,0,0,1,0,1,0,0,1,0,1,0,0,0,0,0,0,1,1,1,1,1,0,1,0,0,0,0,0,1,0,0,0,0,0,0,1,1,0,0,0,0,1,0,0,0,0,0,1,0,0,1,0,0,1,0,0,0,0,0,0,0,0,0,0,0,0,1,0,0,0,0,0,0,1,0,0,0,0,0,0,0,0,0,0,0,0,0,1,0,0,0,0,0,0,0,0,0,0,0,0,1,0,0,0,1,0,0,0,1,0,1,0,0,0,0,0,1,0,1,0,1,1,1,0,0,0,0,0,0,0,0,0,0,0,0,0,0,0,0,1,0,1,0,0,0,0,0,1,0,0,1,0,1,0,1,1,0,0,0,0,0,0,0,1,1,1,1,0,1,1,1,1,0,0,0,0,1,0,0,1,0,0,1,0,0,0,1,1,1,1,0,0,0,0,0,0,1,0,0,0,0,0,0,0,1,0,0,1,1,1,0,1,0,1,0,0,0,0,0,0,0,0,0,1,0,0,0,0,0,1,0,0,0,0,0,0,0,0,1,1,0,0,0,1,1,1,0,0,1,0,1,0,0,0,1,0,0,0,0,1,1,1,0,0,0,0,0,0,0,0,0,0,1,0,0,0,0,0,0,1,0,0,1,0,0,0,0,0,1,0,0,0,0,0,0,0,0,0,1,1,0,0,1,0,0,0,1,1,1,1,1,1,0,0,0,0,1,0,0,0,0,0,1,0,1,0,0,0,0,0,1,0,0,0,0,0,1,0,0,0,0,1,0,1,0,0,1,1,1,1,0,0,1,0,0,0,1,0,0,0,0,1,0,1,1,0,0,0,0,1,0,0,1,0,0,0,0,0,0,0,0,0,0,0,0,0,0,0,1,0,0,0,1,0,0,1,0,0,0,0,0,0,0,0,0,0,0,0,1,0,1,0,0,1,0,0,0,0,1,0,0,0,0,0,0,0,0,0,0,0,0,1,0,0,0,0,0,0,0,0,0,1,1,1,1,0,0,0,1,0,0,0,1,0,0,0,0,0,0,0,0,1,0,0,0,0,0,0,1,0,1,1,0,0,0,0,1,0,1,0,0,0,0,1,0,0,0,1,0,0,0,1,0,0,0,0,0,0,0,0,0,0,0,0,0,0,0,0,0,0,0,0,0,1,0,1,0,0,0,0,0,0,0,0,0,0,0,0,0,1,1,1,0,0,0,0,0,1,0,0,0,0,0,1,0,1,1,0,0,1,0,0,1,0,0,0,0,0,1,0,1,0,0,0,0,0,1,1,0,0,0,0,0,0,0,1,0,1,0,0,0,0,0,0,0,0,0,1,1,1,0,0,0,0,1,0,0,0,1,0,1,1,1,0,0,0,0,1,1,0,1,0,0,0,0,1,1,1,0,0,0,0,0,0,0,1,1,0,0,1,0,0,0,0,0,0,0,0,0,0,1,0,0,0,0,1,0,0,0,0,0,0,0,1,0,0,0,0,0,0,0,0,0,0,0,1,0,0,0,0,0,0,0,0,0,0,0,0,1,0,0,0,0,0,0,0,0,0,1,0,1,1,1,1,1,0,0,0,0,0,1,1,0,1,0,0,1,1,0,1,1,0,0,0,1,0,0,0,0,0,0,0,0,1,1,0,0,1,0,1,1,1,1,1,1,1,0,1,1,0,1,0,1,1,1,1,1,1,1,1,1,0,0,1,1,0,1,1,1,1,0,0,1,1,0,0,0,0,0,0,0,0,0,1,1,1,1,0,0,0,0,1,1,0,1,0,0,0,0,0,0,0,1,0,0,0,0,0,0,1,0,0,0,0,0,0,0,0,0,0,0,1,1,0,0,0,0,0,0,0,0,0,0,1,0,1,0,0,0,0,0,0,0,0,1,0,0,0,0,0,1,1,1,1,0,0,1,0,1,1,0,0,0,1,0,0,1,0,1,1,1,0,0,1,1,1,0,0,0,0,0,0,0,1,1,0,1,0,0,0,0,0,0,0,0,0,0,0,1,1,0,1,1,1,1,0,1,0,1,0,1,0,0,0,0,0,1,0,0,0,0,0,0,0,0,1,0,0,1,1,0,0,0,0,0,1,1,0,1,0,0,0,0,1,1,0,0,0,1,1,1,1,1,1,0,0,0,0,1,1,1,1,1,1,1,0,1,0,0,0,0,0,0,0,0,0,0,0,0,1,0,0,0,0,0,0,0,0,0,1,0,0,1,0,0,0,0,0,1,0,0,0,0,0,1,1,0,0,0,1,0,0,1,1,0,1,0,0,0,0,0,1,0,0,1,1,1,1,1,1,1,1,0,1,1,1,1,1,0,0,1,1,1,1,0,0,0,1,0,1,0,0,1,0,0,0,0,0,1,0,0,0,1,0,0,0,0,1,0,0,0,0,1,0,1,0,0,0,1,0,0,0,0,0,0,1,0,0,1,0,1,1,0,0,0,0,0,0,1,1,0,1,0,1,0,0,0,0,0,1,0,1,0,0,0,0,0,0,0,0,0,0,0,1,0,0,0,0,0,0,0,0,0,0,0,0,1,0,0,0,0,0,0,0,1,0,1,0,0,0,0,0,0,0,0,0,0,1,1,0,1,1,0,0,0,1,0,0,0,0,0,0,0,0,0,1,0,1,0,1,1,0,0,0,0,0,0,0,0,0,1,1,1,0,0,1,0,1,0,0,0,1,0,0,0,0,1,0,0,0,1,0,0,1,0,0,1,0,0,0,0,1,0,1,0,0,0,1,0,0,0,0,0,0,0,0,0,1,0,0,1,0,0,0,0,0,1,0,0,0,0,0,0,0,0,0,0,1,0,0,0,0,0,1,1,0,1,1,0,0,0,0,1,0,0,0,0,0,1,0,0,0,0,0,0,0,0,1,0,1,0,1,1,0,0,0,0,1,0,0,0,0,0,0,0,1,0,1,0,0,0,1,0,0,0,1,1,0,0,1,0,0,0,0,0,1,0,0,0,0,0,0,0,0,1,0,0,0,0,0,0,0,1,0,0,0,1,0,0,0,0,0,0,1,1,0,0,0,0,0,1,1,0,0,0,1,0,0,0,0,0,0,0,1,0,0,0,0,1,1,1,1,0,0,0,1,0,1,0,0,1,1,1,1,0,0,1,1,0,0,0,0,0,1,0,1,0,1,1,1,0,0,1,0,0,1,0,0,0,0,0,1,0,0,0,0,1,1,0,0,0,0,1,0,0,0,0,0,0,1,0,0,0,1,1,0,0,0,1,1,1,0,0,0,1,0,0,1,0,0,1,1,0,0,0,1,0,0,0,1,0,0,0,0,1,0,0,0,0,0,1,0,1,1,0,0,0,0,0,0,0,0,0,0,0,0,0,0,0,0,1,0,0,0,0,0,1,0,1,0,0,1,0,1,1,1,1,1,1,1,1,1,1,1,1,0,0,1,0,1,0,0,0,1,0,0,0,0,0,0,0,0,0,0,1,1,0,0,0,0,0,1,0,1,0,0,1,0,1,0,0,0,0,0,1,0,0,0,0,1,0,0,0,1,0,0,0,0,0,0,1,1,1,0,1,0,0,0,0,0,0,0,0,0,0,1,1,1,1,1,1,0,0,1,1,1,1,1,1,0,0,0,0,0,0,0,0,0,0,0,0,1,1,1,0,0,0,0,0,0,0,0,0,0,1,0,0,1,0,1,0,0,0,1,0,0,1,0,0,0,0,1,0,1,0,0,0,1,1,1,0,1,1,1,1,0,0,0,0,1,0,1,0,1,1,0,0,1,1,1,1,0,0,1,0,0,0,0,1,0,1,0,0,0,1,0,0,0,1,1,1,1,1,1,0,1,1,1,0,1,0,0,0,0,0,1,0,0,0,1,0,0,0,0,1,1,0,1,1,0,1,0,0,0,0,0,0,0,0,0,0,0,1,0,0,1,1,0,0,0,1,0,1,0,1,1,0,0,0,0,0,1,1,0,0,0,1,0,0,0,0,0,0,0,0,0,0,0,1,1,1,1,0,0,0,0,0,1,0,1,0,0,1,0,1,1,1,0,1,1,0,1,1,0,0,0,0,0,0,1,0,1,1,1,0,1,0,0,0,0,1,1,1,0,0,0,0,0,0,0,0,0,0,0,0,1,0,1,1,0,1,0,0,0,0,1,1,1,1,1,1,1,1,0,1,0,1,0,1,0,0,0,0,0,0,1,0,0,0,0,0,0,0,0,0,0,0,0,0,1,0,0,0,0,0,0,0,1,0,1,1,0,0,1,0,0,0,0,0,0,0,0,0,0,0,0,1,0,1,0,0,0,0,0,1,1,1,0,0,0,0,1,0,1,0,0,0,0,0,0,0,1,0,0,1,1,0,0,0,0,1,0,0,0,0,0,1,0,0,0,0,0,0,0,0,0,0,0,0,0,0,1,0,0,1,1,1,0,0,0,0,0,0,0,0,0,1,0,1,0,0,0,0,0,1,0,0,1,0,1,0,0,0,0,0,1,1,1,0,0,0,0,0,1,0,0,0,1,0,1,0,0,0,0,0,0,0,0,0,0,0,0,0,0,0,0,0,0,0,0,0,1,0,0,0,0,1,0,0,0,0,1,0,1,0,0,0,1,1,0,0,0,0,1,1,0,0,0,0,1,1,0,0,1,1,0,0,1,1,1,1,1,1,1,0,0,1,0,1,0,0,0,1,0,0,0,0,0,0,1,0,0,0,0,0,0,0,0,0,0,0,0,0,0,0,1,0,0,0,0,0,0,0,0,0,1,1,1,0,1,0,0,0,0,0,0,0,0,0,0,1,0,0,0,0,1,0,0,0,0,0,0,0,1,1,0,0,1,1,1,0,0,0,0,1,1,1,1,0,1,0,1,1,1,1,0,0,0,1,1,1,0,0,0,0,0,0,1,1,0,0,1,0,0,1,1,0,1,1,0,0,1,0,1,0,0,0,0,0,0,1,0,0,0,1,1,1,1,1,0,1,1,0,0,0,0,0,0,0,0,1,1,0,1,1,1,1,0,0,1,1,0,1,0,0,1,1,1,1,0,0,0,0,0,0,0,0,1,0,0,0,1,1,1,1,0,1,0,1,0,0,0,0,0,0,0,0,0,0,0,1,0,0,0,0,0,0,0,0,0,0,0,0,0,0,1,0,1,1,1,0,0,0,0,0,0,0,0,0,0,0,1,0,0,0,0,0,1,0,0,0,0,1,0,0,0,0,0,0,0,0,0,0,0,0,1,0,1,0,1,0,0,0,0,1,0,1,0,1,1,0,1,0,0,1,0,0,0,0,0,0,0,0,0,0,0,0,0,0,0,0,0,0,0,0,0,0,0,0,0,0,0,0,1,0,0,1,0,1,0,1,0,0,0,0,0,1,1,1,1,0,0,0,1,0,0,0,1,1,0,0,0,1,1,0,0,0,0,0,1,0,0,1,0,1,0,0,0,1,1,0,1,0,1,1,1,0,0,0,0,0,0,1,0,0,0,0,0,0,0,1,0,0,0,0,0,0,0,1,1,0,1,0,1,1,0,0,1,1,1,0,0,0,1,1,0,1,0,0,0,0,0,1,0,0,0,1,0,0,0,0,0,0,1,0,0,0,0,0,1,0,0,0,1,1,1,0,0,0,0,0,1,0,0,0,0,0,1,1,0,0,0,1,1,1,0,1,0,1,0,0,0,0,0,0,0,0,0,0,0,0,0,0,1,0,0,0,0,0,1,0,1,1,0,1,0,0,0,0,0,0,0,0,0,0,0,0,0,1,0,0,0,1,1,1,0,0,1,0,1,1,0,0,0,0,1,0,0,0,1,1,1,0,0,0,0,0,0,0,0,1,0,0,0,0,1,1,0,1,0,0,0,0,1,0,0,0,1,0,0,0,0,0,1,0,0,0,0,0,0,1,0,0,0,0,0,0,0,0,0,0,0,0,0,0,0,0,0,0,0,0,0,0,0,0,0,0,0,0,1,0,0,0,0,0,0,0,0,0,0,0,0,0,0,0,0,0,0,0,0,0,0,0,0,0,0,0,0,1,0,0,1,0,0,0,0,1,1,0,0,1,1,1,1,1,0,0,1,0,1,0,1,1,1,1,0,0,0,0,0,1,0,0,1,0,0,0,0,0,0,1,1,1,1,0,0,0,0,0,0,0,0,1,1,1,0,0,0,0,0,1,0,0,0,0,0,0,0,0,0,0,0,1,1,0,0,0,0,0,0,0,0,0,1,1,0,0,0,0,0,0,0,0,0,0,1,1,0,0,0,0,0,0,0,1,0,0,0,1,1,0,0,0,0,1,0,1,0,1,1,0,0,0,0,0,0,0,0,1,1,0,1,1,0,0,0,0,0,1,1,1,1,1,0,0,0,0,1,1,0,0,0,0,1,1,0,1,0,1,0,0,0,0,0,0,0,0,0,0,0,1,0,1,0,0,0,0,1,0,0,0,0,0,0,0,1,0,1,0,0,0,0,0,0,0,0,1,0,0,0,0,0,0,0,0,0,0,0,0,0,0,0,0,0,0,0,0,0,0,0,0,0,0,0,0,0,0,0,1,0,0,0,0,0,0,0,0,0,0,0,0,1,1,1,1,0,0,0,1,0,0,0,0,0,0,0,0,0,0,1,0,0,1,0,0,0,0,1,1,0,0,1,0,0,0,1,0,0,0,0,0,0,1,1,0,0,1,0,0,0,0,1,1,1,1,1,0,1,1,1,1,0,1,0,1,1,0,0,0,1,0,0,0,0,0,0,0,1,0,0,0,0,1,1,1,0,1,0,1,1,0,0,0,0,0,0,1,0,0,1,0,0,0,0,0,0,0,1,0,0,0,0,1,0,0,0,1,1,0,1,0,0,0,0,0,0,1,0,0,0,0,1,0,0,0,0,0,0,0,0,0,0,0,0,0,1,0,0,1,0,1,0,1,0,0,0,0,0,0,0,0,0,0,0,0,0,1,0,0,0,0,1,0,0,0,0,0,1,0,0,0,0,0,0,1,0,0,1,0,1,1,0,1,0,1,0,0,0,0,0,1,0,1,0,0,0,0,0,0,0,0,0,0,0,0,0,0,0,0,0,0,0,0,0,1,1,1,0,0,1,0,0,1,0,0,0,0,0,1,0,1,0,1,1,1,0,0,0,0,0,0,1,0,0,0,0,1,0,0,0,0,1,0,0,0,0,0,1,0,0,0,0,0,1,0,1,1,0,0,0,1,0,1,0,0,1,1,0,0,1,0,0,0,0,0,0,0,0,0,0,0,1,0,0,1,0,0,0,0,0,0,0,1,0,0,0,1,1,1,0,0,1,0,0,0,1,0,0,0,0,1,0,1,1,1,1,0,1,1,0,0,0,0,1,1,1,1,1,1,1,0,1,0,0,1,1,0,0,1,1,1,0,1,1,0,1,1,0,1,0,0,1,1,0,1,0,1,0,1,1,1,0,1,0,0,1,1,1,0,0,1,1,0,0,0,1,0,0,1,0,0,0,1,1,1,1,0,0,0,1,1,1,1,1,1,0,1,1,1,1,0,1,1,0,1,1,1,0,0,1,0,1,0,0,1,0,0,1,0,1,1,0,0,1,1,1,0,1,0,1,0,1,1,0,1,1,1,1,0,0,1,1,1,0,0,0,0,0,1,1,0,0,1,0,1,0,0,0,0,0,0,0,1,0,0,0,0,0,0,0,1,0,1,1,1,0,1,0,0,0,0,0,0,1,0,1,0,0,0,0,0,0,0,1,1,0,1,0,0,0,0,0,0,0,0,0,0,0,0,0,0,0,0,1,1,0,0,0,1,1,1,1,1,0,0,0,1,1,1,0,1,1,1,0,0,0,0,1,1,1,1,0,0,0,0,0,0,1,1,0,0,1,0,0,1,0,0,0,0,0,0,1,0,0,1,0,0,0,0,0,0,0,1,1,1,0,0,1,0,0,0,1,0,1,1,1,0,0,1,0,0,0,0,0,0,0,1,0,0,0,0,0,0,0,0,1,1,0,0,1,0,1,0,0,0,0,0,1,0,0,0,0,0,1,1,0,0,0,0,0,1,0,1,1,0,0,0,0,0,0,1,1,0,0,0,1,1,0,0,0,0,0,0,0,1,1,1,1,0,1,1,1,1,1,1,0,1,0,0,0,0,1,0,0,0,0,0,1,1,0,0,0,1,0,1,0,0,0,1,0,0,0,0,1,0,1,0,0,0,0,0,1,0,0,0,0,1,0,1,0,0,0,1,0,0,0,0,1,0,0,0,0,0,0,0,1,1,0,0,0,0,0,1,1,1,0,0,0,0,0,1,0,0,0,0,0,1,1,0,0,1,1,0,0,0,1,0,1,0,0,0,0,0,0,0,0,0,0,0,1,1,0,0,0,0,0,0,0,0,1,0,1,0,1,0,0,0,0,0,0,1,0,0,0,0,0,0,0,0,0,0,0,0,0,0,0,0,1,0,0,0,0,0,1,0,0,0,0,0,0,0,0,0,0,0,0,0,0,1,0,0,1,0,0,0,0,1,1,0,0,1,0,0,0,0,1,1,1,1,0,0,0,0,1,0,0,0,0,0,0,0,1,0,0,0,1,0,0,0,0,0,0,1,1,0,1,0,1,1,1,1,0,1,1,1,0,0,0,1,1,1,1,0,0,0,0,0,0,1,0,0,1,1,0,1,1,0,1,0,0,0,1,1,0,0,0,0,0,0,0,1,1,0,0,0,0,0,1,0,0,0,0,0,0,1,0,0,0,0,1,0,0,0,0,1,0,1,1,1,0,0,0,0,0,0,1,0,0,0,0,1,0,1,1,1,1,1,0,1,1,1,1,1,1,0,0,0,0,0,0,1,0,0,0,1,0,0,1,0,1,0,0,0,0,0,0,0,0,1,0,0,0,0,0,1,1,0,1,1,1,1,1,0,0,1,1,0,0,1,0,0,0,0,0,0,0,0,0,0,0,0,1,0,0,0,0,0,0,0,0,0,1,1,1,0,0,1,1,0,0,0,0,0,0,0,0,0,0,0,0,0,0,0,1,0,1,0,1,1,0,0,0,0,0,1,1,0,0,0,1,0,0,0,0,0,0,0,0,0,0,0,0,0,0,0,0,1,0,0,0,0,0,0,0,1,1,1,0,0,0,0,1,0,0,0,0,0,0,0,0,0,0,0,0,0,0,1,0,1,0,0,0,0,0,0,0,0,0,0,0,0,0,0,0,0,0,0,0,1,1,0,1,0,0,0,1,0,0,0,0,0,0,0,0,0,0,0,1,0,1,1,0,0,0,0,1,0,1,0,0,1,1,0,0,0,0,1,1,0,0,0,0,0,1,1,1,1,1,0,1,0,0,0,1,1,1,0,1,0,0,0,0,0,0,0,0,0,0,0,0,0,0,0,0,0,0,0,0,0,0,0,0,1,0,1,0,1,0,0,0,0,1,1,1,1,0,0,0,0,1,1,0,1,0,0,0,1,0,0,1,1,0,0,0,0,0,0,0,1,0,0,0,0,0,0,0,0,1,1,0,0,0,0,1,0,0,0,0,0,0,0,0,1,0,0,0,0,0,0,0,0,0,0,1,0,0,1,1,0,0,1,1,0,0,0,0,0,1,0,0,0,0,0,0,1,0,1,0,0,1,0,1,1,1,1,0,0,1,1,0,1,0,1,0,0,1,1,0,0,0,0,0,0,1,0,0,1,1,0,1,0,1,0,0,0,1,0,0,0,1,1,1,0,1,1,1,0,1,0,0,0,1,1,1,1,0,1,0,0,0,0,0,0,0,0,0,1,1,0,1,1,1,1,1,1,1,1,1,1,1,1,1,1,1,1,1,1,1,1,1,1,1,0,0,1,0,0,1,0,0,0,0,0,0,0,0,0,0,0,0,1,0,1,1,1,0,0,0,0,0,0,1,0,0,1,1,0,0,0,0,0,0,0,0,0,0,0,0,0,0,0,0,0,0,1,0,0,0,1,1,0,1,0,0,1,0,0,0,0,0,0,0,1,0,1,0,0,1,1,0,0,1,1,0,0,0,0,1,0,0,1,0,0,1,0,0,0,0,0,0,1,0,0,0,1,1,0,0,0,0,0,0,0,0,1,0,0,0,0,0,0,0,0,0,0,1,0,0,1,0,0,1,1,1,1,0,1,0,0,0,0,1,1,1,0,0,1,0,0,0,0,1,1,0,0,1,0,0,0,0,0,1,0,1,1,0,1,1,1,1,0,0,0,1,0,0,1,1,0,1,1,1,1,1,1,1,1,0,0,0,0,0,0,1,0,0,1,0,0,0,1,0,1,1,0,0,0,0,0,0,0,0,0,0,1,0,0,0,1,0,0,1,0,0,0,0,0,0,0,0,0,0,0,1,0,0,0,0,0,0,0,0,1,0,0,0,1,0,0,1,0,0,0,0,0,0,0,1,1,1,0,0,0,0,0,1,1,1,1,1,0,0,1,0,0,0,0,0,0,0,0,0,0,0,0,0,1,0,0,0,0,0,0,0,0,0,0,0,0,0,0,0,0,0,0,0,0,0,0,0,0,0,0,0,0,0,0,0,0,0,0,0,0,0,0,0,0,0,0,0,1,0,1,0,0,0,1,1,0,0,0,0,1,0,0,1,0,0,0,0,1,0,1,1,1,1,0,1,0,0,0,0,1,1,1,0,0,1,0,1,1,1,1,0,0,0,0,1,1,0,0,0,1,1,1,0,0,0,0,0,0,1,0,0,0,1,0,1,0,0,0,1,0,1,0,0,0,0,0,0,0,0,1,1,1,1,0,1,0,1,1,1,0,1,1,0,0,1,0,1,1,1,0,0,1,1,1,0,1,1,1,1,1,1,0,0,1,0,0,1,1,0,0,1,0,0,0,0,1,0,1,0,0,0,0,0,0,0,0,0,0,0,0,0,0,0,0,0,0,0,1,0,0,0,0,0,1,0,1,0,0,0,0,0,0,0,0,0,0,0,0,1,0,1,0,1,0,1,0,0,1,1,1,1,0,0,0,1,0,1,0,0,0,0,0,0,0,0,0,0,0,0,1,1,1,1,0,0,0,1,0,1,1,0,0,0,0,1,1,1,1,0,1,1,0,0,1,0,1,0,0,0,0,1,1,0,1,0,0,0,0,0,0,0,1,0,0,1,1,0,1,0,0,0,0,0,1,0,0,1,0,0,0,1,0,0,0,0,0,0,0,0,0,0,0,0,1,0,1,1,0,0,0,0,0,0,0,0,1,0,0,0,1,0,0,0,1,0,1,0,1,1,1,0,0,0,0,0,0,1,0,1,1,0,0,0,0,0,0,0,1,0,0,0,0,0,1,1,0,0,0,0,0,0,0,1,0,0,0,0,0,0,0,0,0,0,1,1,1,1,1,0,0,1,0,0,1,0,0,0,1,0,0,0,0,0,0,0,0,1,0,0,0,0,0,0,0,1,0,0,0,0,0,1,0,0,1,0,0,0,0,0,0,0,0,0,0,0,0,0,0,0,0,0,0,0,0,0,1,1,1,1,0,0,0,1,0,0,0,0,0,0,0,0,0,1,1,0,0,0,0,0,0,0,0,0,0,0,0,0,0,0,0,0,0,1,1,1,0,0,0,1,0,0,0,0,0,0,0,0,0,0,0,0,0,0,0,0,0,0,1,0,0,0,1,0,0,0,1,0,0,0,0,0,0,1,0,0,0,0,0,0,0,0,0,1,1,0,0,0,0,0,0,0,0,0,0,0,0,0,0,1,0,0,0,0,1,0,0,0,0,0,0,0,1,0,0,0,0,0,0,0,0,0,0,0,0,0,0,0,0,0,0,0,0,0,0,1,0,0,0,0,1,0,1,0,0,0,0,0,0,0,0,0,0,1,1,0,0,0,0,1,1,1,0,0,0,0,1,0,1,1,0,0,0,0,0,0,0,0,1,1,1,1,0,0,0,0,0,0,0,0,0,0,0,0,0,0,0,1,0,0,0,0,0,0,0,1,0,0,0,0,0,0,0,0,0,0,0,1,1,1,0,0,0,0,0,0,0,0,0,0,0,0,1,1,0,1,0,0,1,0,0,0,0,0,0,0,0,0,1,1,0,0,0,1,0,0,0,0,0,0,1,1,0,0,0,0,1,0,0,0,0,0,0,0,0,0,0,0,0,0,0,1,0,0,1,1,0,0,0,0,0,0,0,1,0,1,0,0,1,0,0,0,1,0,0,1,0,0,1,0,1,0,1,0,0,0,0,0,1,0,0,0,0,0,0,0,0,1,0,0,0,0,0,0,0,0,0,0,0,0,0,0,1,0,0,0,0,0,0,0,0,0,0,0,0,0,0,0,0,0,0,1,1,0,0,0,0,0,0,0,0,0,1,0,1,0,1,0,1,1,0,0,0,1,1,0,1,0,1,1,1,0,0,1,0,0,0,0,0,1,0,0,0,1,1,0,0,0,0,0,0,0,0,0,1,0,0,0,0,1,0,1,0,1,1,1,0,1,0,0,0,0,1,0,1,0,1,1,1,0,1,1,1,0,1,0,0,1,0,1,1,0,1,0,0,1,1,0,1,1,0,1,0,1,0,1,1,0,0,0,0,1,0,1,0,0,0,0,0,0,0,0,0,0,0,0,0,0,0,0,0,0,0,0,0,1,1,1,0,0,0,0,0,0,0,1,0,0,0,0,1,0,1,0,0,0,1,0,0,0,1,0,0,0,0,0,0,0,1,0,0,0,0,1,0,0,0,1,1,0,0,1,0,0,0,0,0,0,0,0,1,1,1,0,0,0,0,1,1,1,1,0,1,1,1,1,1,1,1,1,1,1,1,1,0,1,1,1,1,1,1,0,0,0,0,0,0,1,1,1,0,0,1,1,0,0,0,0,1,1,0,0,0,0,0,0,0,0,0,0,1,1,1,0,0,1,1,0,0,1,1,0,0,0,1,1,0,0,1,1,1,0,0,0,1,0,0,0,0,1,0,1,0,1,1,0,0,0,0,1,0,0,0,1,1,0,1,1,0,1,0,0,1,1,1,0,0,0,1,0,0,1,0,0,1,0,0,1,0,0,0,1,0,0,0,0,0,0,0,0,1,0,0,1,0,0,0,0,1,0,0,1,1,0,0,0,0,0,0,1,1,1,1,1
Aerobe_Acidothermus_cellulolyticus_11B,1,0,0,1,1,1,0,0,0,1,0,0,0,0,0,1,0,1,1,0,0,1,1,0,1,0,0,0,1,1,0,1,1,1,0,0,1,0,0,0,0,1,1,0,0,1,1,1,1,0,1,0,0,0,0,0,0,0,0,0,0,0,0,0,0,0,0,0,0,0,0,0,0,0,0,0,0,0,0,0,0,0,0,1,0,1,0,1,1,1,1,1,1,1,1,1,1,1,1,1,1,1,1,1,1,1,1,1,1,1,1,1,0,1,1,0,0,0,0,1,0,0,0,0,0,0,1,1,1,1,0,0,0,0,0,1,1,1,1,1,1,1,0,1,0,1,0,0,1,1,1,1,0,0,1,0,0,0,0,0,0,0,1,1,1,0,1,0,0,1,1,1,1,0,0,0,0,1,1,0,1,1,1,1,1,0,0,0,1,0,0,0,0,0,0,0,0,0,1,1,1,0,1,1,0,0,0,0,0,1,1,1,0,1,0,0,0,0,1,0,0,0,0,1,1,0,0,0,0,0,0,0,1,0,1,0,1,0,0,0,1,0,0,0,0,0,0,0,0,0,0,0,1,0,1,0,1,1,0,0,0,0,0,0,0,0,0,1,0,1,1,0,1,0,0,0,0,0,0,0,0,0,0,0,0,0,0,0,0,1,1,0,0,0,1,0,1,0,0,0,0,0,1,1,1,1,1,1,0,0,0,1,0,0,1,1,1,0,1,1,0,0,0,0,0,0,1,0,1,1,1,0,0,0,0,0,1,1,1,1,0,1,1,0,0,1,0,0,1,0,0,0,1,0,0,1,0,0,0,1,0,0,0,0,0,0,0,0,1,1,1,1,1,1,0,0,1,0,0,0,0,0,0,1,0,0,1,0,0,1,1,1,0,0,0,1,1,0,1,1,1,1,0,0,1,0,0,1,1,0,0,1,1,0,0,0,1,1,1,0,1,1,0,0,0,0,1,0,1,1,1,0,0,0,0,0,1,0,1,0,0,0,0,0,0,0,0,0,0,0,0,0,0,0,0,0,1,0,0,1,1,0,0,0,0,0,0,0,0,0,0,0,1,0,0,0,0,1,1,0,0,0,0,0,0,0,0,0,0,0,0,0,0,0,0,0,0,0,0,0,0,0,0,1,1,0,0,0,1,1,1,1,0,0,0,0,1,1,1,1,1,0,1,1,0,0,0,0,0,0,0,0,0,0,0,1,0,0,0,0,0,0,0,1,1,0,0,0,0,0,0,0,0,0,0,0,0,1,0,0,0,0,0,0,0,1,0,1,1,1,0,1,0,1,1,1,1,1,0,1,0,1,1,1,1,1,1,0,0,0,0,0,0,0,0,0,0,0,0,0,0,0,0,0,0,0,0,0,1,0,0,0,0,1,0,0,0,0,0,0,0,0,0,0,0,0,0,0,0,0,0,0,0,0,0,0,0,0,0,0,0,1,0,1,0,0,0,1,0,0,1,0,0,0,0,0,0,0,0,0,0,0,0,0,0,0,1,0,0,0,0,1,0,1,1,0,0,1,0,1,0,0,0,1,0,0,0,0,0,0,0,0,0,1,1,0,1,1,1,1,1,0,1,0,0,0,0,0,0,0,1,0,0,1,1,1,0,0,0,0,0,0,0,0,1,0,0,0,0,0,0,1,1,0,0,0,0,1,1,1,0,0,0,0,0,0,0,0,0,1,0,0,0,1,0,0,1,0,0,0,0,0,0,0,0,0,0,1,0,0,0,0,0,0,0,1,0,0,0,0,0,0,0,0,0,0,0,1,0,0,0,0,0,0,1,0,0,0,0,1,0,1,1,1,0,0,0,1,1,0,0,0,0,1,0,0,0,0,0,0,0,0,0,0,0,0,0,0,0,1,0,0,0,0,1,1,0,0,0,0,0,0,0,0,0,0,0,0,0,0,0,0,0,0,0,0,0,0,0,0,0,0,0,0,0,0,1,0,0,0,1,1,1,0,1,1,1,0,1,1,0,0,1,1,1,1,0,0,0,0,0,0,0,1,0,0,1,0,0,1,0,0,0,0,0,0,0,1,1,0,0,0,0,0,0,0,0,0,0,1,1,1,1,1,1,0,1,1,1,1,1,0,1,0,0,0,0,0,1,0,0,0,0,0,0,0,0,0,1,0,0,0,0,0,0,0,0,0,0,0,0,0,0,0,0,0,0,1,0,0,0,0,0,0,0,0,0,0,0,0,0,0,0,0,0,0,0,0,1,1,1,1,0,0,0,0,0,0,0,0,0,0,0,1,1,0,1,0,0,1,0,0,0,0,0,0,0,1,1,0,0,0,1,1,0,0,0,0,1,0,0,1,0,0,0,1,1,0,0,0,0,0,0,1,1,0,1,1,1,0,0,0,0,0,0,0,0,0,0,0,0,0,0,0,0,0,0,0,0,1,0,0,0,0,1,0,0,1,0,0,0,0,0,0,0,0,0,0,0,0,0,0,0,0,0,0,0,0,0,0,0,1,1,0,0,0,0,0,0,0,0,0,0,0,0,0,0,0,0,1,0,0,0,0,0,0,0,0,0,0,0,0,0,0,0,0,0,0,1,0,0,0,1,0,0,0,0,0,0,0,1,0,0,1,0,0,0,0,0,0,0,0,0,0,0,1,0,0,0,0,0,0,0,1,0,0,0,1,1,1,1,1,0,0,0,0,1,0,0,0,1,0,1,0,0,0,0,0,0,0,0,0,0,0,0,0,0,1,0,0,0,0,0,0,0,0,1,0,0,0,1,0,0,0,1,1,0,0,0,0,0,0,0,0,0,0,0,0,0,0,0,0,0,0,0,0,0,1,1,0,1,0,0,0,0,0,0,0,0,0,0,0,1,0,0,0,0,0,0,0,0,0,0,0,0,0,0,0,0,0,1,0,0,0,0,1,1,0,0,0,0,1,0,0,0,0,0,1,1,0,1,0,1,0,0,0,0,0,0,0,0,0,0,0,0,1,1,0,0,1,0,1,1,0,0,0,0,0,1,0,0,0,0,0,0,1,0,1,1,0,0,0,0,0,0,0,0,1,1,1,1,1,0,0,0,0,0,0,0,0,0,0,0,0,0,0,0,0,1,0,0,0,0,0,0,0,0,0,0,1,1,0,0,0,0,0,0,0,0,0,0,0,0,0,1,1,1,1,0,0,0,0,0,0,0,0,0,0,0,0,1,0,0,0,0,0,0,0,0,0,0,0,0,0,0,0,1,0,0,0,0,0,0,0,0,0,0,0,0,0,0,0,0,0,0,0,0,0,1,0,0,0,0,0,0,0,0,0,0,0,0,0,0,0,0,0,0,0,0,0,0,0,0,0,0,1,0,0,1,1,1,0,0,0,0,0,0,0,0,0,0,0,0,0,1,0,1,0,0,0,0,0,0,0,0,0,0,0,0,0,0,0,0,0,0,0,0,0,0,0,0,0,0,1,1,0,0,1,1,1,0,0,0,0,0,0,0,1,0,0,0,0,0,0,1,0,0,1,1,0,0,0,0,0,0,0,0,0,0,1,0,1,0,0,0,1,0,1,0,0,0,0,1,1,1,0,0,0,0,1,0,1,0,0,0,0,0,0,0,0,0,0,0,0,0,0,0,1,0,0,0,1,1,0,1,1,1,1,1,0,1,0,0,0,0,0,0,0,0,1,0,0,0,0,1,0,0,1,0,1,1,0,0,0,0,0,0,0,1,0,0,0,0,0,0,1,0,0,0,0,0,0,0,0,0,0,0,1,1,0,0,0,0,0,0,0,0,0,0,0,1,0,0,0,0,0,1,0,0,1,1,0,0,0,0,1,0,0,0,1,1,0,0,0,0,0,0,0,0,0,1,1,1,0,0,1,0,1,0,0,0,0,0,0,0,0,0,0,0,1,1,1,1,0,0,0,1,0,0,0,0,0,0,0,0,1,0,0,1,0,0,0,1,0,1,0,0,1,1,0,0,1,0,0,0,0,0,0,0,0,0,0,0,0,1,0,0,0,0,0,0,0,0,0,0,0,0,0,0,0,0,0,0,0,1,1,1,1,1,1,0,0,0,0,1,0,0,0,0,0,0,0,1,0,1,1,0,0,1,0,0,0,0,1,1,0,0,0,0,1,0,0,0,0,0,0,0,0,0,0,0,0,0,1,0,0,0,0,0,0,0,0,0,0,0,0,0,0,1,1,0,0,1,0,0,0,0,0,0,0,0,1,0,0,1,0,0,0,0,0,0,0,0,0,0,0,0,0,1,0,0,0,0,0,1,0,0,1,1,1,1,0,0,0,0,0,0,0,0,0,0,0,0,0,1,1,1,0,0,1,1,0,1,0,0,0,0,0,0,0,1,0,0,0,0,1,0,0,1,0,0,0,0,0,0,0,0,0,0,0,0,0,1,1,0,0,1,0,0,1,0,0,0,0,1,0,0,1,1,0,0,1,0,0,0,0,0,0,0,1,1,1,1,0,0,0,1,0,0,1,0,1,0,0,0,0,0,0,0,0,0,0,0,1,0,0,1,1,0,1,0,0,1,1,1,0,1,0,1,0,0,1,0,0,0,1,0,0,0,0,0,1,0,0,0,0,0,0,0,1,0,0,0,1,0,0,0,0,0,1,0,0,0,0,0,1,0,0,0,0,0,0,0,0,0,0,0,0,0,1,0,0,0,0,0,0,0,0,0,0,1,1,1,0,0,1,0,1,1,0,0,0,0,0,0,1,0,0,0,0,0,0,1,0,0,0,1,0,0,0,1,0,0,1,1,1,0,1,1,1,0,0,0,0,0,0,0,0,0,0,1,0,1,0,1,1,0,0,0,0,0,0,0,0,0,1,0,0,0,0,0,0,0,1,0,1,0,0,1,1,1,1,1,0,0,1,1,1,0,0,0,0,1,0,1,1,1,1,1,1,1,1,0,0,0,1,1,0,0,0,0,0,0,0,0,1,0,0,0,1,0,1,1,0,0,1,0,0,0,0,0,0,0,0,0,0,0,0,1,0,0,0,0,0,0,0,0,0,0,1,1,0,0,0,0,0,0,0,1,1,0,0,0,0,0,0,0,0,0,1,0,0,0,0,0,0,1,0,0,0,0,0,0,0,0,0,0,0,0,0,0,0,0,0,0,0,1,0,0,0,0,1,0,0,0,0,0,0,0,0,0,0,0,0,0,0,0,0,0,0,0,0,0,0,0,0,0,0,1,0,0,0,0,1,0,1,1,0,0,0,0,0,0,0,0,0,0,0,0,0,0,0,0,0,0,0,0,0,1,0,1,0,0,0,0,0,0,0,0,0,0,0,0,0,0,0,0,0,0,0,0,0,0,0,0,0,0,0,0,0,0,0,0,0,0,1,0,0,0,0,1,0,0,0,0,0,0,0,0,0,0,1,0,0,0,0,0,0,0,0,0,0,0,1,1,0,0,0,0,0,1,0,0,0,0,0,0,0,0,1,0,0,0,0,0,0,0,1,0,0,0,0,0,0,0,0,0,0,0,0,0,0,0,0,0,0,0,0,0,0,0,0,0,1,1,1,0,0,1,0,0,0,0,0,0,0,0,0,0,0,1,0,0,0,0,0,0,0,0,0,0,0,0,0,0,0,0,0,0,0,0,0,0,0,0,1,0,0,0,0,0,0,0,0,0,0,0,0,0,1,0,1,0,0,0,1,0,0,0,0,0,0,0,0,0,0,0,0,0,0,0,1,0,0,0,0,0,0,0,0,0,0,0,1,0,0,1,0,1,0,0,0,0,0,0,0,0,0,0,0,0,0,0,0,0,0,0,0,0,0,0,0,0,0,0,0,0,0,0,0,1,0,0,0,0,0,1,0,0,0,0,0,0,0,0,0,0,0,0,0,0,0,0,0,0,0,0,0,0,1,0,1,0,0,0,0,0,0,0,0,0,0,0,0,0,1,1,1,0,0,0,0,0,0,0,0,0,0,0,0,0,0,1,0,0,0,0,0,0,0,1,0,0,0,0,1,0,0,0,0,0,0,0,0,0,0,0,0,1,0,0,0,0,0,0,0,0,1,0,0,0,0,0,0,0,0,0,0,0,0,0,0,0,0,0,0,0,1,0,0,0,0,0,0,0,0,0,0,0,0,0,0,0,0,1,0,0,0,0,0,1,0,0,0,0,0,0,0,0,0,0,0,0,0,0,1,1,0,0,0,0,0,0,0,0,0,0,0,0,0,0,1,1,0,0,0,0,0,0,0,0,0,0,1,1,0,0,0,0,0,0,0,0,0,1,0,0,0,0,0,1,0,0,0,0,0,1,0,1,0,0,0,0,1,0,0,0,0,0,0,0,0,0,0,0,0,0,0,0,0,0,0,0,0,0,0,0,0,0,0,1,0,0,0,0,0,1,0,0,1,0,0,0,0,0,0,0,0,1,0,0,1,0,0,0,0,0,0,0,0,0,0,1,0,1,0,0,0,0,0,0,0,0,0,0,0,0,1,0,0,0,0,0,0,0,1,0,0,0,0,0,0,1,0,0,0,0,0,0,0,0,0,1,0,0,0,0,0,0,0,0,0,0,0,0,0,0,0,0,0,0,0,0,0,1,0,0,0,0,0,0,0,0,0,0,1,0,0,1,0,0,0,0,0,0,0,0,0,0,0,0,0,0,0,0,0,0,0,0,0,0,0,0,0,0,0,0,0,0,0,0,0,0,0,0,0,0,0,0,0,0,0,0,0,0,0,0,0,0,0,0,0,0,0,0,0,0,0,1,0,0,0,0,0,0,0,0,1,1,0,0,0,0,0,1,0,0,0,0,0,0,0,0,0,0,0,1,0,0,0,1,1,0,0,0,0,0,0,0,0,0,0,0,0,0,0,0,0,1,0,0,0,0,0,1,0,0,0,0,0,0,0,0,0,0,1,0,0,0,0,0,0,0,1,0,0,0,1,0,0,1,0,0,0,0,0,0,0,1,0,0,0,0,0,0,0,1,0,0,1,0,0,0,0,0,0,0,1,0,1,0,0,0,0,0,0,0,0,1,0,0,0,0,0,0,0,0,0,0,1,0,0,0,0,0,0,0,0,0,1,0,1,0,0,0,0,0,0,1,0,0,0,1,0,0,0,0,0,0,0,0,0,1,0,0,0,0,0,0,0,0,0,0,0,0,0,0,0,0,0,1,0,1,0,0,0,0,0,0,0,0,0,0,0,0,0,0,1,0,0,0,0,0,0,1,0,0,0,0,0,0,0,0,0,0,0,1,0,0,0,0,0,0,0,0,0,0,0,0,0,0,0,0,0,0,0,1,1,0,0,0,0,0,0,0,1,0,1,0,0,0,0,0,0,0,0,0,0,0,0,0,1,0,1,1,0,0,1,0,0,0,0,0,0,0,0,0,0,0,0,0,0,0,0,0,0,0,0,0,1,0,0,0,0,0,0,0,0,0,0,0,0,0,1,1,0,0,0,0,1,0,0,0,0,0,0,1,0,1,0,1,0,0,0,0,0,0,0,0,0,0,0,0,0,0,0,0,0,0,0,0,0,0,0,1,0,1,0,0,0,0,0,0,1,0,0,0,0,0,0,0,0,0,0,0,0,0,0,0,0,0,0,1,0,0,0,0,0,0,0,0,0,1,0,0,1,1,0,0,0,0,0,1,0,1,0,0,0,0,0,1,0,0,0,0,0,0,0,0,0,0,0,0,0,0,0,1,0,0,0,1,0,0,0,0,0,0,0,0,0,0,0,1,0,0,0,0,0,0,0,0,0,0,0,0,0,0,0,0,0,0,0,0,0,0,0,1,0,0,1,0,0,0,0,0,0,0,0,0,0,0,1,0,0,0,0,0,0,0,0,0,0,0,0,0,0,0,0,0,0,0,0,0,1,0,0,0,0,0,0,0,1,0,0,0,0,0,0,1,0,0,0,0,0,0,1,0,0,0,0,0,0,0,0,0,0,0,0,0,0,0,1,0,1,0,0,1,0,0,0,0,0,0,0,0,1,0,0,0,1,0,0,0,0,0,0,0,0,0,0,0,1,0,1,1,0,0,0,0,0,0,1,0,0,1,0,0,0,1,0,0,0,1,0,0,0,0,0,0,0,1,1,0,0,0,0,0,0,1,0,0,0,0,0,0,0,0,0,0,0,0,0,0,0,0,0,0,0,0,0,1,1,0,0,0,0,0,0,0,0,0,0,0,0,0,0,0,1,0,0,0,0,0,0,1,0,0,0,0,0,0,0,1,0,0,0,0,0,0,0,0,0,0,0,0,1,0,0,0,0,0,0,0,0,0,0,0,0,0,0,0,0,0,0,0,0,0,0,0,0,0,0,0,0,0,0,0,0,0,0,0,0,0,0,0,0,0,0,0,0,0,0,0,0,0,0,0,0,0,1,0,0,0,0,0,0,1,0,0,0,0,0,1,0,0,1,0,0,0,1,0,0,0,0,0,1,0,0,1,0,0,0,0,0,0,0,0,0,0,0,0,0,0,0,0,0,0,0,0,0,0,0,0,0,0,0,0,0,1,0,0,0,0,1,0,0,1,0,0,1,0,1,1,0,0,0,0,0,1,0,0,0,0,0,1,0,0,0,0,0,0,0,0,0,0,0,0,0,0,0,0,0,0,0,0,0,0,0,0,0,0,0,1,0,0,0,0,0,0,1,0,0,0,0,0,0,0,0,0,0,0,1,0,0,0,0,0,0,0,0,0,0,0,0,0,0,0,0,0,0,0,0,1,0,0,0,0,0,0,0,0,0,1,0,0,0,1,1,0,0,0,0,0,0,0,0,0,0,0,1,0,0,1,0,0,0,0,0,0,1,0,0,1,0,0,0,0,0,1,0,0,0,0,0,0,0,1,0,0,0,0,0,1,0,0,0,0,1,0,0,0,0,0,0,0,0,0,0,1,0,0,0,1,0,1,0,0,0,0,0,0,0,0,0,1,0,0,1,0,0,0,0,0,0,1,0,0,0,0,0,0,0,0,1,1,1,0,1,0,1,0,1,1,0,0,0,1,0,0,0,0,0,0,0,0,0,0,1,0,1,0,0,0,0,1,0,0,0,0,0,0,0,0,1,0,1,1,0,0,1,1,0,0,0,0,1,0,1,0,0,0,0,0,0,1,0,0,0,0,0,0,0,0,1,0,0,0,0,0,0,0,0,0,0,0,0,0,0,0,0,0,0,0,0,1,0,0,0,0,0,0,1,0,0,1,0,0,0,0,0,0,0,0,0,0,0,0,0,0,0,0,0,0,0,0,0,0,0,0,0,0,1,0,1,0,0,1,0,1,0,0,0,0,0,1,0,0,0,0,0,0,0,0,0,0,0,0,0,0,0,1,0,0,0,0,0,0,0,0,0,0,0,0,0,0,0,0,0,0,0,0,0,0,1,0,0,0,0,0,0,1,0,0,0,0,0,0,0,0,0,0,0,0,0,0,0,0,1,1,0,0,0,0,0,0,0,0,0,0,0,0,0,0,0,0,0,0,0,0,0,0,0,0,1,0,0,0,0,0,0,0,0,0,0,0,0,0,0,1,0,0,0,0,0,0,0,0,0,0,0,0,0,0,0,1,0,0,0,1,0,0,0,0,0,1,1,0,0,0,0,0,0,0,0,0,0,0,0,0,0,0,0,0,0,0,0,1,0,1,1,0,0,0,1,0,0,0,0,0,0,0,0,0,0,0,0,0,0,0,0,0,0,0,1,0,0,0,0,0,0,0,0,0,0,0,0,0,0,0,0,0,0,0,0,0,0,0,0,0,0,0,0,0,0,0,1,0,0,0,0,0,0,0,0,1,1,0,0,1,0,0,0,0,0,0,0,0,0,0,0,0,0,0,0,0,0,0,0,0,0,0,0,0,0,1,0,1,0,0,0,0,0,0,0,0,1,1,0,0,1,1,0,0,0,0,0,0,0,0,0,0,0,0,0,0,1,0,0,0,0,0,0,0,1,1,0,1,0,0,0,0,0,0,1,0,1,1,1,0,0,0,0,0,0,0,0,0,0,0,0,1,0,0,0,0,0,0,0,0,0,0,0,0,0,0,0,0,0,0,0,0,0,0,0,0,0,0,1,0,0,0,0,0,0,0,0,0,0,0,1,0,0,0,0,0,0,1,0,0,1,0,0,1,0,0,0,0,0,0,0,0,0,0,0,0,0,0,0,0,0,1,0,0,0,0,0,0,0,0,1,1,0,0,0,0,0,0,1,1,0,0,0,0,0,0,0,0,0,0,0,1,1,0,0,0,0,1,0,0,0,0,0,0,0,0,0,0,0,0,0,0,0,0,0,0,0,0,0,0,1,0,0,0,0,0,0,0,0,0,0,0,0,0,0,0,0,0,0,0,0,1,0,0,0,1,0,0,0,0,0,0,0,0,0,0,0,0,0,0,0,0,0,0,0,0,1,0,0,0,0,0,0,0,0,0,0,0,0,0,0,0,0,0,0,0,0,0,0,0,0,1,0,0,1,0,0,0,0,0,0,0,0,0,0,0,0,0,0,0,0,0,0,0,0,0,0,0,0,1,0,0,0,0,0,1,0,0,0,0,0,0,0,0,1,0,0,0,0,0,0,0,0,0,0,1,0,1,0,0,1,0,0,1,0,0,0,0,0,0,0,0,1,0,0,1,0,1,0,0,0,0,0,0,0,0,0,0,0,0,0,0,1,0,0,0,0,0,0,0,0,0,0,0,0,0,1,0,1,1,0,0,0,0,0,0,0,0,0,0,0,0,1,0,0,0,1,0,0,0,0,0,0,1,0,0,0,0,0,0,1,0,0,0,0,0,0,0,1,0,0,0,1,0,0,0,0,0,0,0,0,0,0,0,0,0,1,0,0,0,0,0,0,0,0,0,0,0,0,0,0,0,0,0,0,0,0,0,0,0,0,0,0,0,0,0,0,0,0,0,0,0,0,0,0,0,0,0,0,0,0,0,0,0,0,0,0,0,1,0,0,0,0,0,0,0,0,0,0,0,0,0,0,0,0,0,0,0,1,0,0,0,0,0,0,0,0,0,0,0,0,0,0,0,0,0,0,0,0,0,0,1,0,1,0,0,0,0,0,0,0,0,0,0,0,0,0,0,0,0,1,0,0,0,0,0,0,1,0,0,0,0,0,0,0,0,0,0,0,0,0,0,0,0,0,0,0,0,1,0,0,0,1,0,0,0,0,0,0,0,0,0,0,1,0,0,0,0,0,0,0,0,0,1,0,0,0,0,0,1,0,0,0,0,0,0,0,0,0,0,0,0,0,0,0,0,0,0,0,0,0,0,0,1,0,1,0,0,0,0,0,0,0,0,0,0,1,1,0,0,0,0,0,1,0,0,0,0,0,0,0,0,1,0,0,0,0,0,0,0,0,0,0,1,0,0,0,0,0,0,1,0,1,1,0,0,0,0,0,0,0,0,0,0,0,0,0,0,1,0,0,0,0,0,0,0,0,1,0,0,1,0,0,0,0,1,1,0,0,0,0,0,0,0,0,1,0,0,0,1,0,1,0,0,0,0,0,0,0,0,0,0,0,1,0,1,0,0,0,0,0,0,0,0,0,0,0,0,0,0,1,1,0,1,0,0,0,0,0,0,0,1,1,0,0,0,0,0,1,0,1,0,0,1,0,0,0,0,0,0,0,0,0,0,0,0,0,0,0,0,0,1,1,0,1,0,1,1,0,0,0,0,0,0,0,0,0,0,1,0,0,0,0,0,0,0,0,0,0,0,0,0,0,0,0,1,0,0,0,0,0,0,0,0,0,0,1,0,0,0,0,0,0,0,0,0,1,0,0,1,0,1,1,0,0,0,0,0,0,0,0,0,0,0,0,0,0,0,0,0,0,0,0,0,1,0,0,0,0,0,0,0,0,0,0,0,0,0,0,0,0,0,1,0,0,0,0,1,0,0,1,0,0,0,0,0,0,1,0,0,1,0,0,0,0,0,0,0,1,1,0,0,0,0,0,0,0,0,0,0,0,0,0,1,1,0,1,0,0,1,0,0,0,0,0,1,0,0,0,0,0,0,1,0,0,0,0,0,0,1,0,0,0,0,1,0,0,0,0,0,0,0,1,0,1,0,0,1,0,1,0,0,0,0,0,0,0,0,0,0,0,0,0,0,0,0,0,1,0,0,0,0,0,0,1,0,0,0,1,1,0,0,1,0,0,1,0,1,1,0,0,0,0,0,0,0,0,0,0,0,0,0,0,0,0,1,0,1,0,0,0,0,0,0,0,0,0,1,0,1,0,0,0,0,0,0,0,0,1,1,1,0,0,0,0,0,1,0,0,0,0,0,1,0,0,0,0,1,0,0,0,0,0,0,0,0,0,0,0,0,0,0,0,0,0,0,0,1,0,0,0,0,1,0,0,0,0,0,0,0,0,0,1,0,0,1,0,0,0,0,0,0,1,0,0,0,0,0,0,0,0,1,0,0,0,0,0,0,0,0,0,0,0,0,0,0,0,0,0,0,0,0,0,0,0,0,0,0,1,1,0,0,0,0,0,0,0,0,0,0,0,0,0,0,0,0,0,0,0,0,0,0,0,0,0,0,1,0,1,0,0,1,1,0,0,0,0,1,0,0,0,0,0,0,0,0,0,1,0,0,0,0,0,0,0,0,0,0,0,0,0,0,0,0,0,0,0,0,0,0,0,0,0,0,0,0,0,0,0,0,0,0,0,0,0,0,0,0,0,0,0,0,0,0,0,0,0,0,1,0,1,0,0,0,0,1,0,0,0,0,1,1,0,1,0,0,0,1,1,0,0,0,0,0,0,0,0,0,0,1,0,0,0,0,0,0,0,0,1,1,0,0,1,0,0,0,0,1,1,0,1,0,0,0,0,1,1,0,0,0,1,0,0,1,0,0,0,0,0,0,0,0,0,0,0,0,0,0,0,0,1,0,0,0,0,0,1,0,0,0,0,0,0,0,0,1,1,0,0,0,0,0,0,0,0,0,0,0,0,0,0,0,0,0,0,0,1,0,0,0,0,1,0,0,0,0,0,0,0,0,0,0,1,0,1,0,1,0,0,0,0,0,0,1,1,1,1,0,0,1,0,0,1,1,1,1,0,1,1,0,0,0,0,1,0,0,1,0,0,0,1,0,0,0,0,1,0,0,0,0,0,0,0,1,1,0,0,0,0,0,1,0,0,0,0,0,1,1,0,0,1,0,0,0,0,0,0,1,0,0,0,0,0,0,0,0,0,0,0,0,0,0,1,1,0,0,0,0,0,0,0,0,1,1,0,0,0,0,0,1,1,0,0,0,0,0,0,0,1,1,0,1,1,1,0,1,0,1,1,0,0,0,1,0,1,1,0,0,1,1,1,1,1,0,0,0,0,0,0,0,0,0,0,0,0,1,1,0,0,0,1,0,0,0,0,0,0,0,0,0,0,1,1,0,0,0,1,0,1,0,0,0,0,1,0,0,1,0,0,1,0,0,0,0,0,0,1,0,0,0,0,1,0,0,0,0,0,0,0,0,0,0,0,1,1,1,0,0,0,0,0,0,0,1,1,1,1,1,0,0,0,0,0,0,0,0,0,0,0,0,0,0,1,0,0,0,0,0,0,0,0,0,0,0,0,0,0,1,1,0,0,0,0,0,0,0,0,0,0,0,0,0,0,0,0,0,0,0,1,0,0,0,0,0,1,0,0,1,0,0,0,0,0,0,0,0,0,0,0,0,0,0,0,0,1,0,1,0,0,0,0,0,0,0,0,0,0,0,0,0,0,1,0,0,0,0,0,0,0,0,0,1,0,0,0,0,0,0,0,0,0,1,0,0,0,0,0,1,0,1,0,1,0,0,1,0,0,0,0,0,0,0,0,0,0,0,0,0,0,0,0,0,0,0,0,0,0,0,0,0,0,0,0,0,0,0,0,1,1,1,0,0,0,0,0,0,0,0,0,0,0,1,1,1,0,0,0,0,0,0,0,0,0,0,0,0,0,0,0,0,0,0,0,0,0,0,1,1,0,0,0,0,1,0,0,1,0,1,0,0,0,0,0,0,1,0,1,1,1,0,1,0,0,0,0,1,0,0,0,0,0,0,0,1,0,0,0,1,1,1,0,1,0,1,0,1,1,1,1,1,1,1,1,1,1,1,0,0,0,0,0,0,0,1,0,0,0,0,0,0,0,1,0,0,1,0,0,0,0,0,0,0,0,0,1,0,1,0,0,0,0,1,0,0,0,0,0,0,0,0,0,0,1,1,0,0,1,1,0,0,1,1,0,1,0,0,0,0,0,1,1,0,1,1,1,0,0,0,0,0,1,0,0,0,0,0,1,0,0,0,0,0,0,0,0,0,0,0,1,0,1,0,0,1,1,0,1,0,0,0,0,0,1,0,0,1,0,0,0,0,1,0,0,1,0,0,0,0,1,0,0,0,0,1,0,0,1,1,1,0,1,0,0,0,0,1,1,0,0,0,1,0,0,0,1,1,0,1,1,1,1,1,1,1,1,1,1,1,1,1,1,1,1,1,1,1,1,0,1,1,1,1,1,0,0,0,1,1,0,0,1,0,1,1,0,1,0,1,0,0,0,0,0,0,0,0,1,0,0,0,0,0,1,0,0,0,0,0,0,0,0,1,0,0,0,0,0,0,1,0,0,1,0,0,0,1,1,0,1,1,0,0,0,0,0,0,0,0,0,0,0,0,0,0,0,0,0,0,0,1,1,1,0,1,0,0,1,1,0,0,0,1,1,1,1,0,0,0,0,0,0,0,1,1,1,1,1,1,1,1,1,1,1,1,1,0,0,0,0,1,1,1,0,0,0,0,0,0,0,0,0,0,0,0,0,0,1,0,1,0,0,0,0,0,1,1,1,0,0,0,0,0,0,0,0,0,1,0,0,0,0,0,0,0,1,1,0,0,0,0,0,0,0,0,0,0,0,0,0,1,0,1,1,1,1,0,1,0,1,1,1,1,0,0,0,1,0,0,0,0,0,0,0,0,0,0,0,0,0,0,0,0,0,1,0,0,0,0,0,0,0,1,1,1,0,0,0,0,1,0,1,1,1,1,0,0,0,1,1,1,1,0,0,0,0,0,1,1,1,1,1,1,1,0,1,0,0,0,0,0,0,1,0,0,0,0,0,1,0,0,0,0,1,1,1,1,1,1,0,0,1,0,0,1,0,0,0,0,1,1,1,1,0,0,1,0,0,0,0,0,0,1,1,1,1,0,1,0,0,0,1,0,0,0,0,0,0,0,0,1,0,1,0,0,0,0,0,0,0,0,0,0,0,0,0,0,0,0,0,0,0,0,0,0,0,0,0,0,0,0,0,1,0,0,0,0,0,0,0,0,0,1,0,0,0,0,0,0,1,0,1,1,0,0,0,0,1,1,0,1,1,1,1,1,0,0,0,0,0,0,0,1,0,1,0,0,0,0,0,0,0,0,0,0,0,0,0,1,1,0,0,1,1,1,0,0,0,0,0,0,0,0,0,0,0,0,1,1,1,0,0,0,0,1,0,0,0,0,0,1,0,0,0,0,0,0,0,0,0,0,0,0,0,1,0,1,1,0,0,0,0,0,0,0,0,0,0,0,0,1,1,1,1,0,0,0,0,1,0,0,0,1,1,0,0,0,1,1,0,1,0,0,1,1,0,1,0,0,0,1,1,1,0,0,0,0,0,0,0,0,0,1,1,1,0,0,0,1,0,1,1,0,1,0,0,1,1,0,0,0,1,0,1,0,0,0,1,0,0,0,0,1,1,1,0,0,1,0,0,0,0,1,0,0,0,0,0,0,0,1,0,0,1,0,0,0,0,1,1,0,0,0,1,1,0,0,0,1,0,0,0,0,0,0,1,0,0,0,0,0,1,0,0,1,1,1,1,1,1,1,1,1,0,1,0,0,0,0,1,1,0,0,1,0,0,0,1,0,0,0,1,0,0,0,0,0,1,0,0,0,0,0,0,0,0,1,0,0,0,0,0,1,1,1,1,1,1,0,1,1,1,1,0,0,1,1,0,0,0,0,0,1,0,0,0,0,0,0,0,0,0,0,0,0,0,1,1,0,0,0,0,0,0,1,1,0,1,1,0,0,0,0,0,0,0,0,1,0,0,1,0,0,0,1,1,0,0,0,0,0,0,0,0,1,1,0,0,0,1,1,1,1,0,0,0,0,0,1,1,1,1,1,1,1,0,0,0,0,0,0,0,0,1,0,0,0,0,0,0,0,0,0,1,0,0,0,0,1,0,0,0,0,1,1,1,1,1,1,0,0,0,1,0,0,0,0,0,1,0,1,0,0,0,1,1,1,0,0,1,0,0,0,0,0,0,0,0,0,0,1,0,0,1,0,1,0,0,1,1,0,0,0,0,1,0,0,0,1,0,0,1,1,0,0,0,1,0,0,0,1,0,0,1,0,1,0,0,1,0,0,0,0,0,0,0,0,0,1,0,1,0,0,0,0,1,1,1,1,0,1,0,1,0,1,1,1,1,1,1,1,1,1,1,1,1,1,1,1,1,1,0,1,1,1,0,1,1,1,1,1,1,1,0,1,1,1,0,0,1,0,0,0,1,1,0,0,0,1,0,1,1,0,0,1,0,0,0,1,1,0,1,0,0,1,0,1,1,1,0,1,0,0,0,0,0,0,0,0,0,0,0,0,0,0,0,0,0,1,1,1,0,1,0,0,1,0,0,1,0,0,0,0,0,0,1,0,0,0,0,0,0,0,0,0,0,0,0,0,0,0,0,0,1,0,0,0,0,1,0,0,0,0,0,0,0,0,0,0,0,0,0,0,0,0,0,0,1,0,0,0,0,0,0,0,0,0,1,0,0,0,0,0,0,0,0,0,0,0,0,0,0,0,0,0,0,0,0,0,0,0,0,0,0,0,0,0,0,0,0,0,0,0,0,1,0,0,0,0,0,1,0,1,0,0,0,0,0,0,0,0,0,0,0,1,0,0,0,0,0,1,1,0,1,0,0,0,0,0,1,1,1,1,1,0,1,0,0,1,1,1,0,1,0,0,1,0,1,1,1,0,1,0,0,0,0,0,0,0,0,0,0,0,0,1,0,0,0,0,0,0,0,0,1,0,0,0,1,1,1,0,1,0,0,1,1,1,0,0,0,0,1,0,1,0,0,0,0,0,1,0,0,0,0,0,0,1,0,0,0,0,1,0,1,0,0,0,1,0,0,1,1,0,1,0,1,1,1,1,0,0,0,1,0,0,0,0,0,0,0,0,0,0,0,0,0,0,0,0,0,0,0,1,0,0,0,1,0,0,1,0,1,0,1,1,0,0,0,0,0,0,0,1,0,0,1,1,0,0,0,0,0,0,0,0,0,0,0,0,0,0,0,0,0,0,0,0,0,0,1,0,0,1,0,1,1,1,0,0,1,0,0,0,0,0,0,1,0,0,0,0,0,1,0,0,0,0,0,0,0,0,0,0,0,1,0,0,0,1,0,1,0,0,0,0,0,0,0,0,1,0,0,0,1,0,1,0,0,1,0,0,0,0,0,0,0,0,0,1,0,0,0,0,0,0,0,0,0,0,0,0,0,0,0,0,0,1,0,0,0,0,1,1,0,0,0,0,0,0,0,1,0,0,1,0,0,0,0,0,0,0,0,0,0,0,0,0,0,0,0,0,1,0,0,0,0,0,0,0,1,0,0,1,1,1,0,1,0,1,0,0,0,0,1,0,0,0,0,0,0,0,0,0,0,0,0,0,0,1,0,0,0,0,0,0,0,0,0,1,1,1,1,1,0,0,1,0,0,0,0,0,0,0,0,0,1,1,0,0,0,0,0,0,1,0,0,1,1,0,1,0,1,1,0,0,0,0,0,0,0,0,1,0,1,0,0,1,0,1,1,1,1,1,1,0,0,0,0,0,0,1,1,0,0,0,0,1,0,0,1,0,0,1,0,0,0,0,0,0,0,0,0,0,0,0,0,1,0,0,1,0,0,0,1,0,0,0,0,0,0,0,0,0,0,0,0,0,0,0,0,0,0,0,0,0,0,0,0,0,0,0,0,0,0,0,0,0,0,0,1,0,0,0,0,0,1,0,0,1,0,0,1,0,0,0,0,1,1,0,0,1,0,0,0,0,0,0,0,0,0,0,0,0,0,0,0,0,0,0,0,0,0,0,0,0,0,0,1,0,1,0,0,0,0,0,0,0,0,1,1,1,1,0,0,1,1,1,0,0,0,0,0,0,1,0,0,0,1,0,0,1,1,1,1,1,0,0,0,1,0,0,1,0,0,0,0,0,0,0,0,0,0,1,1,0,0,0,0,1,0,0,0,0,0,1,0,0,0,0,0,0,0,0,0,1,0,0,1,0,0,0,0,0,1,1,0,0,0,1,1,1,0,1,1,0,0,0,1,0,1,0,1,0,0,0,1,1,0,0,0,0,0,0,0,0,0,0,0,0,0,0,0,0,1,0,0,0,0,0,0,0,0,0,0,0,0,0,0,0,0,0,0,0,0,0,0,0,1,0,0,0,0,0,0,0,0,1,1,0,0,0,1,0,0,0,1,0,1,0,0,0,0,0,0,0,1,0,0,0,0,0,1,0,0,0,0,0,0,1,0,0,0,1,1,1,0,0,0,0,1,1,1,0,0,0,0,0,0,0,1,0,0,0,0,1,0,0,1,0,0,0,0,0,0,0,0,0,0,0,0,0,0,0,0,1,0,0,0,0,0,0,1,0,0,0,0,0,0,0,0,0,0,0,0,0,0,0,0,1,0,0,1,1,1,0,0,0,0,0,0,0,0,0,0,0,1,1,0,0,0,0,0,0,0,0,0,1,1,1,1,0,0,0,0,0,0,0,1,0,0,0,0,0,0,0,0,0,0,0,0,0,0,0,0,0,1,1,0,0,0,0,1,0,1,1,0,0,0,1,0,0,0,1,0,0,0,0,0,0,0,0,0,1,0,0,0,0,0,0,0,0,0,0,0,0,0,0,0,0,0,0,0,0,0,1,0,0,0,0,0,0,0,0,0,1,1,1,0,0,0,0,0,1,0,0,0,0,0,1,0,1,0,0,0,1,0,0,1,0,0,0,0,0,1,0,0,0,0,0,0,0,1,1,1,0,0,0,0,0,0,0,0,1,0,0,0,0,0,0,0,1,0,0,0,1,0,0,1,1,1,1,1,0,1,0,1,1,1,0,0,0,0,0,1,0,0,0,1,0,0,0,1,0,0,1,0,0,0,0,0,1,0,0,0,0,0,0,0,0,0,0,0,1,0,0,0,1,0,0,0,1,0,0,0,0,0,0,0,0,0,0,0,0,0,0,0,0,0,0,0,1,0,0,0,0,0,0,0,0,0,0,0,0,0,0,1,0,0,0,0,0,0,0,1,0,1,1,1,1,1,0,0,0,0,0,1,1,0,1,0,0,0,0,1,1,1,0,0,0,0,0,0,0,0,0,0,0,0,1,1,0,0,0,0,1,0,1,0,1,1,0,0,1,1,0,1,0,1,1,0,0,0,1,1,1,1,0,0,0,1,0,1,1,1,1,0,0,1,0,0,1,0,0,0,0,0,1,0,1,1,1,0,0,0,0,0,1,0,0,1,0,0,0,1,0,0,0,0,0,0,0,0,0,0,1,0,0,0,0,0,0,0,0,0,1,0,1,1,0,0,0,0,0,0,0,0,0,1,0,1,1,0,0,0,0,0,0,0,0,0,0,1,0,0,0,0,1,0,1,0,0,1,0,1,1,0,0,0,1,0,1,1,1,1,1,1,0,0,1,1,1,0,0,0,0,0,0,0,0,1,0,1,0,0,0,0,0,0,0,0,0,0,1,1,1,0,1,1,1,0,1,1,0,1,0,1,0,0,0,0,0,1,1,0,0,0,0,0,0,0,0,0,0,1,0,0,0,0,0,0,0,1,0,1,0,0,0,0,0,0,0,1,0,0,1,1,1,1,1,0,0,0,0,0,0,0,0,1,0,1,0,0,0,0,0,0,0,0,0,0,0,0,0,0,1,0,0,0,0,0,0,0,0,0,0,0,0,1,0,0,0,0,0,0,0,0,0,1,0,1,1,0,0,0,1,0,1,1,0,1,1,0,0,0,0,0,1,0,0,1,1,1,1,1,1,1,1,1,1,1,1,1,1,0,0,0,0,0,0,0,0,0,1,0,0,1,0,1,0,0,0,0,0,1,0,0,0,0,0,0,0,0,0,0,0,0,0,1,0,0,0,0,0,1,0,0,0,0,0,0,0,1,0,0,0,1,1,0,0,0,0,0,1,1,0,0,1,0,1,1,0,0,0,0,1,0,1,0,0,0,0,0,0,0,0,0,0,0,0,0,1,0,0,0,0,0,0,0,0,0,0,1,0,1,0,0,0,0,0,0,0,0,0,0,0,0,0,0,0,0,0,0,1,1,0,1,1,0,0,0,0,0,0,0,0,0,0,0,0,0,1,0,0,0,1,0,0,0,0,0,0,0,1,1,0,1,1,1,0,1,1,0,0,0,0,0,0,0,0,0,0,1,1,0,0,1,0,0,0,1,0,0,0,0,1,0,0,0,0,0,1,1,1,0,0,0,0,0,0,0,1,0,0,0,0,0,0,0,0,1,0,0,0,0,0,0,0,0,0,0,0,0,1,0,0,0,0,0,1,0,0,1,0,0,0,0,0,1,0,0,0,0,0,0,0,0,0,0,0,0,1,1,0,0,1,0,1,0,0,0,0,0,1,0,0,0,1,0,0,0,1,0,1,0,0,0,0,0,0,0,0,0,0,0,0,0,0,0,0,0,1,0,0,0,0,0,0,0,0,1,1,0,0,0,0,0,0,0,0,0,0,0,0,0,0,0,0,0,0,0,0,0,0,0,0,1,1,0,0,0,0,0,0,0,0,0,0,0,1,0,0,0,0,0,1,1,1,0,0,0,1,0,0,0,0,1,0,1,1,0,0,1,1,0,0,0,0,0,1,0,1,0,0,0,1,0,0,1,0,0,1,0,0,0,0,0,1,0,0,0,0,1,1,0,0,0,0,0,0,0,0,0,0,0,1,0,0,0,1,0,0,0,0,1,0,1,0,0,0,0,0,1,0,0,0,1,0,0,0,0,1,0,0,0,0,0,0,0,0,1,0,1,0,0,0,1,0,1,1,0,0,0,0,0,0,0,0,0,0,0,0,0,0,0,0,1,1,0,0,0,0,0,0,0,0,0,0,0,0,1,0,1,1,1,1,1,1,1,1,1,0,0,1,0,0,0,0,0,0,0,0,0,0,0,0,0,0,0,0,0,0,0,0,0,0,0,0,0,1,0,0,1,0,1,0,0,0,0,1,0,0,0,0,0,0,0,0,0,1,0,0,0,0,0,0,1,1,1,0,1,0,0,0,0,0,0,0,0,0,0,1,1,0,0,1,1,0,0,1,1,1,1,0,0,0,0,0,0,0,0,0,0,0,1,0,0,1,1,1,0,0,0,0,0,0,0,0,0,0,1,0,0,0,1,1,0,0,0,1,0,0,1,0,0,0,0,0,0,0,0,0,0,0,1,0,0,1,1,0,1,0,1,0,1,0,0,0,0,0,1,1,0,1,1,1,1,0,0,0,0,0,0,0,1,0,0,0,0,0,1,1,0,0,1,1,1,1,1,1,1,0,1,1,1,0,0,0,0,0,0,0,0,0,0,1,0,0,0,1,1,0,0,0,0,0,0,0,0,0,0,0,0,0,0,1,0,0,1,0,0,1,0,0,1,0,0,0,1,0,0,1,1,0,0,0,0,1,1,0,0,0,1,0,0,0,0,0,0,0,0,1,0,0,0,0,0,0,0,0,0,0,1,0,0,1,0,1,0,0,1,1,1,0,0,1,1,1,1,0,1,0,0,0,0,1,0,1,0,0,0,1,0,0,0,0,0,1,1,0,0,0,0,1,1,0,0,0,0,0,0,0,0,0,1,1,1,1,0,0,0,0,0,0,1,1,1,1,1,1,0,0,1,0,0,0,0,0,0,0,0,1,0,0,0,0,0,0,0,0,0,0,0,0,0,0,0,0,0,1,0,0,0,0,0,0,0,0,0,1,0,0,0,0,0,0,1,0,0,0,0,0,1,0,1,0,1,0,0,0,0,0,0,0,0,0,1,0,0,1,1,0,0,0,0,0,1,0,1,0,0,0,1,0,0,0,1,0,0,0,0,0,0,0,1,0,0,1,0,0,0,0,0,0,1,0,0,0,0,0,0,1,0,0,0,0,0,0,0,0,0,1,1,1,1,0,0,0,0,0,1,0,0,0,0,1,0,0,0,0,1,1,1,1,0,0,0,0,0,0,0,0,0,1,0,1,0,0,0,0,0,0,0,0,0,0,0,0,0,0,0,0,1,0,0,0,0,0,0,0,0,0,0,0,0,0,0,1,0,1,0,0,0,1,0,0,0,0,0,0,0,0,0,0,0,1,0,0,0,1,1,0,0,0,1,0,0,1,1,0,0,0,1,0,1,0,0,0,1,0,0,0,0,0,0,1,0,0,0,0,0,0,0,0,0,0,0,0,0,0,0,1,1,0,0,0,0,0,1,0,0,0,0,0,0,0,0,0,0,0,0,0,0,0,0,0,0,0,0,0,0,0,0,0,0,0,0,0,0,0,1,0,0,0,0,0,0,0,0,0,1,1,1,1,0,0,0,1,1,1,1,0,0,0,1,0,0,0,0,0,0,0,0,1,0,0,0,1,0,0,1,1,0,1,1,0,0,0,0,1,0,1,0,1,0,0,0,0,0,0,1,0,1,1,1,0,1,1,0,0,1,0,0,1,0,0,1,1,0,1,0,1,0,0,0,0,0,0,0,0,0,1,1,1,1,0,0,0,0,0,0,0,0,0,0,0,0,1,0,1,1,1,1,0,0,0,0,0,0,0,0,0,0,0,0,0,0,0,0,0,1,0,0,1,0,1,1,0,0,0,0,1,0,1,1,0,0,0,1,0,0,0,0,0,0,0,0,1,0,0,0,0,0,1,0,0,0,0,1,0,0,0,0,1,0,0,0,0,0,0,0,1,0,0,0,1,0,0,0,0,0,0,0,0,0,0,1,0,1,0,1,0,0,0,0,0,0,0,0,0,0,0,0,0,0,0,0,0,0,0,0,0,0,0,0,0,0,0,0,0,0,0,0,0,0,0,1,0,0,0,0,0,0,1,1,1,0,0,0,0,0,0,0,0,0,0,0,0,0,0,0,0,0,0,0,0,0,0,0,0,0,0,0,1,0,0,0,0,1,0,1,1,0,0,0,0,1,0,0,0,0,0,0,0,0,1,1,0,0,0,0,0,0,1,1,0,0,1,1,1,0,0,0,1,1,0,0,0,0,0,1,0,1,0,0,0,0,0,1,0,0,0,0,0,0,0,0,0,0,1,0,0,0,0,0,0,0,0,0,1,0,1,1,0,0,0,0,1,0,0,0,0,0,0,1,0,0,0,1,1,0,0,1,0,1,0,0,0,0,0,0,0,0,0,0,0,0,0,0,0,0,0,0,0,0,0,0,0,0,0,1,0,0,0,0,0,0,0,0,0,0,0,0,0,0,0,0,0,0,1,1,0,0,0,0,1,1,0,0,0,0,1,0,0,0,0,1,1,0,0,0,0,0,0,0,0,0,0,0,0,0,1,1,0,0,0,0,0,0,0,0,0,0,0,0,0,0,0,0,1,0,0,0,0,0,0,1,0,0,0,0,0,0,0,0,0,0,0,0,0,0,0,0,0,0,0,0,0,0,0,0,0,0,0,0,0,0,0,0,0,0,0,0,0,0,0,0,0,0,0,0,0,0,0,0,0,0,0,0,0,0,0,0,0,1,0,0,1,0,0,0,0,1,1,0,0,1,1,1,1,0,0,0,1,0,0,0,1,1,0,1,0,0,0,0,0,1,0,0,1,1,0,0,0,0,0,1,1,1,0,1,0,0,0,0,0,0,0,1,1,1,1,0,0,0,0,1,0,0,0,0,0,0,0,0,0,0,0,1,0,0,0,0,0,0,0,0,0,0,0,1,1,0,0,0,0,0,0,0,0,0,1,0,1,0,0,0,1,1,0,0,0,0,1,1,1,0,0,0,0,1,1,0,0,1,1,0,1,0,0,0,1,1,0,1,1,1,1,0,0,0,0,0,1,1,1,1,1,1,0,1,1,1,1,1,0,0,1,0,1,1,0,0,0,1,0,0,0,0,0,0,0,0,0,0,0,0,0,0,0,0,0,0,1,0,0,0,0,1,1,0,0,0,1,0,0,0,0,0,0,0,0,1,0,0,0,0,1,0,0,0,0,0,0,0,0,0,0,0,0,0,0,0,0,0,0,0,0,0,0,0,0,0,0,1,0,0,0,0,0,0,0,0,0,0,0,0,1,0,0,0,0,0,0,1,0,0,0,0,0,0,0,0,0,0,0,0,0,0,0,0,0,0,1,1,1,0,1,0,0,0,1,0,0,0,0,0,0,1,1,0,0,1,1,0,0,0,1,1,1,1,1,0,0,1,1,1,0,1,0,1,1,0,0,0,1,0,0,0,0,0,0,0,0,0,0,0,0,1,1,0,0,1,1,1,1,0,0,0,1,0,0,1,0,0,1,0,0,0,0,1,0,0,0,0,0,0,0,0,1,0,0,1,0,0,0,0,1,0,0,0,0,1,0,0,0,1,0,1,0,0,0,0,0,0,0,0,0,0,0,0,0,0,0,0,0,0,0,1,0,0,0,0,0,0,0,0,0,1,0,0,0,0,1,0,0,0,1,0,0,0,0,1,1,0,0,0,0,0,0,0,0,0,1,0,0,0,0,0,0,0,0,0,0,0,0,1,0,0,0,0,0,0,0,0,0,0,0,0,1,0,0,0,0,0,0,0,0,0,0,1,1,1,1,0,1,0,0,1,0,0,0,0,0,1,0,0,0,1,1,0,0,0,0,0,0,0,1,0,0,0,0,0,0,1,0,0,1,0,0,0,0,0,0,0,0,0,0,0,0,0,1,1,1,0,0,1,1,1,0,0,1,1,0,0,1,0,0,0,0,0,0,0,0,0,0,0,0,0,0,1,0,0,0,0,0,0,0,0,0,0,0,1,1,1,0,0,1,0,0,0,1,0,0,0,0,1,0,1,1,1,1,0,1,1,0,0,0,0,1,1,1,1,1,1,1,0,1,0,0,1,1,0,0,1,1,1,0,1,1,0,1,1,0,1,0,0,1,1,0,1,0,1,0,1,1,1,0,1,0,0,1,1,0,0,1,1,1,0,0,0,1,0,0,1,0,0,1,1,1,1,1,0,0,0,1,1,1,1,1,1,0,1,1,1,1,0,1,1,1,1,1,0,0,0,0,0,0,0,0,1,0,0,1,0,1,1,0,0,1,1,1,0,1,0,1,0,1,1,0,0,0,0,1,1,0,0,1,1,0,0,0,0,0,1,1,0,0,1,1,0,0,0,0,1,1,0,0,1,0,0,0,0,0,0,0,0,0,1,1,1,0,0,0,0,0,0,0,0,1,0,1,0,0,0,0,0,0,0,1,1,0,1,0,1,0,0,0,0,0,0,0,0,0,0,0,0,0,0,1,0,0,0,0,1,1,1,1,1,0,0,0,1,1,1,0,1,1,0,0,0,0,1,1,1,1,1,0,0,0,0,0,0,1,1,0,0,1,0,0,0,0,0,1,0,0,0,0,0,0,0,0,0,0,0,0,0,0,0,0,0,0,0,0,0,0,0,1,0,1,1,1,1,0,1,1,0,0,0,0,0,0,1,0,0,1,1,0,0,0,0,1,1,1,0,0,0,1,0,0,0,0,0,0,0,1,0,0,0,1,0,0,0,0,0,0,1,0,0,0,0,0,0,0,0,0,1,0,1,0,0,0,0,0,0,0,0,0,0,0,0,0,0,1,0,0,0,1,1,1,1,0,1,0,0,0,1,1,0,0,0,0,0,1,1,0,0,0,1,0,1,1,0,0,0,1,0,0,1,1,0,1,0,0,0,0,0,1,0,0,0,0,0,0,1,0,0,0,0,0,0,0,0,0,0,0,1,0,0,0,0,0,0,0,0,0,0,0,0,0,1,0,0,0,0,0,0,0,0,1,0,0,1,1,0,0,1,1,0,0,0,1,0,1,0,1,0,1,0,0,0,0,0,0,0,1,1,0,0,0,0,0,0,0,0,0,0,0,0,0,0,0,0,0,0,0,0,0,0,1,0,0,0,0,0,0,0,0,0,0,0,0,0,0,0,0,1,0,0,1,0,0,0,0,0,0,0,0,0,0,0,0,0,0,0,0,0,1,1,0,1,0,0,0,0,0,1,0,0,0,1,0,0,0,1,0,0,1,0,1,0,0,0,0,0,0,0,0,0,0,1,0,0,0,0,0,1,0,0,0,0,0,0,0,1,1,1,0,0,1,1,1,0,0,1,1,0,1,1,0,0,0,0,0,0,1,0,0,1,0,0,1,1,0,0,0,0,1,1,0,0,0,1,0,0,0,1,1,0,0,0,1,0,0,0,0,0,0,0,0,1,0,0,0,0,1,0,0,0,0,0,0,1,1,0,0,0,1,0,0,0,0,0,0,0,0,0,0,0,0,1,1,1,0,0,1,1,1,1,1,0,0,0,0,0,0,1,0,0,0,0,0,0,1,0,0,0,0,0,0,0,0,0,0,1,0,0,0,0,0,1,1,0,1,1,1,0,0,0,0,0,0,1,0,0,0,0,0,0,0,0,0,0,1,0,0,0,1,0,0,0,0,0,0,0,1,0,1,0,1,0,0,0,1,0,0,0,0,0,0,0,0,0,0,0,0,0,0,0,1,1,1,0,1,0,1,0,0,0,0,1,1,0,0,0,1,0,0,0,0,0,0,0,0,0,0,0,1,0,0,0,1,0,0,1,1,0,0,0,0,0,0,0,0,0,0,0,1,0,0,1,0,0,0,0,0,0,0,0,0,0,0,0,1,0,0,0,0,0,0,0,0,0,0,0,0,0,0,0,0,0,0,0,0,1,0,0,0,0,0,0,0,0,0,0,0,0,0,0,0,0,0,0,1,0,0,0,0,0,0,0,1,0,1,0,0,1,1,0,0,0,0,1,0,0,0,0,0,0,0,0,0,1,0,0,0,0,0,0,1,1,1,0,1,0,0,0,0,0,0,0,0,0,0,0,0,0,0,0,0,0,0,0,0,0,0,0,0,0,0,1,0,1,0,0,0,0,1,1,1,0,0,0,0,1,1,1,0,1,0,0,0,1,0,0,0,1,0,0,0,0,0,0,0,1,0,0,0,0,0,0,0,0,0,0,0,0,0,0,1,0,0,0,0,0,0,0,0,1,0,0,0,0,0,0,0,0,0,0,0,0,0,0,0,0,0,0,0,0,0,0,0,0,1,0,0,0,0,0,0,1,0,0,0,0,1,0,0,0,1,0,1,0,1,1,1,0,0,1,0,0,1,0,0,0,0,0,0,0,1,0,0,0,1,1,0,0,0,0,0,0,0,0,0,0,0,1,1,0,1,1,0,0,1,0,0,0,1,1,0,0,0,0,0,0,0,0,0,0,0,0,0,1,0,0,1,1,1,1,1,1,1,1,1,0,1,1,1,1,0,1,0,1,1,1,1,1,1,0,0,1,0,0,1,0,0,0,0,0,0,0,0,0,0,0,0,1,0,0,1,0,0,0,0,0,0,0,0,0,0,0,1,0,0,1,0,0,0,0,0,0,0,0,0,0,0,0,0,0,0,0,0,0,0,1,1,0,0,0,0,0,0,0,0,0,0,0,0,0,0,1,0,0,1,1,0,0,1,0,0,0,0,0,0,0,0,0,0,0,0,0,0,0,0,0,0,1,0,0,1,0,1,0,0,0,0,0,0,0,0,0,0,0,0,0,0,0,0,0,0,1,1,0,0,0,0,0,1,0,0,0,0,0,0,1,0,0,1,0,1,0,0,1,0,0,0,0,1,0,1,0,0,0,0,0,0,0,0,0,1,1,1,1,1,1,1,0,0,1,1,0,0,1,1,0,1,1,1,0,0,0,1,1,0,0,0,0,0,1,1,0,0,1,0,0,0,1,0,1,1,0,0,0,0,1,0,0,0,0,0,0,0,0,0,0,0,1,0,0,0,0,0,0,0,0,0,0,0,0,1,0,1,1,0,0,0,0,0,0,0,0,0,0,0,0,0,0,0,0,0,0,0,0,0,0,0,0,0,0,0,0,1,1,1,0,1,1,0,1,1,0,0,0,0,0,0,0,0,0,0,0,0,0,0,0,0,0,0,0,0,0,0,0,0,0,0,0,0,0,0,0,0,0,0,0,0,0,0,0,0,0,0,0,0,0,0,0,0,0,0,0,0,0,0,0,0,0,1,0,0,0,0,0,1,0,0,0,0,0,1,0,0,0,0,1,0,0,0,1,1,0,1,0,0,0,0,0,0,1,0,1,0,0,1,1,1,1,1,1,0,0,0,0,0,1,0,0,0,1,0,0,0,0,0,0,0,0,1,0,0,0,0,0,0,0,0,0,1,0,1,0,0,0,0,0,0,0,0,1,1,1,1,0,1,0,1,0,1,0,0,1,0,0,0,0,0,0,1,0,0,1,0,1,0,0,1,1,0,1,0,0,0,1,0,0,1,1,0,0,0,0,0,0,0,1,0,0,0,0,0,0,0,0,0,0,0,0,0,0,0,1,0,0,0,0,0,0,0,0,0,1,0,1,1,0,0,0,0,0,0,0,0,0,0,0,0,0,0,0,1,0,0,0,1,0,0,1,1,1,1,0,0,0,0,0,0,0,0,0,0,0,0,0,0,0,0,0,0,1,1,0,1,0,0,0,1,1,1,1,0,0,0,0,1,1,1,0,0,1,1,0,0,1,0,1,0,0,0,0,0,1,0,0,0,0,0,0,0,0,0,0,0,0,0,0,0,0,0,0,0,0,0,1,0,0,1,0,0,0,0,0,0,0,0,0,0,0,0,0,0,0,0,0,0,1,1,0,0,0,0,0,0,0,0,1,0,0,0,0,0,0,1,1,0,1,0,1,1,1,1,0,0,0,0,0,0,0,0,0,0,0,0,0,0,1,0,0,0,0,0,0,0,1,0,0,0,0,0,0,1,0,1,0,0,0,0,0,0,0,0,0,1,1,1,1,1,1,0,0,0,1,0,1,0,0,1,1,0,0,0,0,0,0,0,0,0,0,0,0,0,0,0,0,0,0,0,0,0,0,1,0,0,1,0,0,0,0,0,0,0,0,0,0,0,0,0,0,0,0,0,0,0,0,0,1,1,0,0,0,0,0,1,0,0,0,0,0,0,0,0,0,1,0,1,0,0,0,0,0,0,0,0,0,0,0,0,0,0,0,0,0,0,1,1,0,0,0,0,0,0,0,0,0,0,1,0,0,0,0,0,0,1,0,1,0,0,1,0,0,0,1,0,0,0,1,0,0,0,0,0,0,1,0,0,1,0,0,0,0,0,0,0,0,0,1,0,0,0,1,0,0,0,0,0,0,0,0,0,0,0,0,0,0,0,1,0,0,0,0,0,0,0,0,0,0,1,0,0,0,0,0,0,0,0,0,0,0,0,0,0,0,0,0,1,1,0,1,0,0,0,0,0,0,1,1,0,0,0,0,0,0,1,1,0,0,0,0,1,1,1,0,0,0,0,0,0,0,0,0,0,0,0,1,0,0,0,1,0,1,1,0,1,0,0,0,0,0,0,0,0,0,0,0,0,0,0,0,0,0,0,0,0,1,0,0,0,0,0,1,0,0,0,0,0,0,1,0,0,0,0,0,0,0,0,0,0,1,0,0,0,1,0,0,1,0,0,1,0,0,0,0,1,0,0,0,0,1,1,1,0,0,0,0,0,0,0,0,0,1,1,0,0,0,0,0,0,0,0,0,0,0,0,0,0,0,0,0,0,0,0,0,0,1,1,0,0,0,0,0,0,0,1,0,0,0,1,1,0,0,0,0,0,0,0,0,0,0,0,1,0,1,0,0,1,0,0,0,0,0,1,0,0,0,0,0,0,0,0,0,0,0,0,0,0,0,0,0,0,0,0,0,0,0,0,0,0,0,0,0,0,0,0,0,0,0,0,0,0,0,1,0,0,0,0,1,1,0,0,0,0,1,0,1,0,0,0,1,1,0,1,0,0,0,0,0,0,1,0,0,0,0,0,1,0,0,0,0,0,0,0,0,0,0,0,0,0,0,0,0,0,0,1,0,0,0,0,0,1,0,1,0,1,1,0,0,0,0,0,0,0,1,0,1,1,1,1,0,0,0,1,1,0,1,1,0,0,0,0,1,0,1,0,0,1,0,0,0,1,0,1,0,0,0,1,1,0,0,0,0,0,0,0,0,0,0,0,0,0,0,0,0,0,0,0,0,0,0,0,0,0,0,0,0,1,0,0,0,0,1,0,0,0,0,0,0,0,0,0,0,0,1,0,0,0,1,0,0,0,1,0,0,0,0,0,0,0,1,0,0,0,0,1,0,0,0,0,1,0,0,1,1,0,0,0,1,0,0,0,0,0,0,0,0,0,0,1,1,1,1,0,1,1,1,1,1,1,1,1,0,1,1,1,0,1,1,1,0,1,1,0,0,0,0,0,0,0,1,1,0,0,0,0,0,0,0,0,1,0,1,0,0,0,0,0,0,0,1,1,0,1,0,0,0,1,1,1,0,0,1,0,0,1,1,1,0,0,0,1,1,0,0,0,0,0,0,0,0,0,1,1,0,1,0,0,0,0,0,1,1,0,0,1,1,0,0,1,0,1,0,0,1,1,1,0,0,1,0,1,1,1,0,0,0,0,0,0,0,0,1,1,0,0,0,1,0,0,0,0,1,0,0,0,0,0,0,0,0,0,0,1,0,0,0,0,0,0,0,1,1,1,1,1
Aerobe_Acinetobacter_baumannii_AB0057,1,0,0,1,1,1,0,0,0,0,0,0,1,1,1,1,1,1,1,0,0,0,1,0,1,0,1,0,1,1,0,1,1,1,1,0,1,0,0,0,1,1,1,1,1,1,1,0,1,1,1,0,0,0,0,0,0,0,0,0,0,0,0,0,0,0,0,0,1,1,1,1,0,0,0,0,1,1,0,1,0,1,0,1,0,1,0,1,1,1,1,1,1,1,1,1,1,1,1,1,1,1,1,1,1,1,1,1,1,1,1,1,0,0,1,1,0,0,0,1,0,0,0,0,0,1,0,1,1,1,1,0,1,1,0,1,1,1,1,1,1,1,0,1,0,1,1,0,0,1,1,0,0,0,1,0,1,0,0,0,1,0,1,1,1,1,1,0,0,1,1,1,1,0,0,0,1,1,1,1,1,1,1,1,1,0,0,0,1,0,1,0,0,0,0,0,1,1,1,1,1,1,1,1,1,1,0,0,0,1,1,1,0,0,0,0,0,1,1,0,0,0,1,0,1,0,0,1,0,0,0,0,1,0,1,0,1,0,0,0,1,0,0,0,0,1,0,0,1,0,0,0,0,0,1,0,1,0,0,0,1,0,0,0,0,0,0,1,0,1,0,0,1,0,1,0,0,0,0,1,0,0,0,0,0,0,0,1,0,0,1,1,1,0,1,0,1,1,0,0,0,0,1,1,1,1,1,1,0,0,0,1,0,1,1,1,1,1,1,1,0,0,0,1,0,1,0,0,1,1,1,0,0,0,1,0,1,1,1,1,0,0,1,0,0,1,1,0,1,0,0,0,0,0,0,1,0,0,0,1,0,0,0,0,0,0,0,1,1,1,1,1,1,1,0,1,1,0,1,0,0,0,0,1,0,0,1,0,1,1,1,1,1,1,0,1,1,1,1,1,1,1,1,1,1,1,1,1,0,1,0,1,0,0,1,0,1,1,1,1,1,1,0,1,0,1,1,1,1,1,1,0,0,0,0,1,1,0,1,0,0,1,0,0,0,0,0,0,0,0,0,0,1,0,0,0,1,1,0,0,0,0,0,0,0,0,1,0,0,1,0,0,1,0,0,0,0,1,1,0,1,0,0,1,0,0,0,0,0,0,0,0,0,0,0,0,0,0,0,0,1,0,0,1,1,0,1,0,1,1,1,1,0,0,0,0,1,1,1,1,1,0,1,1,1,0,0,0,0,0,0,1,0,0,1,0,0,0,1,1,0,0,0,0,0,0,0,0,0,0,0,1,0,0,1,0,0,1,0,0,0,0,0,0,0,1,0,1,0,1,0,0,0,1,1,1,1,1,0,1,0,1,1,1,1,1,1,0,1,0,0,0,1,0,0,0,1,1,1,1,1,0,1,0,0,0,0,0,1,0,0,0,1,1,0,0,0,1,0,0,0,0,0,0,0,0,0,0,0,0,0,0,0,0,0,0,0,0,0,0,1,1,0,1,0,0,0,1,0,0,0,0,0,0,0,0,1,0,0,0,1,0,1,1,1,1,1,0,0,0,1,1,0,0,0,1,0,0,0,1,1,0,1,1,0,0,0,0,0,0,0,1,0,1,1,0,1,1,1,0,1,1,1,0,0,1,1,0,0,0,0,0,0,1,0,1,0,0,0,0,0,0,0,1,0,0,1,0,0,0,0,1,1,0,1,0,0,1,1,1,0,0,1,1,0,0,1,1,1,0,0,0,0,1,0,0,1,0,0,0,0,0,0,0,0,1,0,1,1,1,0,0,0,1,1,1,0,0,0,0,0,0,0,0,0,0,0,0,0,0,0,0,0,1,1,0,1,1,1,1,0,1,1,0,0,0,0,1,1,0,0,0,0,1,1,1,0,1,0,0,1,0,0,0,0,0,0,0,0,1,0,0,0,0,1,1,1,0,0,0,1,0,0,0,1,0,1,0,0,0,0,0,0,0,0,0,0,0,0,0,0,0,0,0,0,0,1,1,0,0,0,1,0,0,1,1,0,1,0,1,0,0,1,1,1,1,0,0,0,0,1,0,0,1,0,0,1,0,0,0,1,0,0,0,0,1,0,0,0,0,0,0,0,1,1,0,1,1,0,1,1,1,1,0,1,0,0,1,1,0,1,0,0,0,0,1,1,0,0,1,1,1,0,0,1,0,0,0,0,1,0,0,0,0,0,0,0,0,0,0,0,0,0,0,0,0,0,1,1,0,0,1,0,0,0,0,0,0,1,0,0,0,0,0,0,0,0,0,1,1,1,0,0,0,0,0,1,1,1,1,0,0,0,0,0,0,1,0,1,0,0,1,0,0,0,0,0,1,1,0,0,0,1,1,0,0,0,0,1,1,0,0,1,0,1,0,1,0,0,0,0,0,0,0,0,0,1,1,1,0,0,0,1,0,1,0,0,0,1,0,1,0,0,0,1,0,1,1,0,0,0,0,0,1,0,0,0,0,0,0,0,1,0,0,0,0,0,1,0,0,0,0,0,0,0,0,0,0,0,0,0,0,0,0,0,0,0,1,0,0,0,0,0,0,0,0,0,0,0,1,0,0,1,1,0,0,0,0,1,0,1,0,0,1,0,0,0,0,0,0,0,0,1,0,0,0,1,0,1,0,0,1,0,0,0,1,0,1,0,0,0,0,0,0,0,1,0,0,0,0,0,0,0,0,1,0,0,0,0,0,0,1,0,1,0,0,1,0,0,0,0,0,0,0,0,1,1,0,0,0,0,0,0,0,0,0,0,1,1,0,0,0,1,0,0,0,0,1,0,0,1,0,0,0,1,1,0,0,0,0,0,0,1,0,0,0,0,0,0,0,0,0,1,1,1,1,0,0,1,0,0,0,0,0,0,1,0,0,0,0,1,0,0,0,0,0,0,0,0,0,0,0,0,0,0,0,0,0,0,0,1,0,0,0,0,1,1,0,0,0,0,1,0,0,1,0,0,1,0,0,1,0,1,0,0,0,1,1,0,1,0,1,1,1,0,1,0,0,0,1,0,1,1,1,1,0,1,0,0,0,0,0,0,0,0,1,1,1,0,1,0,0,0,0,0,0,1,1,1,1,1,0,0,1,1,0,0,0,0,0,0,0,1,1,0,0,0,0,0,0,0,0,0,1,0,1,1,0,0,0,1,0,0,0,1,0,0,0,0,0,1,0,0,1,1,1,1,1,0,0,0,0,0,0,0,1,0,0,0,0,0,0,0,0,0,0,1,0,0,0,0,0,0,0,0,0,1,1,0,0,0,0,1,0,0,0,0,0,0,0,1,0,1,0,0,0,0,0,0,0,0,0,0,0,0,1,0,0,0,0,0,0,0,0,0,0,0,0,1,1,1,0,0,0,0,1,0,0,1,1,1,0,1,0,0,0,0,0,0,0,0,0,0,0,1,0,0,1,0,0,0,0,0,0,0,0,0,0,1,1,1,1,0,0,0,0,0,0,0,0,0,0,0,1,1,0,0,1,1,1,0,0,1,0,0,0,1,1,0,0,0,0,0,0,0,0,1,0,0,0,0,0,0,0,0,1,0,1,1,1,0,1,1,0,1,1,1,0,0,0,1,0,0,0,1,0,0,0,1,1,0,0,1,1,0,0,1,0,0,1,1,1,0,0,1,0,1,0,0,1,0,1,0,0,0,1,0,1,0,0,0,0,0,0,1,0,0,1,0,1,0,0,0,0,0,0,0,0,0,1,1,0,0,0,0,0,1,0,0,0,1,0,0,0,1,1,1,0,0,0,0,0,0,0,0,0,1,1,1,0,0,1,0,0,0,0,0,0,0,0,1,0,0,0,1,1,1,0,1,1,1,0,1,0,0,0,0,0,0,1,0,1,0,0,1,1,0,0,0,0,1,1,1,0,1,0,0,0,0,1,1,0,1,1,1,0,0,0,0,1,1,1,1,1,0,0,1,1,0,1,0,0,0,1,0,1,1,0,1,0,0,0,1,1,1,0,0,0,0,0,0,1,0,0,1,0,0,0,1,0,0,0,0,0,1,0,1,0,0,0,0,0,1,1,0,0,0,0,0,0,0,1,0,0,1,1,1,1,1,1,0,0,0,0,1,0,0,0,0,0,1,0,1,1,1,1,0,0,0,0,1,0,1,1,1,0,0,0,0,0,0,1,0,0,1,0,1,0,0,0,0,0,0,0,0,1,0,0,0,0,0,0,0,0,0,0,0,0,1,1,0,0,1,0,0,0,0,0,0,0,1,1,0,0,0,0,0,0,0,0,0,0,0,0,0,0,0,1,1,1,0,0,0,0,1,0,0,1,1,1,1,0,0,1,1,1,1,0,0,0,0,0,1,0,1,1,1,1,0,1,1,1,1,0,0,0,1,0,0,1,1,0,0,0,0,1,0,0,1,0,1,0,0,1,0,0,0,0,0,1,1,1,1,1,0,1,0,0,1,0,0,0,0,0,0,1,0,1,1,0,0,1,0,0,0,0,1,1,1,1,0,1,0,0,0,1,1,1,0,0,1,0,0,1,1,0,0,0,1,0,0,1,0,0,0,0,0,1,0,1,1,1,0,1,1,0,1,0,1,0,0,1,0,0,1,0,1,0,1,1,1,0,0,0,0,0,0,0,0,1,0,0,0,0,0,1,0,0,0,0,1,0,0,1,0,0,0,1,0,1,0,1,0,0,0,0,1,0,1,1,0,0,1,1,1,0,1,1,1,1,1,0,1,0,0,0,0,1,0,0,0,0,0,0,0,1,1,0,0,1,0,0,1,0,0,1,1,1,0,1,1,0,0,1,1,1,0,1,1,1,0,0,0,1,0,0,0,0,0,0,1,1,0,0,1,1,0,0,0,0,0,0,0,0,0,1,1,0,0,0,0,0,0,1,1,1,0,0,1,1,1,0,0,1,0,1,1,1,1,1,1,0,1,0,1,1,1,1,1,1,1,1,0,0,0,1,1,0,0,0,1,1,0,0,0,1,0,0,0,0,1,1,1,0,0,0,0,0,0,0,0,0,0,1,0,1,1,1,1,0,0,0,1,1,0,0,1,0,0,1,0,0,1,0,0,0,0,0,0,1,0,1,0,1,0,0,0,0,0,1,0,0,0,0,1,0,0,0,0,1,0,0,0,0,0,0,0,0,1,0,0,0,1,0,0,0,1,0,0,0,1,1,0,1,0,0,1,0,0,0,0,0,0,1,0,0,0,1,1,1,0,0,0,0,0,0,1,0,0,0,0,1,0,0,0,1,1,0,0,0,1,0,0,0,0,0,0,0,1,0,0,0,1,0,0,0,0,0,0,0,1,0,0,1,0,0,0,0,0,0,0,1,0,0,0,0,0,0,0,0,0,0,0,0,0,0,0,0,0,0,0,0,0,0,0,0,1,1,0,0,0,0,1,0,0,0,0,1,0,1,0,1,0,0,1,0,0,0,0,1,0,0,0,1,1,0,0,1,0,0,1,0,1,1,0,0,0,0,0,1,0,0,1,0,1,0,0,1,0,0,0,0,0,1,0,1,0,0,0,1,0,1,0,0,0,0,1,0,0,0,1,0,0,0,1,0,1,0,1,1,0,0,0,1,0,0,1,0,0,1,0,0,0,1,1,0,0,1,0,0,0,1,1,0,0,1,1,1,0,0,1,1,0,1,0,0,0,0,0,0,0,0,1,1,1,0,0,0,0,0,0,0,0,0,1,1,1,0,0,1,0,1,0,0,1,0,1,0,0,0,0,0,1,0,0,0,0,0,0,0,0,0,0,0,0,0,0,1,1,0,1,0,0,0,0,0,0,0,0,0,0,1,0,0,0,0,0,0,0,0,0,1,0,0,1,0,0,0,0,0,0,0,0,0,0,1,1,0,0,0,1,0,1,0,0,1,1,0,0,0,1,1,1,1,0,1,1,0,0,1,0,1,0,1,0,0,0,0,1,0,1,0,0,0,0,1,0,0,0,0,0,0,1,0,0,0,0,0,0,0,0,0,1,1,0,0,0,0,1,1,0,0,0,0,0,1,0,0,0,0,0,0,0,1,0,1,0,1,0,1,1,0,0,0,0,0,0,0,1,0,0,0,0,0,1,0,0,0,1,1,0,0,0,0,0,0,0,0,0,0,1,0,0,0,0,0,0,0,1,0,0,0,0,0,0,0,0,0,0,0,1,0,0,0,1,0,0,1,0,1,0,0,0,0,0,1,1,0,0,1,1,0,0,0,1,0,0,0,1,0,0,0,0,0,0,0,0,1,0,0,0,0,0,0,0,0,0,0,0,0,0,0,1,0,0,0,0,1,0,0,1,0,0,0,0,0,0,0,1,0,1,0,0,0,0,0,1,0,0,0,0,0,0,0,0,0,0,0,0,1,1,1,0,1,1,0,0,0,1,0,1,0,0,0,1,1,0,0,0,0,0,1,0,0,0,0,0,0,0,0,1,1,0,1,0,1,0,0,0,0,0,0,0,1,1,0,0,1,0,1,0,0,0,0,0,0,0,1,0,0,0,0,0,1,0,0,1,0,0,0,0,0,1,0,0,0,0,0,0,1,0,0,0,0,1,0,0,0,0,0,0,0,0,0,0,0,0,0,0,0,0,1,0,1,0,0,0,0,1,0,0,0,0,0,0,1,0,1,1,0,0,0,1,0,0,0,0,1,1,0,0,0,0,0,0,0,0,0,0,1,1,0,0,0,0,0,0,0,0,0,0,1,0,0,0,1,0,1,0,0,0,0,0,0,0,0,1,0,0,0,0,0,0,0,0,0,1,0,0,0,0,0,0,0,0,0,0,1,0,0,0,0,0,0,0,0,0,0,0,0,0,0,0,0,0,0,1,0,0,0,0,0,0,0,0,1,0,1,0,0,0,0,0,0,0,0,0,1,0,0,0,0,0,0,1,0,1,1,0,0,0,1,0,0,0,1,1,0,0,1,0,1,0,1,0,0,1,0,0,0,0,0,0,0,0,0,0,0,0,0,0,1,0,0,0,0,0,0,0,1,0,1,0,1,0,0,0,0,0,0,0,0,1,1,1,0,1,0,1,0,0,0,0,1,1,1,1,1,0,1,0,0,1,0,0,0,0,0,0,1,1,1,0,1,0,1,0,0,1,0,0,1,1,0,1,0,1,0,0,0,0,0,1,0,0,0,0,1,0,0,0,1,0,0,0,0,0,1,0,1,1,0,1,0,1,0,0,0,0,0,0,0,0,0,0,1,0,1,0,0,0,0,1,0,0,0,0,1,0,1,0,1,0,0,0,0,1,1,1,0,0,0,0,0,0,0,0,0,0,1,1,0,1,1,0,0,1,0,1,0,0,1,0,1,1,0,0,0,0,0,0,0,0,0,0,0,0,0,0,0,0,1,0,0,0,0,1,1,0,0,0,1,0,1,0,1,1,0,0,0,0,0,0,1,0,0,1,0,1,1,1,0,1,1,1,1,1,0,0,1,0,1,0,1,1,1,0,1,0,1,0,0,0,0,1,0,0,0,1,1,1,0,0,0,0,0,1,0,1,0,0,0,1,0,0,0,1,0,0,0,0,0,0,0,0,1,1,0,0,0,0,0,0,0,1,0,0,1,0,0,1,0,1,1,1,1,1,1,1,0,0,1,0,0,0,0,0,0,0,0,1,1,1,0,0,1,0,1,0,0,0,1,0,0,1,0,0,1,0,0,1,0,0,0,0,0,0,0,0,0,1,0,0,0,0,0,0,1,0,0,0,0,1,0,0,1,0,0,0,0,0,0,1,0,0,0,0,0,0,0,0,0,0,0,1,1,1,0,0,0,0,0,0,0,1,1,0,0,0,0,0,1,1,0,0,0,0,0,0,1,0,0,0,0,0,0,1,0,0,0,0,0,0,1,0,0,0,0,0,0,0,0,0,0,0,0,0,1,0,0,0,0,0,0,0,0,1,1,0,0,0,0,1,0,0,0,0,0,0,1,0,0,0,1,0,0,0,0,0,0,1,1,1,1,0,0,1,0,0,1,0,0,0,0,0,0,0,0,0,0,1,0,0,0,0,0,0,0,0,0,0,0,0,1,0,0,0,0,0,0,0,0,0,1,0,0,0,0,0,0,0,0,1,0,0,0,0,0,1,0,1,0,0,0,0,0,0,0,0,0,0,0,0,0,0,0,0,1,0,0,0,0,1,0,0,1,0,1,1,0,0,1,0,0,0,0,0,1,0,0,1,0,0,0,0,1,1,0,0,0,0,1,0,0,0,0,0,0,0,0,0,0,1,0,0,0,0,0,0,0,0,0,0,0,0,0,1,0,0,0,1,0,1,0,0,0,0,0,0,1,0,1,1,1,0,0,0,0,0,0,0,0,0,0,0,0,0,0,0,0,0,0,1,0,0,0,1,1,0,0,0,0,0,0,0,0,0,0,0,1,0,0,0,1,0,0,1,0,0,0,0,0,0,0,0,0,0,1,0,0,0,1,1,1,0,1,0,0,1,0,1,0,0,0,1,0,0,0,0,0,0,0,0,1,0,0,0,0,0,0,0,0,0,0,1,0,0,0,0,0,0,1,0,0,0,0,1,1,1,1,1,0,0,0,1,0,0,0,0,0,0,0,0,0,1,1,0,0,1,0,0,0,0,0,0,0,1,0,0,0,0,0,0,0,1,0,1,0,0,1,1,0,1,0,1,0,0,0,1,0,0,0,0,0,0,1,0,0,0,0,0,1,0,1,0,0,0,0,0,0,0,0,0,1,0,1,0,1,0,0,0,0,1,0,0,0,0,0,0,1,0,0,1,0,0,0,0,1,0,0,0,0,0,1,0,1,0,1,1,1,1,0,1,0,0,1,0,0,0,0,0,0,0,0,0,1,0,0,0,0,0,0,0,0,1,0,0,0,0,0,0,0,1,1,0,1,0,0,1,0,0,1,0,0,0,0,0,0,0,1,0,0,0,0,1,1,0,0,1,0,1,0,1,0,0,0,0,0,0,1,0,0,0,0,0,0,1,0,0,1,1,1,0,0,0,1,0,1,0,0,0,0,0,0,0,0,0,0,0,0,0,0,0,0,0,1,0,0,0,0,0,0,0,0,1,0,1,0,0,0,0,0,1,0,1,0,1,0,0,0,1,0,1,0,0,1,0,0,0,0,0,0,1,1,0,1,0,0,1,0,0,0,1,0,0,0,1,0,0,0,0,0,0,0,0,0,0,0,0,0,0,0,0,0,0,1,1,0,0,0,1,0,0,1,0,1,0,0,0,1,1,0,0,0,0,1,1,0,0,0,1,0,0,1,0,0,0,0,0,0,0,0,0,0,0,1,1,1,1,1,1,0,0,0,0,0,0,1,0,1,0,0,1,0,1,0,0,0,0,0,1,1,0,0,0,1,0,0,0,0,0,0,0,0,0,0,0,0,1,0,1,0,0,1,0,0,1,0,0,0,0,0,0,0,1,1,0,0,0,0,0,0,0,1,0,0,1,0,0,0,0,0,1,1,0,0,0,0,1,0,0,0,0,1,0,0,0,1,0,0,1,1,0,1,1,0,0,0,0,0,1,0,1,0,1,0,0,0,0,0,0,1,1,0,0,0,0,1,0,1,0,1,1,1,0,0,1,0,0,0,0,1,0,0,0,1,1,1,0,1,1,0,0,1,0,0,0,0,1,0,0,0,0,0,1,0,0,0,0,1,0,0,0,1,1,1,1,0,0,1,0,0,1,1,0,1,0,0,0,0,1,0,1,0,0,0,0,0,0,1,0,0,0,0,0,0,0,0,0,0,0,0,0,0,0,0,0,1,0,0,0,0,0,0,0,0,0,0,1,0,0,0,0,0,1,0,1,1,1,0,0,0,0,0,1,1,0,0,0,0,0,1,0,0,0,0,0,0,0,0,0,0,0,0,1,1,1,0,1,0,0,1,0,0,1,0,0,0,0,1,1,1,0,1,0,0,1,1,0,0,0,0,0,0,0,0,0,0,1,0,0,0,0,1,1,0,0,0,0,0,0,0,0,0,0,0,0,0,0,0,0,0,0,0,1,0,1,0,0,0,0,0,0,0,0,0,0,0,0,0,0,0,0,0,1,0,0,1,1,0,0,1,0,0,0,0,0,0,0,0,0,0,0,1,0,0,0,0,0,1,1,0,0,0,0,0,0,0,0,0,0,0,0,0,1,0,1,1,0,0,0,0,0,0,0,0,0,0,0,0,1,1,0,0,0,0,0,0,0,0,1,0,0,0,1,0,0,1,0,0,0,0,0,1,0,0,0,0,0,1,0,0,0,0,0,1,0,0,0,0,0,0,0,0,0,0,0,0,0,0,0,1,0,0,0,0,0,1,0,0,0,0,0,0,0,0,0,0,0,0,0,1,0,0,0,0,0,0,0,1,1,0,0,0,0,0,0,0,1,0,0,0,0,0,1,0,0,0,0,0,0,0,0,1,0,0,0,0,0,0,1,0,0,0,0,0,0,0,0,0,0,0,0,0,0,0,0,0,1,0,1,0,0,0,0,1,0,0,0,0,0,0,1,0,0,0,0,0,0,0,0,0,0,1,0,0,0,0,0,1,0,0,0,0,0,0,0,0,0,0,0,1,0,1,0,1,0,1,1,0,0,0,0,0,0,0,0,0,0,0,0,0,0,0,0,0,0,0,0,0,0,1,0,0,0,0,1,1,0,0,0,0,0,1,1,0,0,1,0,0,1,1,0,0,0,0,0,0,0,0,0,1,1,0,1,1,0,0,1,0,0,0,1,0,0,0,0,0,1,0,0,1,0,0,0,0,0,0,0,0,0,1,0,0,0,0,0,0,0,0,0,0,0,0,0,0,1,0,0,1,0,0,0,1,0,0,1,0,0,0,1,0,0,0,1,1,0,0,0,0,0,0,0,0,0,0,0,0,0,1,0,0,0,0,1,0,0,0,0,0,0,0,0,0,1,0,0,0,0,0,0,0,0,0,1,0,0,0,1,0,0,0,0,0,0,1,0,1,0,0,0,0,0,1,0,0,1,1,0,0,0,0,0,0,0,0,0,1,0,1,1,0,0,0,0,0,1,1,0,0,0,0,0,0,0,0,0,0,0,0,0,0,1,0,0,0,0,0,0,0,0,1,0,0,0,0,0,0,0,0,0,0,0,1,0,0,1,0,0,0,0,1,1,0,0,0,0,0,0,0,0,0,0,0,1,0,1,1,0,1,0,0,1,0,0,1,1,1,0,0,1,0,0,0,0,0,0,1,0,0,0,0,0,0,0,0,0,0,1,1,0,0,0,0,0,0,0,0,0,1,0,0,1,0,0,0,0,1,0,0,1,0,1,0,1,0,0,0,0,0,0,0,0,1,0,0,0,1,0,1,0,0,0,1,1,0,0,1,1,0,1,1,0,0,0,0,1,0,1,0,0,0,0,1,0,1,1,1,0,1,0,1,1,0,0,0,0,0,0,1,0,0,0,1,0,0,1,1,0,0,1,0,0,1,0,1,1,1,1,1,0,0,0,0,0,1,0,0,0,0,1,1,1,1,0,0,1,1,1,1,1,1,0,0,0,0,0,0,0,0,0,1,1,0,0,0,1,0,0,1,1,0,1,0,0,0,0,0,1,0,1,0,0,1,0,0,0,1,1,1,1,1,0,0,0,1,0,1,0,1,0,0,1,1,0,0,1,0,0,0,0,1,0,0,1,0,0,0,1,0,1,1,0,1,0,1,1,0,1,0,0,1,0,0,0,0,0,0,0,1,0,0,1,1,1,0,0,0,0,1,0,1,1,1,1,1,1,0,1,0,0,0,0,0,0,1,0,0,0,0,0,0,0,0,0,1,0,0,1,0,0,0,0,0,0,0,0,1,0,0,0,0,1,0,1,0,0,0,0,0,0,0,0,1,0,0,0,0,0,0,0,0,0,0,1,1,0,0,0,0,0,1,0,0,0,0,1,1,0,1,0,0,0,0,1,0,1,0,0,1,0,0,1,0,0,0,0,0,1,0,0,0,0,1,0,0,0,0,0,0,0,0,1,1,0,1,0,0,0,0,0,0,0,0,0,1,1,0,1,0,0,1,0,0,0,0,0,0,0,0,0,0,0,0,0,1,1,0,1,1,0,0,1,1,0,1,1,0,1,0,0,1,0,0,0,1,0,0,0,0,0,0,1,0,0,0,1,0,1,0,0,1,0,1,0,1,0,1,0,1,1,1,0,1,0,1,1,0,1,0,0,1,1,0,0,0,1,0,1,0,1,0,0,0,1,1,1,1,1,1,0,1,0,0,1,0,0,0,1,0,1,0,0,0,0,0,0,1,1,0,1,0,0,0,1,1,0,0,0,0,0,0,0,0,0,1,1,1,1,0,0,1,1,1,0,0,0,0,1,0,0,0,1,0,0,0,0,0,0,0,0,1,0,1,0,1,1,0,0,0,0,1,1,0,0,0,0,0,1,0,0,0,0,0,0,0,0,0,0,0,0,1,0,0,0,0,0,0,0,1,1,0,0,0,1,0,0,0,0,0,0,0,0,0,0,0,1,0,0,0,0,0,0,0,0,0,0,0,0,0,0,0,1,1,0,1,0,0,0,0,0,0,0,0,0,0,0,1,0,0,1,0,0,0,0,0,1,0,0,0,0,0,0,1,0,1,0,0,0,0,0,1,0,0,0,1,1,0,0,0,1,0,0,0,0,0,0,0,1,0,0,0,0,0,0,0,0,0,1,0,0,1,0,1,0,0,0,1,0,0,0,1,0,0,1,0,0,1,0,1,0,1,0,0,0,0,0,0,0,0,1,0,0,0,0,0,1,0,1,0,0,1,0,0,1,0,1,0,1,0,1,1,0,0,0,0,0,0,1,0,0,0,0,1,1,1,0,1,0,1,0,0,0,0,0,1,1,0,0,1,0,0,0,1,0,1,0,1,1,1,0,0,0,1,0,1,0,1,0,0,0,1,1,0,0,1,1,0,0,0,0,0,0,0,1,1,0,0,0,1,1,0,0,0,0,0,1,0,1,0,1,0,1,1,1,1,1,0,0,0,1,0,1,0,0,0,0,0,0,0,0,0,0,1,1,1,0,0,0,0,0,0,1,1,1,1,0,1,1,0,0,0,1,1,1,0,1,1,0,0,0,0,1,0,1,1,0,1,0,1,0,0,1,0,0,1,0,0,1,0,0,0,1,1,0,1,0,0,0,0,0,0,0,0,0,1,1,0,0,0,0,0,0,0,0,0,1,1,0,0,0,1,0,0,0,0,0,0,0,1,0,1,0,1,1,1,0,0,0,0,0,0,0,1,0,0,0,1,1,1,0,1,0,0,0,0,0,1,1,0,1,1,1,1,1,0,1,1,0,0,0,1,1,0,0,0,0,0,1,1,1,0,0,0,0,0,0,1,1,0,0,0,0,0,1,0,1,1,1,1,1,0,0,0,0,1,1,1,0,0,0,1,0,0,0,0,0,1,0,0,0,1,1,0,0,1,0,0,1,0,0,1,0,0,0,1,0,0,0,0,1,1,0,0,0,0,1,0,1,0,0,0,1,1,1,0,0,0,0,0,0,0,1,1,1,1,1,0,0,1,0,0,0,0,0,0,0,0,0,0,1,0,0,0,0,1,0,0,0,0,0,0,0,0,0,0,1,1,0,0,0,0,1,0,0,1,0,0,1,0,0,0,0,0,1,0,0,1,0,0,0,0,0,0,0,0,1,0,0,0,0,0,0,0,0,0,1,0,0,0,0,0,0,1,1,1,1,0,0,0,0,0,0,1,0,0,0,0,1,0,1,0,0,0,1,0,0,0,1,1,0,0,1,0,0,0,0,1,1,0,0,1,0,0,0,0,1,0,1,0,1,1,0,1,0,1,1,0,1,0,0,0,0,0,0,0,0,1,1,0,1,0,0,1,1,0,0,0,0,0,0,0,0,0,1,1,1,1,1,0,1,1,0,0,0,0,0,0,0,1,1,1,1,0,0,0,1,1,0,0,1,0,0,0,0,0,0,0,0,0,0,0,0,1,0,1,1,0,0,0,0,1,1,1,0,0,1,0,1,0,1,0,0,1,0,1,1,1,0,1,0,0,0,0,1,0,0,0,1,0,0,0,0,0,0,0,0,1,0,0,1,0,1,1,1,1,1,1,1,1,1,1,1,1,1,0,0,0,0,0,0,0,0,0,0,0,0,0,0,0,1,0,1,0,0,0,0,0,0,0,1,0,0,0,1,1,1,0,1,1,1,0,0,0,0,0,1,0,1,0,0,1,1,0,0,1,1,0,0,0,0,0,1,1,0,0,0,0,0,1,1,1,1,1,0,0,0,0,0,1,0,0,0,0,0,1,0,0,0,0,0,0,1,0,1,0,0,0,0,1,0,0,1,1,1,1,0,0,0,0,0,1,0,0,1,1,1,0,0,1,0,0,1,1,1,0,0,1,1,0,0,0,1,1,1,1,1,1,1,1,1,1,0,0,0,1,0,0,0,1,1,0,1,1,1,1,1,1,1,1,1,1,1,1,1,1,1,1,1,1,1,1,1,1,1,1,0,1,1,1,1,1,0,0,0,1,1,0,0,1,0,0,1,1,1,0,1,0,0,0,0,0,0,0,0,0,1,0,0,0,0,1,0,0,0,0,0,0,0,0,1,0,0,0,0,0,0,1,1,1,0,0,0,0,0,1,0,0,0,1,0,0,0,0,0,0,0,0,0,0,0,1,1,1,1,1,1,0,1,1,0,0,1,1,0,0,1,0,0,0,1,0,0,1,0,0,0,0,1,0,0,0,1,0,0,1,1,1,0,0,0,0,1,0,1,0,0,0,0,0,1,0,0,0,0,0,0,1,0,0,0,0,0,0,0,0,0,1,0,1,0,0,0,0,1,0,0,0,0,0,0,1,1,1,0,1,1,0,0,0,0,1,1,1,1,0,0,0,1,0,0,0,0,0,1,0,0,0,0,0,1,1,1,1,0,1,1,1,1,1,1,0,1,0,1,0,1,0,1,1,0,0,0,1,0,0,1,0,1,0,1,0,1,0,0,0,0,0,0,1,0,0,0,0,0,0,0,1,0,1,1,1,0,0,0,0,1,1,1,1,0,0,0,0,0,1,1,1,1,1,1,1,0,1,1,0,0,1,0,1,1,0,0,0,0,0,0,0,0,0,0,1,1,0,0,1,0,0,0,1,0,1,1,1,1,0,0,0,1,1,0,0,0,1,0,0,0,1,0,0,1,1,1,1,0,0,0,0,1,1,0,0,0,0,0,0,0,1,1,0,1,0,0,1,1,0,1,0,0,0,0,0,0,0,0,1,0,0,0,0,1,0,0,0,1,0,0,0,0,1,0,0,1,0,1,0,1,0,1,1,1,0,0,0,0,1,1,1,1,1,1,0,0,0,0,1,1,0,1,1,1,1,1,1,1,0,0,0,0,0,1,0,1,1,0,1,0,0,1,0,0,0,0,0,1,0,0,0,0,0,0,0,0,0,0,0,0,0,0,0,1,0,0,1,0,1,1,1,1,1,0,0,1,0,1,0,0,0,0,0,0,0,0,0,0,0,0,0,1,1,0,1,1,0,0,1,0,1,0,0,0,0,0,0,0,0,0,0,1,1,1,1,1,0,1,1,1,0,0,1,1,1,0,0,0,0,0,0,0,1,0,1,1,1,1,0,0,1,1,1,1,0,0,0,1,0,0,0,0,1,0,1,0,1,1,0,0,0,0,0,0,0,0,0,0,0,1,0,0,1,0,1,0,0,0,0,0,1,0,0,0,1,0,0,0,1,0,0,0,0,0,0,0,0,1,0,0,0,0,0,0,0,0,0,0,0,0,0,0,0,0,0,0,0,0,0,0,0,0,0,0,0,1,0,0,0,1,0,0,1,0,1,1,1,1,0,1,1,1,1,1,0,1,0,0,0,1,1,1,0,1,1,1,0,1,1,1,0,0,0,0,0,0,0,0,0,1,0,1,0,1,0,1,0,0,0,1,0,1,0,1,1,1,1,1,1,1,1,1,1,1,0,0,0,1,0,0,0,0,1,1,1,1,0,0,0,0,0,0,1,0,0,0,0,1,1,0,0,0,0,0,0,1,1,0,0,1,0,0,0,1,1,1,0,1,1,1,1,1,0,1,1,0,0,1,0,0,0,1,0,0,0,1,1,0,1,0,1,1,1,1,0,0,1,0,0,1,0,1,1,1,0,0,0,0,0,0,0,0,0,0,0,0,0,0,0,0,0,0,0,0,1,0,0,1,1,0,0,0,0,0,1,0,0,1,1,1,1,0,0,1,0,1,0,0,0,1,0,1,0,0,0,1,1,1,0,0,1,0,0,0,0,0,1,0,0,0,0,1,1,0,1,0,1,0,0,0,1,0,1,1,0,0,0,0,0,0,0,0,0,1,0,0,0,0,0,0,1,1,0,0,1,0,1,0,0,1,0,0,1,1,1,1,0,0,0,0,1,1,1,1,0,0,1,1,1,1,0,0,0,1,1,1,1,0,1,1,1,1,1,1,1,1,1,1,1,1,0,1,1,1,1,1,1,1,1,1,1,1,1,1,1,1,1,1,1,0,1,1,0,1,1,1,1,1,1,1,0,1,1,0,0,0,1,0,1,0,0,0,0,0,0,1,0,1,1,0,1,1,0,0,0,0,0,0,0,0,0,0,0,0,1,0,0,0,0,1,1,1,1,1,0,0,1,0,0,1,0,0,0,1,0,1,1,0,0,0,0,0,0,0,0,0,0,0,0,0,0,0,0,0,0,0,0,0,0,1,0,0,0,0,0,0,0,1,0,0,0,0,0,1,0,0,0,0,0,0,0,0,0,0,0,0,0,0,0,1,0,0,0,0,0,1,0,0,0,0,1,0,0,0,0,0,0,0,0,0,0,0,0,0,0,0,0,0,0,0,0,0,0,0,0,1,0,0,0,0,0,1,0,0,0,1,1,0,0,0,0,0,0,0,0,1,0,0,0,1,0,1,1,0,1,0,0,0,0,0,1,0,1,1,1,1,1,1,0,1,1,0,0,1,0,1,0,0,1,1,1,0,1,0,0,0,0,0,0,0,1,1,1,0,1,1,1,0,0,0,0,1,1,0,0,0,0,0,1,0,0,0,1,0,0,1,0,1,1,0,1,0,0,0,1,0,0,0,0,0,1,0,0,0,0,1,1,1,1,1,1,0,1,1,1,0,0,0,1,0,0,0,1,1,1,0,1,1,1,1,1,0,1,1,0,0,0,0,0,0,1,1,1,1,0,0,1,0,0,0,0,0,0,1,1,0,0,1,0,0,1,0,1,1,1,0,0,0,0,1,0,0,0,1,0,0,1,1,0,1,0,1,0,0,0,0,0,0,0,0,0,0,0,0,0,0,1,0,0,0,1,0,0,1,0,1,1,1,1,0,0,0,0,0,0,0,0,1,1,0,0,0,0,0,0,0,0,0,0,0,0,0,0,0,0,0,0,0,0,0,0,1,1,1,0,0,0,0,0,0,0,0,0,0,1,0,1,1,0,0,1,0,0,0,0,0,0,1,0,1,1,0,0,0,0,0,1,0,0,0,0,1,0,0,0,0,1,1,0,1,0,0,0,1,0,0,0,0,0,0,0,1,0,0,0,0,0,0,1,0,0,0,0,0,0,0,0,1,0,0,0,0,1,1,0,0,1,0,0,0,0,1,0,1,1,1,1,1,0,1,0,0,1,0,0,0,0,0,0,0,1,1,0,0,0,1,0,0,0,1,1,0,0,0,0,0,0,1,0,1,1,1,1,1,0,0,0,1,0,0,0,0,1,0,0,0,1,1,0,0,0,0,0,0,1,1,0,0,1,0,1,0,0,1,0,0,0,0,0,0,1,0,1,0,1,1,1,0,1,0,0,0,0,0,0,0,0,0,0,0,0,1,1,0,1,0,1,1,0,0,0,0,0,1,0,1,1,0,0,0,0,0,0,1,0,0,0,1,0,1,0,0,0,0,0,0,0,1,0,0,1,0,1,0,0,1,1,0,0,0,0,1,0,1,0,0,0,0,0,1,0,0,0,0,0,0,0,0,0,0,1,0,0,0,1,0,1,0,0,0,1,0,1,0,0,0,1,1,1,0,1,1,0,0,1,0,0,0,1,0,0,0,0,0,1,0,0,1,0,0,0,0,0,1,0,0,1,0,0,1,1,0,0,0,0,0,0,0,0,0,1,1,0,1,0,1,1,1,1,1,0,0,1,0,1,0,0,0,0,0,0,0,0,0,0,1,0,0,0,0,0,0,1,0,1,0,0,1,0,0,0,1,0,1,1,0,0,0,0,1,0,0,0,0,0,1,0,0,1,1,0,0,0,0,0,1,0,0,1,1,0,0,0,0,1,1,0,0,0,1,0,1,0,1,1,1,1,0,0,0,1,1,0,0,1,1,1,1,1,1,1,0,0,0,1,1,0,1,0,0,0,0,0,1,0,0,1,0,1,0,0,0,0,1,0,0,0,1,0,0,0,0,0,0,0,1,1,1,1,0,0,1,1,1,1,1,1,1,1,1,0,0,0,1,1,0,1,0,1,1,1,0,0,0,0,0,1,1,0,0,0,0,1,0,0,0,0,1,1,1,0,0,1,1,1,1,1,1,1,0,1,0,1,1,0,0,0,0,0,1,1,0,0,0,0,1,0,0,1,0,1,0,0,0,0,0,0,0,0,0,0,0,0,0,0,1,1,0,1,0,0,1,0,0,1,0,0,0,0,0,0,0,0,0,0,0,1,0,0,1,0,0,0,1,1,0,1,0,0,0,0,0,0,0,0,0,0,0,1,1,0,0,0,0,1,0,0,1,1,1,1,1,0,1,1,0,0,0,1,1,0,1,1,0,0,0,0,1,0,0,0,0,0,1,1,0,1,1,1,0,0,1,1,1,1,0,1,0,0,0,0,0,0,1,1,0,0,0,0,0,0,0,1,0,0,0,0,0,0,0,0,0,0,0,0,0,0,0,0,0,0,0,0,1,0,1,0,0,0,0,1,1,1,0,1,1,1,1,0,0,0,0,0,0,1,0,0,0,0,1,0,0,1,0,0,1,1,0,1,1,0,0,0,1,1,1,0,0,1,0,0,0,1,1,0,0,0,0,1,1,0,1,0,1,1,0,1,0,0,0,0,1,1,0,0,1,0,1,0,1,1,0,0,0,1,0,1,1,1,0,0,0,0,1,1,0,0,0,0,0,0,0,1,1,1,1,0,1,1,0,0,1,1,0,0,0,0,0,1,0,1,0,0,1,0,0,0,1,0,0,1,0,1,0,0,1,0,0,0,0,1,0,1,0,0,0,0,0,0,1,0,0,0,1,0,0,0,0,0,1,0,0,0,0,0,0,1,0,0,0,0,0,0,0,1,0,1,1,1,1,0,1,0,0,0,0,1,1,0,1,1,1,1,1,1,1,1,0,0,0,0,0,0,0,0,0,0,0,0,1,1,0,0,0,0,1,1,1,1,1,1,0,0,1,1,0,1,0,1,1,0,0,0,1,1,1,1,0,1,1,1,1,1,1,1,1,1,0,1,1,0,1,0,0,1,0,0,0,1,1,1,1,1,0,0,0,1,1,1,1,0,0,0,1,0,0,0,0,1,0,0,0,0,0,0,1,0,0,0,1,0,1,0,0,1,0,1,1,1,1,0,0,0,0,0,0,0,0,0,0,1,0,0,0,1,0,0,0,0,0,0,0,1,0,0,0,0,1,1,1,0,0,1,0,1,1,0,0,1,1,0,0,1,0,1,1,1,0,0,1,1,1,0,0,1,0,0,0,0,0,1,0,0,1,1,1,0,0,0,1,0,0,0,1,1,0,0,1,1,1,1,1,1,0,1,1,1,1,0,0,1,0,0,0,0,0,0,0,1,0,0,0,0,0,1,0,0,0,0,1,1,0,1,0,1,0,0,1,0,0,1,0,0,0,1,1,1,1,1,1,0,0,0,0,0,1,1,1,1,1,1,0,0,0,0,1,0,0,0,0,1,0,0,0,0,0,0,0,0,0,0,0,0,0,0,1,0,0,1,0,0,0,0,0,0,0,0,0,0,0,1,1,1,0,0,1,0,1,1,1,0,1,0,0,1,0,0,1,1,0,1,1,1,1,1,1,1,0,1,1,1,1,1,1,0,0,0,0,0,0,0,0,0,1,0,1,0,0,1,0,0,0,0,1,1,0,0,0,0,0,1,1,0,0,1,0,0,0,1,0,0,0,0,0,1,0,0,0,0,0,0,1,1,1,0,0,1,1,0,1,0,1,0,0,1,0,1,1,1,1,1,1,0,0,0,1,0,0,0,1,0,0,0,0,0,0,0,0,0,0,1,0,1,0,0,0,0,0,0,0,0,0,1,0,0,0,0,1,1,0,1,0,0,0,0,0,1,1,0,0,1,1,0,1,1,0,1,1,0,1,0,0,0,0,0,0,0,0,0,0,0,1,1,1,0,1,0,1,0,0,0,0,1,1,0,1,1,1,1,1,1,1,0,1,1,0,0,0,0,0,0,0,1,0,0,0,1,0,0,0,0,1,0,1,0,0,0,0,0,0,0,0,0,1,0,0,0,0,0,1,1,0,0,0,0,0,0,0,0,0,1,0,0,0,0,0,0,0,0,0,0,0,0,1,0,0,0,0,0,1,1,0,0,0,1,0,0,1,1,0,0,0,1,1,0,0,1,0,1,1,0,0,0,1,0,1,1,1,1,0,0,0,0,1,0,0,0,0,0,0,0,1,0,0,0,0,0,0,0,0,0,0,1,1,0,0,0,0,0,0,0,1,0,0,0,0,0,0,0,0,1,0,1,0,0,0,0,0,1,0,1,0,1,0,0,0,0,0,0,0,0,0,0,0,0,1,0,1,0,0,0,0,0,0,0,0,0,0,0,1,0,0,0,0,0,1,1,1,0,1,1,1,0,1,0,0,1,1,1,1,0,0,1,1,0,0,0,0,1,1,0,1,0,1,1,1,0,0,0,0,0,0,1,1,1,1,0,1,0,0,0,0,1,1,0,0,1,0,1,0,0,0,0,0,1,1,0,0,1,1,1,1,0,0,1,1,1,1,0,0,1,0,0,1,0,0,1,1,1,1,0,1,1,0,0,0,0,0,0,1,0,0,0,0,0,0,1,0,1,1,0,0,0,0,0,0,0,0,0,0,0,1,0,0,0,0,1,1,0,1,0,1,1,1,1,0,0,0,0,0,1,0,1,1,0,1,1,1,1,0,1,0,0,1,0,1,0,1,0,0,0,0,1,0,0,0,0,0,0,0,0,0,1,0,0,0,0,0,0,1,0,0,0,0,0,1,0,1,0,0,0,0,0,1,0,0,1,1,1,1,0,0,0,0,0,0,1,1,1,0,1,0,0,0,0,0,0,0,0,0,0,1,0,1,0,1,1,0,1,1,1,1,1,0,1,0,0,0,0,0,0,0,0,0,0,1,0,1,1,1,0,0,0,0,0,1,0,1,0,0,1,0,0,0,0,1,1,0,0,1,0,0,1,0,0,0,0,0,0,1,0,0,0,0,1,1,1,1,1,1,1,0,1,0,0,1,0,1,0,1,1,1,1,1,1,1,1,0,0,0,0,0,0,0,0,0,0,1,0,0,1,1,0,1,1,1,1,1,1,1,0,1,1,0,1,0,1,0,0,0,1,0,0,0,1,0,0,0,0,1,1,0,0,0,0,0,0,0,0,0,0,0,0,1,0,1,0,0,1,1,0,1,1,0,0,0,0,0,0,0,1,1,0,0,1,0,0,0,0,0,0,0,1,1,0,0,0,0,0,0,0,0,0,1,1,1,0,1,0,0,0,0,0,1,0,0,0,1,0,0,1,1,1,0,0,1,1,1,1,0,1,0,0,0,0,1,0,0,1,1,0,1,0,0,0,0,1,0,0,0,0,0,0,1,0,0,1,0,0,0,1,0,0,0,0,0,0,0,0,0,0,1,1,1,0,1,1,1,1,1,1,0,1,0,0,1,0,0,0,0,0,1,0,0,0,0,0,0,0,0,0,0,0,0,0,0,0,1,0,0,0,1,0,0,0,0,0,0,1,1,0,0,0,0,0,1,0,1,1,0,0,0,0,0,0,0,0,0,1,0,0,1,1,1,1,0,0,1,0,1,0,0,1,0,0,0,0,1,0,0,0,1,1,0,0,1,1,1,0,1,1,0,1,0,1,0,1,1,0,0,0,0,0,0,0,1,0,0,0,0,0,1,0,0,0,0,0,0,1,0,0,1,1,1,1,1,0,0,1,0,1,0,0,0,0,0,0,0,0,0,1,1,1,1,0,1,1,0,0,0,0,0,0,1,1,1,0,0,0,0,0,0,0,0,0,0,0,0,0,0,0,0,1,0,0,0,1,1,1,0,0,0,0,0,0,0,1,1,0,1,1,1,0,0,0,0,0,0,0,0,0,0,0,1,0,1,1,0,1,0,0,0,0,0,1,1,1,1,1,0,0,0,1,1,1,0,0,0,1,0,1,0,0,0,0,1,0,0,0,0,1,1,0,0,0,0,0,0,0,0,0,1,0,0,0,0,0,0,0,0,0,0,1,1,0,0,1,0,0,0,0,0,0,0,0,0,0,0,0,0,0,0,0,0,0,0,0,0,0,1,1,0,0,1,0,0,0,1,1,1,1,1,1,1,1,1,0,1,1,1,1,0,0,0,1,0,1,0,0,0,0,0,0,1,1,1,0,1,0,0,1,1,1,1,1,1,0,1,0,1,0,0,0,0,1,0,1,0,0,0,1,0,1,1,1,0,1,1,1,1,0,0,0,0,0,0,1,1,0,1,1,0,0,0,0,1,0,0,1,0,0,1,1,0,1,0,1,0,1,0,0,0,0,0,0,0,1,0,1,0,1,0,0,0,1,1,0,0,0,0,0,0,0,0,0,0,0,0,0,0,1,1,0,1,0,0,1,0,1,0,1,1,0,1,0,1,0,1,1,0,0,0,0,0,0,0,1,1,0,0,0,0,0,1,0,0,0,0,1,0,1,0,0,1,0,1,0,0,0,0,0,1,0,1,0,1,0,0,0,0,0,0,0,0,1,0,0,1,0,0,0,0,0,0,0,0,0,0,0,0,0,1,1,1,0,1,0,1,0,0,0,1,1,0,0,0,0,0,0,1,0,0,0,0,1,0,1,0,1,0,0,0,0,1,1,1,0,0,1,1,0,1,1,0,0,0,0,1,1,0,0,0,0,0,0,0,0,0,1,0,0,1,0,0,1,1,1,1,0,0,1,1,1,0,0,0,0,0,0,0,0,0,0,0,0,1,1,0,1,0,0,0,0,1,1,0,0,1,0,1,1,0,0,1,1,0,0,0,0,0,1,0,0,0,0,0,1,0,0,0,0,0,1,0,1,0,0,0,0,1,0,0,0,0,0,1,0,0,0,1,0,1,1,1,0,0,1,1,1,1,1,0,0,1,1,0,0,0,1,1,0,0,1,0,1,0,0,0,0,0,0,1,0,0,0,1,0,0,0,0,0,0,0,0,0,0,0,1,0,0,0,0,0,0,0,0,0,0,0,0,0,0,0,0,0,0,1,0,0,1,1,1,0,1,1,1,1,0,0,0,0,1,1,0,0,1,1,1,0,0,0,0,1,1,1,0,1,1,0,0,0,1,1,0,0,0,0,0,0,0,0,0,0,1,0,0,0,0,0,1,0,0,0,0,1,0,1,0,0,0,0,0,0,0,0,0,0,1,0,0,0,0,0,0,0,0,0,1,0,0,1,1,1,0,1,1,0,0,0,0,0,0,0,0,0,0,0,0,0,0,1,0,0,0,0,0,0,0,0,0,0,0,0,1,1,1,0,1,0,0,0,0,1,1,0,0,0,1,1,1,0,0,0,1,0,0,0,1,1,0,1,0,0,0,0,0,1,0,0,0,0,0,0,0,0,0,1,1,1,1,0,0,0,0,0,0,0,0,1,1,0,0,0,1,0,0,1,1,0,0,0,0,0,0,0,0,0,0,1,1,0,0,0,0,0,0,1,0,0,1,0,1,0,1,1,1,0,0,0,0,0,0,0,1,0,1,0,0,0,0,1,0,0,1,1,1,0,0,1,0,1,1,1,0,0,1,0,0,0,1,0,0,0,0,1,1,0,1,0,1,0,0,0,1,0,1,1,1,1,0,0,1,1,1,1,0,0,0,0,1,1,0,1,0,0,1,0,0,0,0,0,0,0,0,0,0,1,0,0,0,0,0,0,1,0,0,0,1,0,0,0,0,0,1,1,0,0,0,0,0,0,1,0,0,0,0,0,0,0,0,0,0,1,1,0,0,0,0,0,0,0,0,1,1,0,1,0,0,0,0,0,0,0,0,1,0,0,0,0,0,0,0,0,0,1,0,0,1,0,0,0,0,1,1,1,0,0,0,0,0,0,0,0,0,0,0,0,0,0,1,0,0,0,1,1,0,0,1,0,0,0,1,0,0,0,0,0,0,1,1,0,0,1,1,0,1,0,1,1,1,1,1,0,1,1,1,1,0,1,0,1,1,0,0,1,1,0,0,0,0,0,0,0,1,0,0,0,0,1,1,0,0,1,1,1,1,1,0,0,1,0,0,0,0,1,1,1,0,0,0,0,0,0,1,0,0,0,0,1,0,0,1,1,0,0,1,0,0,0,1,1,0,1,0,0,0,0,0,0,0,0,0,1,0,0,0,0,0,0,0,0,0,1,0,0,1,0,1,0,0,0,0,0,0,0,0,0,0,1,1,1,0,0,0,0,0,0,1,1,0,0,0,1,1,0,0,0,0,0,1,1,0,0,1,1,0,0,0,0,0,1,0,1,0,0,0,1,1,0,0,0,0,0,0,1,0,1,1,0,0,0,0,1,0,0,0,0,0,1,0,1,1,1,1,0,1,0,0,1,0,0,0,0,0,1,0,1,0,1,1,1,1,0,0,1,0,0,1,0,0,0,1,0,0,0,0,0,0,0,0,1,0,0,1,0,0,0,0,0,1,1,1,0,0,0,1,1,1,1,0,0,1,1,0,1,1,0,0,0,0,1,0,1,0,0,0,0,0,0,0,0,0,0,0,0,0,0,0,1,0,0,0,1,1,1,1,0,1,0,0,0,1,1,0,0,1,1,0,0,1,1,1,0,1,1,1,0,0,0,0,1,1,1,1,1,1,0,1,0,0,1,1,0,0,1,1,1,0,1,1,1,1,1,0,1,0,0,1,1,0,1,0,1,0,1,1,1,0,1,0,0,1,1,1,0,0,1,1,0,0,0,1,0,1,1,0,0,0,1,1,1,1,1,0,0,1,1,1,1,1,1,0,1,1,1,1,0,1,1,0,1,1,1,0,0,0,1,0,0,1,1,1,0,1,0,1,1,0,0,1,1,1,0,1,0,1,0,1,1,0,0,0,1,1,1,0,1,1,1,0,1,1,0,0,1,1,0,0,1,0,0,0,0,0,1,0,0,1,1,0,0,0,0,0,0,0,1,0,1,1,1,0,0,0,0,1,0,1,1,1,0,1,0,0,0,0,0,0,0,0,1,1,1,0,1,0,0,0,0,0,0,0,0,1,0,0,0,0,0,1,1,0,0,1,1,1,1,1,1,0,1,0,1,1,1,1,1,1,0,0,0,0,0,1,1,1,1,0,0,0,0,0,0,1,0,0,0,1,0,0,0,1,1,0,0,0,0,1,0,1,0,0,0,0,0,0,0,0,1,1,0,0,0,1,0,0,1,1,0,1,1,1,1,1,1,1,0,0,0,0,1,0,1,1,0,1,0,1,0,0,1,1,1,1,0,1,0,1,0,0,0,0,0,0,0,1,0,0,0,1,0,0,0,0,1,0,0,0,1,1,0,0,0,1,1,0,1,1,1,1,0,0,1,0,0,0,0,0,0,0,1,0,0,1,0,1,1,1,1,0,1,0,0,1,0,1,1,1,0,0,0,0,0,1,1,0,0,0,1,0,1,1,0,0,0,1,0,0,0,1,1,1,0,0,0,0,0,1,0,0,0,0,0,0,1,0,0,0,0,0,0,0,0,0,0,1,0,0,0,0,0,1,1,1,0,0,0,0,0,1,0,0,1,0,0,0,0,0,0,0,0,0,1,1,0,0,1,1,1,0,0,1,0,1,0,0,0,0,0,1,1,0,0,1,1,1,1,0,0,0,0,0,0,0,0,1,0,0,0,1,0,0,0,0,1,0,1,0,0,1,0,0,0,0,0,0,1,0,0,0,0,0,1,1,0,0,0,0,0,1,0,0,0,0,0,0,1,0,0,0,1,0,1,0,1,0,0,1,1,0,1,0,0,0,0,0,1,0,0,1,0,1,1,0,1,0,0,1,0,0,0,1,0,0,0,0,0,0,0,0,0,1,0,1,1,0,0,0,0,1,0,0,0,1,1,1,1,1,1,1,1,1,0,0,1,1,1,1,1,0,0,0,0,0,1,1,0,0,1,0,1,1,0,1,0,0,0,1,1,0,0,0,1,0,0,0,0,1,0,0,0,1,1,0,0,1,0,0,0,0,1,0,0,0,0,1,1,0,1,0,0,1,1,1,1,0,0,0,0,1,1,0,0,0,0,0,1,0,1,1,1,1,1,1,1,1,1,1,1,1,0,0,0,1,0,1,1,0,0,0,0,0,0,1,1,0,1,0,0,0,0,0,0,0,1,0,0,0,0,1,1,1,0,1,1,1,1,1,0,1,1,1,0,0,0,0,0,1,0,0,0,0,0,0,0,0,1,0,0,0,0,0,0,0,0,1,0,1,0,1,0,0,1,1,0,1,1,0,0,0,0,0,0,0,0,0,0,0,0,0,0,1,0,1,0,0,0,0,1,0,1,1,0,0,0,0,0,0,0,0,0,0,0,0,0,0,0,0,0,0,0,0,0,0,0,1,0,0,0,0,1,1,0,0,0,0,0,1,0,0,1,1,0,0,0,0,0,0,0,0,0,0,1,0,0,1,0,0,0,0,0,0,0,0,0,0,1,0,0,1,0,0,0,0,1,0,0,0,0,1,1,1,0,0,0,0,0,0,0,0,0,0,0,0,0,0,1,0,1,1,0,1,1,1,0,0,1,1,0,0,0,0,1,0,1,0,0,1,0,1,1,1,1,1,0,1,0,0,1,1,1,1,1,1,0,0,0,0,0,0,0,0,1,0,0,0,0,0,0,0,1,0,0,0,0,0,1,0,1,1,0,0,1,0,0,1,0,1,1,1,1,1,1,1,1,1,0,1,0,0,0,1,1,0,0,0,0,0,0,0,0,0,1,0,0,0,0,0,0,0,0,0,0,0,0,0,0,0,0,1,0,0,1,1,0,1,0,0,1,0,0,0,0,0,0,0,0,0,0,1,0,0,0,1,0,0,0,0,1,0,0,0,1,1,1,1,0,0,0,0,1,0,0,1,0,1,0,1,0,1,1,0,0,1,1,1,0,1,0,0,0,1,0,0,0,0,1,0,0,1,0,0,0,1,1,0,0,0,0,0,1,0,0,0,0,1,1,1,0,1,1,0,0,1,0,0,0,0,1,1,0,0,1,0,0,0,0,0,0,0,0,0,1,0,0,1,1,1,1,1,1,1,1,1,1,1,1,1,1,1,1,0,1,1,1,1,1,1,0,0,1,0,1,1,0,0,0,0,0,0,0,0,0,0,0,0,1,0,0,1,0,0,0,0,1,1,1,0,0,0,1,0,0,0,0,0,0,1,0,1,0,0,0,0,0,0,0,0,1,0,0,0,0,1,1,0,0,0,0,0,0,0,1,1,0,1,1,1,0,0,1,0,0,1,1,0,1,1,1,0,0,0,0,1,0,0,0,0,0,0,0,0,0,0,1,0,1,0,0,0,1,1,1,0,0,0,0,0,0,0,0,0,0,0,0,0,0,0,0,0,0,1,0,0,0,1,0,1,1,1,0,0,0,1,1,0,1,1,1,1,1,1,1,0,0,0,0,1,1,0,0,0,0,0,0,0,0,0,0,1,1,1,1,1,1,1,0,0,0,1,0,0,1,1,1,1,1,1,1,1,0,1,1,0,1,1,0,1,0,0,0,1,1,0,0,0,1,0,1,1,1,1,0,1,1,0,0,0,0,0,1,0,0,0,0,0,0,0,0,1,0,0,0,0,1,1,1,1,0,0,0,1,1,0,0,0,1,1,0,0,0,1,1,1,1,1,0,1,0,0,0,0,0,1,1,1,0,0,1,0,0,1,1,1,1,1,0,0,1,1,1,0,0,0,1,0,0,0,0,0,0,0,0,0,0,0,0,0,0,0,0,0,0,0,0,0,0,0,0,0,0,0,0,0,0,0,0,0,0,0,0,0,0,0,0,0,0,0,0,0,0,0,0,0,0,0,1,0,0,1,0,0,0,0,1,1,0,1,0,0,1,1,0,0,0,0,1,0,1,1,0,1,0,0,0,0,0,0,1,0,1,0,0,1,1,1,1,1,1,0,0,0,0,1,1,1,0,1,1,0,0,0,0,0,0,1,1,0,1,0,1,1,0,0,0,0,0,0,0,1,0,0,0,0,0,0,0,0,1,1,1,1,1,0,0,1,1,1,0,1,1,0,0,0,0,0,0,1,0,0,1,0,1,1,1,0,1,0,1,0,0,0,1,0,0,1,1,0,0,0,0,0,1,0,1,0,1,0,0,0,0,1,0,0,0,0,0,0,0,0,1,0,0,0,0,0,0,0,0,0,1,0,1,0,0,0,1,0,0,0,0,0,0,1,1,0,0,0,0,0,1,0,0,1,0,1,1,1,1,1,0,0,0,1,1,0,0,0,0,1,0,0,0,0,0,0,0,0,1,0,1,1,1,1,0,0,0,0,1,0,1,1,1,1,1,1,0,1,1,1,0,1,1,0,1,1,0,0,0,1,0,1,0,1,1,0,0,0,0,0,1,0,1,0,0,0,1,0,0,0,0,0,1,0,1,1,0,0,0,1,0,0,0,1,0,0,0,0,0,0,0,1,0,0,1,1,0,0,0,0,0,0,0,0,1,0,0,0,0,0,0,1,1,0,1,1,1,0,1,1,0,0,0,0,0,0,0,0,1,0,0,0,1,1,1,1,1,1,1,0,1,0,0,1,0,0,0,0,1,0,0,1,0,0,0,0,0,1,0,0,0,1,1,1,1,1,1,0,0,0,0,0,0,0,0,0,0,0,0,0,0,1,0,0,0,0,0,0,0,0,0,0,0,0,1,1,0,0,0,1,0,0,0,0,0,0,0,0,1,0,0,1,0,0,1,0,0,0,0,0,1,0,0,0,0,1,1,1,0,0,0,1,1,0,0,0,0,0,1,1,0,1,0,1,0,0,0,1,0,0,0,0,0,0,0,0,0,0,0,0,0,0,0,1,0,1,0,1,1,0,0,0,0,0,1,0,0,0,0,1,0,1,0,0,0,0,1,0,0,0,1,0,1,0,1,0,0,0,1,0,0,1,0,0,0,0,0,0,0,0,0,0,0,0,0,1,0,0,1,0,0,0,0,0,0,0,0,1,0,0,0,0,0,1,1,0,0,0,0,0,0,0,1,0,0,1,0,0,0,0,0,0,0,0,0,0,0,0,0,0,0,0,0,1,1,0,0,0,0,0,0,0,0,1,1,0,0,0,0,0,0,1,1,0,0,0,0,0,0,1,0,0,1,0,0,0,0,0,0,1,0,0,1,0,0,0,0,1,1,1,0,1,0,0,0,0,0,0,0,0,0,1,0,0,0,0,0,1,1,1,0,0,1,1,0,0,0,0,0,1,0,0,1,0,0,1,0,0,1,1,1,0,1,0,1,1,0,1,1,0,1,1,1,1,0,0,1,1,0,0,0,1,0,0,0,0,1,1,0,0,0,0,0,0,0,0,1,0,0,1,1,0,1,0,1,0,0,0,0,0,0,0,0,0,0,1,1,0,1,1,0,0,1,1,0,1,0,0,0,0,0,1,0,1,0,0,1,0,0,1,0,1,1,1,1,0,1,0,1,0,1,0,0,1,1,1,0,1,0,1,0,0,1,0,0,1,0,0,0,0,0,0,0,0,1,0,1,0,0,0,0,0,0,0,0,0,0,0,0,0,0,0,0,0,0,0,1,0,1,1,0,0,1,0,1,0,0,0,1,1,0,1,1,0,0,0,0,0,0,0,0,0,0,0,1,0,1,1,0,0,0,0,0,0,0,0,0,1,1,1,0,1,0,1,1,0,0,1,0,0,1,0,1,0,0,0,1,1,0,1,1,1,1,0,0,0,1,0,0,0,1,0,1,0,1,1,0,0,0,1,1,1,1,1,0,0,0,0,1,0,1,0,1,1,0,0,0,0,0,1,1,1,0,1,1,0,0,0,0,0,0,0,0,0,0,0,0,0,0,0,0,0,0,0,0,1,0,0,0,0,0,0,0,1,0,0,1,0,0,1,0,0,0,1,0,0,0,1,1,0,1,0,0,0,0,1,0,0,1,0,0,0,0,0,0,0,1,0,0,0,0,0,0,0,0,1,0,0,0,1,1,0,1,1,0,0,0,0,1,0,1,0,0,0,0,1,1,1,1,1,1,1,1,1,1,1,1,1,1,1,1,0,0,1,1,1,1,1,1,0,0,0,0,0,0,0,0,1,0,0,1,1,0,0,0,0,0,0,0,0,0,0,0,0,0,0,0,0,0,0,1,0,0,1,0,0,0,0,0,0,0,0,1,0,0,0,1,1,1,0,0,0,0,0,0,0,0,0,0,1,1,0,0,0,0,0,0,1,0,1,0,0,1,0,0,1,0,0,0,0,1,1,0,0,0,0,0,1,1,1,0,0,0,0,0,0,0,0,1,0,0,0,0,1,0,0,0,0,1,0,0,0,0,0,0,0,0,0,1,1,0,0,0,0,0,0,0,1,1,1,1,1
Aerobe_Agrobacterium_radiobacter_K84,0,0,0,1,1,1,0,1,0,1,0,0,0,1,1,0,1,1,1,1,0,0,1,0,1,1,0,0,1,1,0,1,1,1,1,0,1,0,0,0,0,1,1,1,1,1,1,1,0,1,1,0,0,0,0,0,0,0,0,0,0,0,0,0,0,0,0,0,0,0,0,0,0,0,0,0,1,0,0,0,1,1,1,0,0,1,0,1,1,1,1,1,1,1,1,1,1,1,1,1,1,1,1,1,1,1,1,1,1,1,1,1,0,1,1,1,0,0,0,1,0,0,0,0,0,1,0,1,1,1,0,1,0,1,0,1,1,1,1,1,1,1,0,1,0,1,1,0,1,1,1,1,1,0,1,0,1,0,0,0,0,0,1,1,1,1,1,0,1,1,1,1,1,0,0,0,0,0,1,0,1,1,1,1,1,1,0,0,1,0,1,1,0,0,0,0,0,0,0,0,1,0,1,1,1,1,0,0,0,1,1,1,0,1,0,0,0,0,1,0,0,0,1,0,1,0,0,1,0,1,0,0,1,0,1,0,1,0,0,0,0,0,0,0,0,0,0,0,0,0,0,0,1,0,0,0,1,1,0,0,1,0,0,0,0,0,0,1,0,1,1,0,1,0,0,0,0,0,0,0,0,0,0,0,0,1,0,1,0,0,1,1,0,0,1,0,1,1,0,1,0,0,1,1,1,1,1,1,0,0,0,1,0,1,1,1,1,0,1,1,0,0,0,0,0,0,0,0,1,1,1,0,1,0,0,1,1,0,1,0,0,0,0,0,1,1,1,1,1,0,0,0,0,0,1,1,0,0,0,1,0,0,0,1,0,0,0,1,1,1,1,1,1,1,0,1,1,0,0,1,0,0,0,0,0,0,0,0,0,1,1,1,1,1,0,1,1,1,1,1,1,1,1,1,1,1,0,1,0,0,0,0,0,0,0,0,1,1,1,1,1,1,0,1,0,1,1,1,1,0,1,0,0,0,0,0,0,1,1,0,0,0,0,0,0,1,0,0,0,0,0,1,0,0,0,0,1,0,0,0,0,0,1,0,0,1,0,0,0,0,0,0,1,0,0,1,0,1,1,0,0,1,0,0,0,0,0,0,1,0,0,0,0,1,0,0,0,0,0,0,0,0,0,1,1,0,0,0,1,1,1,1,0,0,0,0,1,1,1,1,1,0,0,1,0,0,0,1,0,1,0,0,0,1,0,1,1,0,0,1,0,0,0,1,1,0,0,0,0,0,0,0,0,0,0,0,0,1,0,1,0,0,0,0,0,1,0,1,1,0,0,0,0,1,1,1,1,1,0,1,0,1,1,1,1,1,1,0,0,0,0,0,0,0,0,0,1,1,1,1,1,0,0,0,0,0,0,0,1,0,0,0,0,1,0,0,0,0,0,0,0,0,0,0,0,0,0,0,0,0,0,0,0,0,0,1,0,0,0,0,1,1,1,0,0,0,0,1,0,1,0,0,0,0,0,0,0,0,0,0,0,1,1,0,1,1,1,0,0,0,1,1,0,0,0,0,1,0,0,1,1,0,1,1,0,0,0,0,0,0,0,0,0,1,1,0,1,1,0,0,1,1,1,0,0,1,0,0,0,0,0,0,0,1,0,1,0,1,0,0,0,0,0,0,0,0,0,1,1,1,0,1,1,1,0,0,0,1,1,0,1,1,0,0,1,0,0,0,1,1,0,0,0,1,0,0,0,0,0,0,0,0,0,0,0,0,0,0,1,0,0,0,0,0,0,1,1,0,0,0,0,0,0,0,0,0,0,0,0,0,0,0,0,0,0,0,1,1,0,1,0,1,1,0,0,0,0,1,1,0,0,1,0,1,0,0,0,0,0,0,0,0,0,0,0,0,0,0,0,1,0,0,0,0,1,0,0,0,0,0,0,0,0,0,0,1,0,0,0,0,0,0,0,0,0,0,0,0,0,0,0,0,0,0,0,0,1,0,0,0,1,1,0,0,0,0,0,0,0,1,0,0,1,1,1,1,1,0,0,0,0,0,0,1,0,0,1,0,0,0,0,0,0,0,0,0,0,1,1,0,0,0,0,1,0,0,1,0,0,1,1,1,1,1,0,1,1,1,1,1,1,0,1,1,0,0,1,0,1,0,0,1,1,0,1,0,0,0,0,0,0,0,0,0,0,0,0,0,0,1,0,0,0,0,0,0,0,1,0,0,0,0,0,0,0,0,0,0,0,0,0,0,0,0,0,0,0,1,1,1,0,1,1,0,0,1,0,1,0,1,0,0,0,1,0,0,1,0,1,0,1,1,0,0,0,0,0,1,1,0,0,0,1,1,0,0,0,1,0,1,0,1,0,0,0,0,1,0,0,0,0,0,0,0,1,0,1,1,1,0,0,0,0,0,0,0,0,1,1,0,1,0,0,0,0,0,0,0,0,0,0,0,0,0,0,0,0,0,0,0,0,0,1,1,1,0,0,0,0,0,0,1,0,0,0,0,0,0,0,0,0,0,1,0,0,0,0,1,0,0,0,0,1,0,0,0,0,0,0,1,0,0,0,0,0,0,0,0,0,0,0,0,0,0,0,0,0,0,1,0,0,0,1,0,0,1,0,1,0,0,0,0,1,0,0,0,0,0,0,0,0,0,0,0,0,0,0,0,0,1,0,0,0,0,0,0,0,0,1,0,0,0,1,0,1,0,1,0,0,0,1,1,0,0,0,1,0,0,0,0,0,0,0,0,0,0,0,0,0,0,1,0,0,0,0,0,0,0,0,1,1,0,0,0,1,1,0,0,0,0,0,0,1,0,0,0,1,0,0,0,0,0,0,0,1,1,0,1,1,1,0,0,0,0,0,0,0,0,0,1,0,0,0,0,0,0,0,0,1,0,0,0,0,0,0,0,0,0,0,0,1,0,0,0,0,1,1,0,0,0,0,1,0,0,0,0,0,1,0,0,1,0,1,0,0,0,0,0,0,0,0,0,1,1,0,1,1,0,0,1,0,1,1,0,1,1,0,0,0,0,0,0,0,1,0,1,1,1,1,1,0,0,0,0,0,1,0,1,1,1,1,1,0,1,1,0,0,0,0,0,0,0,0,0,0,0,0,0,0,0,1,0,0,1,0,0,0,0,0,0,1,0,0,0,0,0,0,0,0,0,0,0,0,0,1,1,1,1,0,0,0,0,0,0,0,0,0,1,0,0,1,0,0,0,0,0,1,0,0,0,0,0,1,0,0,0,0,1,1,0,0,1,0,0,0,0,0,0,0,0,0,1,1,0,0,0,0,0,0,0,0,0,0,0,0,0,0,0,0,0,0,0,0,0,0,0,0,0,0,0,0,0,0,0,1,1,0,1,1,1,1,0,0,0,0,0,0,0,0,0,0,0,0,0,0,0,0,0,0,0,0,0,0,0,0,0,0,0,0,0,0,0,0,0,0,0,0,0,0,0,0,0,0,0,0,0,0,0,0,1,0,0,1,0,0,1,1,1,1,0,1,0,0,0,0,0,0,1,1,0,0,0,0,0,1,1,0,0,1,1,1,1,0,0,1,1,0,1,0,0,0,0,1,1,0,1,0,0,0,1,0,1,1,0,0,0,0,0,0,0,0,0,1,0,0,1,1,1,0,0,0,1,0,1,0,1,1,1,0,1,0,0,0,0,0,0,0,0,0,1,0,0,0,0,0,0,0,0,0,1,1,0,0,0,0,0,1,1,0,0,0,0,0,0,0,0,0,0,0,0,0,0,0,1,0,0,0,1,1,0,0,1,0,0,0,0,0,1,0,0,1,0,0,0,0,0,1,0,0,0,1,0,0,0,0,1,0,0,0,1,1,0,0,0,0,0,0,0,0,1,1,1,1,0,0,0,0,1,0,1,0,0,1,0,0,0,0,0,0,1,1,1,0,1,1,0,1,0,0,0,0,0,0,1,0,1,1,1,1,1,1,1,1,1,1,0,0,0,1,0,0,0,0,0,0,1,1,0,1,0,0,0,0,0,1,0,0,0,0,0,0,0,0,0,0,0,0,0,0,0,0,0,0,0,1,1,1,1,1,1,0,0,0,0,1,0,0,0,0,0,0,1,1,0,1,1,0,0,0,0,1,0,0,1,1,0,0,0,0,0,0,0,0,0,0,0,0,0,0,0,0,1,0,0,0,1,0,0,0,0,0,0,0,0,0,0,0,0,1,1,1,0,1,1,0,0,0,0,0,0,1,1,0,0,0,0,0,0,0,1,0,0,0,0,0,0,0,0,0,0,0,1,0,0,1,0,0,1,1,1,1,0,0,0,0,0,0,0,0,0,0,0,0,0,1,1,1,0,1,1,1,0,0,0,0,0,1,0,0,0,1,0,0,1,1,0,0,0,1,0,1,1,0,0,0,0,1,0,0,0,0,0,1,1,0,0,1,1,0,0,0,0,1,0,0,0,0,1,1,1,0,0,0,0,0,0,1,1,1,1,1,1,1,0,0,1,1,0,1,0,1,1,0,0,0,0,0,0,0,0,0,1,1,0,0,0,0,0,0,1,1,1,1,1,1,0,1,0,1,0,0,1,0,0,0,0,0,0,0,0,0,0,0,0,0,0,0,0,0,1,0,0,0,1,0,0,0,0,0,0,0,0,0,0,0,1,0,0,0,0,0,1,0,0,0,0,0,0,1,1,1,0,0,0,0,0,0,1,0,0,1,0,1,0,0,1,0,1,0,0,0,0,0,0,0,1,0,0,0,0,0,1,1,0,1,0,1,1,1,1,1,0,0,0,1,1,0,1,0,1,0,0,0,1,0,0,0,0,0,0,1,0,1,0,1,1,0,0,0,0,0,0,0,0,0,1,0,0,0,0,0,0,1,1,0,1,0,0,1,1,1,1,1,1,0,1,1,1,0,1,0,0,0,0,1,1,1,1,1,1,1,1,0,1,0,1,1,0,0,0,0,0,0,0,0,1,0,0,0,0,0,1,1,0,0,0,0,0,0,0,0,0,0,0,0,1,1,0,1,0,0,0,1,0,0,0,0,0,0,1,0,0,1,0,1,1,0,0,0,1,0,1,1,1,0,0,0,1,0,0,0,0,0,0,0,0,1,0,0,0,0,0,0,0,0,0,1,0,0,0,0,0,0,0,1,0,1,1,0,0,1,1,1,0,1,0,0,0,0,0,0,0,1,1,0,0,0,1,0,0,0,1,0,0,0,0,0,0,0,0,0,0,0,0,0,1,0,0,0,1,0,0,0,0,1,0,0,1,1,0,0,0,1,0,0,0,0,0,1,0,1,0,0,0,1,0,0,0,0,0,0,0,0,0,0,1,0,1,0,0,1,0,0,0,0,0,0,0,0,0,0,0,0,0,0,0,1,0,1,1,1,0,0,0,0,0,0,0,0,0,1,1,0,1,0,0,0,0,0,1,0,1,0,1,1,0,0,1,0,1,0,0,1,0,0,0,0,1,0,1,0,0,0,0,1,0,0,1,0,0,0,1,1,0,0,0,0,0,0,1,1,0,0,0,0,0,0,0,0,0,0,0,0,1,0,1,0,0,1,0,0,0,0,0,0,1,1,0,0,1,0,0,0,1,1,0,0,0,0,0,0,0,0,0,0,1,0,1,0,0,0,0,0,0,0,0,1,0,0,0,0,0,1,0,1,0,0,0,0,1,0,0,0,0,1,1,0,1,1,0,0,0,0,1,0,0,0,0,0,0,0,1,0,0,0,0,0,0,0,0,0,0,0,0,0,1,0,0,0,0,0,0,0,0,1,0,0,0,0,0,0,0,0,0,0,0,1,0,1,0,0,1,0,1,0,0,0,0,0,0,1,0,0,0,1,0,0,0,0,0,1,1,0,0,0,0,0,0,0,0,1,0,0,0,1,0,0,0,0,0,0,1,0,0,0,0,0,0,0,0,0,0,1,0,1,1,1,0,0,0,0,0,0,0,0,1,1,0,0,0,0,1,1,1,1,0,1,1,1,0,0,0,0,0,1,1,0,1,0,0,0,0,0,1,0,0,1,1,0,1,1,1,0,0,0,0,1,0,0,0,0,0,0,0,0,0,0,0,0,0,0,0,0,1,0,0,0,0,0,0,0,0,0,0,0,0,0,0,0,0,0,1,0,0,0,0,0,0,0,1,1,0,1,0,1,0,0,1,0,0,0,0,0,0,1,0,1,1,1,0,0,0,0,0,0,0,1,0,1,0,0,0,0,0,0,0,0,1,0,1,0,1,0,0,1,0,0,0,0,0,0,0,0,0,1,0,0,0,0,0,1,0,0,0,0,0,0,0,1,0,0,0,0,1,0,0,1,1,0,0,0,0,1,1,0,0,0,0,1,0,0,0,0,0,0,0,0,0,1,0,1,0,0,0,1,0,1,1,0,0,0,0,0,0,0,0,0,0,0,0,1,1,1,0,0,1,0,0,0,0,0,0,0,0,0,0,0,0,0,1,1,0,0,0,0,0,0,1,0,0,1,1,0,1,0,0,0,0,0,0,0,0,1,0,0,0,0,0,0,0,0,0,1,0,1,1,1,0,0,0,1,0,0,1,0,0,0,0,0,0,0,0,0,1,0,0,0,1,1,0,0,1,0,0,1,0,0,0,1,0,0,0,0,1,1,0,0,0,0,0,0,0,0,0,0,0,0,0,0,0,0,1,0,0,0,0,0,0,0,0,0,1,1,0,0,1,0,0,0,1,0,0,0,0,0,0,0,0,0,0,0,0,0,1,0,0,0,1,1,0,0,1,0,0,0,0,0,0,1,0,1,0,0,0,1,0,0,0,0,0,0,0,1,0,0,0,0,0,0,0,0,0,0,0,0,0,0,0,0,0,0,0,0,0,0,0,0,0,0,0,1,0,0,0,0,0,0,1,0,0,0,0,0,0,1,0,0,0,1,0,0,0,0,1,0,0,1,1,0,0,1,0,1,0,0,0,0,1,1,0,0,0,0,0,0,0,1,0,0,1,0,0,0,0,1,1,0,1,0,0,0,0,0,0,0,0,0,0,0,1,0,0,0,0,0,1,0,1,1,1,0,0,0,0,0,0,0,0,0,1,1,1,1,0,0,0,0,1,0,0,0,0,1,1,0,1,0,0,0,1,0,0,1,0,0,1,0,0,0,1,0,0,0,1,0,1,0,0,0,0,1,0,1,0,0,1,0,0,0,1,1,0,0,0,1,0,0,1,0,0,1,0,0,0,1,0,0,1,0,1,0,0,0,0,0,1,1,1,0,1,0,0,0,1,0,1,0,0,1,1,0,0,0,0,1,0,1,0,0,0,0,0,0,0,1,1,1,0,1,0,0,0,0,0,0,0,0,0,0,0,1,0,0,1,0,0,0,1,0,0,0,1,1,0,0,0,1,0,0,0,0,0,0,0,0,1,0,0,0,1,1,1,0,0,0,0,0,0,1,1,0,0,1,0,1,0,1,0,0,1,0,0,0,0,0,0,1,0,1,1,1,0,0,0,1,0,1,0,0,0,0,0,0,0,1,0,0,0,0,0,1,0,0,0,0,0,0,0,0,0,0,0,0,1,1,1,0,0,1,1,0,0,0,1,0,1,1,1,0,0,1,0,1,0,0,0,1,0,0,1,0,1,1,0,0,0,0,1,0,0,0,0,0,0,0,0,0,0,0,0,1,0,0,0,0,0,0,0,0,1,1,0,0,0,0,0,1,0,1,0,0,0,1,1,1,1,0,0,0,0,0,0,0,0,0,0,0,0,0,0,0,0,0,0,0,0,1,0,0,1,0,0,0,0,0,0,0,0,0,0,0,1,0,0,0,0,0,0,0,0,0,0,0,0,0,1,0,0,0,0,0,0,1,0,0,0,1,0,0,0,1,0,0,0,0,0,0,0,0,0,0,0,0,0,0,0,0,0,1,0,0,0,0,0,0,1,0,1,0,1,0,0,0,1,0,0,0,0,1,0,1,1,0,1,0,0,0,0,0,0,0,0,0,0,0,1,1,0,0,0,0,0,0,1,0,0,0,0,0,0,0,0,0,0,0,0,0,0,0,0,0,0,0,1,1,0,1,0,0,0,0,0,0,0,0,0,0,1,0,0,1,1,0,0,1,0,1,1,0,0,0,0,1,0,0,0,0,0,0,0,0,0,0,0,0,0,0,0,0,0,1,0,0,0,0,0,0,0,0,0,0,0,0,0,0,0,1,0,1,0,0,0,0,0,0,0,0,0,0,0,0,0,1,0,0,0,0,0,0,0,0,0,0,0,0,0,0,0,0,0,0,0,0,0,0,0,0,0,0,1,0,0,0,0,0,1,0,0,0,0,0,1,0,0,0,0,0,0,0,0,0,0,0,0,0,0,0,0,0,0,0,0,0,0,0,0,0,0,0,1,0,0,0,0,0,1,1,0,0,0,1,0,0,0,0,0,0,0,0,0,0,0,0,0,0,0,0,0,0,0,0,0,0,0,0,0,0,0,0,1,0,0,0,0,0,0,0,0,0,0,1,0,1,0,0,0,1,0,0,0,0,0,0,0,0,1,0,1,1,1,0,0,0,0,1,0,0,1,0,1,0,0,0,0,1,0,0,0,0,0,0,0,0,0,0,0,0,0,0,0,0,0,0,0,0,0,1,0,0,1,0,0,1,0,0,0,1,0,0,0,0,0,0,0,0,0,0,0,0,1,0,0,0,0,0,0,0,1,0,0,0,0,0,1,0,1,0,0,0,0,0,0,0,0,0,0,0,0,0,0,1,1,1,0,0,0,1,1,0,0,0,0,0,1,0,0,0,0,0,1,0,1,1,0,0,1,0,1,0,1,0,0,0,0,0,0,0,0,0,0,0,0,0,0,1,0,1,0,1,1,0,0,0,1,1,1,0,0,0,1,1,0,0,0,0,0,0,0,0,0,0,1,0,0,0,0,0,0,0,0,0,0,0,0,0,0,0,0,0,0,1,0,0,0,0,1,0,0,0,0,1,0,0,0,1,1,0,0,0,0,0,0,0,1,0,0,0,0,1,0,0,0,0,0,0,0,0,0,0,0,0,0,0,0,1,1,0,0,0,0,0,1,0,1,0,0,0,0,0,0,1,0,0,0,0,1,0,0,0,0,0,0,0,1,0,1,0,0,0,0,0,0,0,0,0,0,0,0,1,0,0,1,0,0,0,0,0,1,0,0,0,1,0,0,1,0,0,1,0,0,0,0,0,1,0,0,0,0,1,0,1,0,0,0,0,0,0,0,0,0,0,0,1,1,0,0,1,0,0,0,0,0,0,0,1,0,1,1,1,0,0,0,0,0,0,0,0,0,0,1,1,0,0,0,1,1,0,0,0,0,0,0,0,0,0,0,0,0,0,0,0,0,0,0,0,0,0,0,1,0,0,0,0,1,0,0,0,0,0,0,0,0,0,0,0,1,0,1,0,0,0,0,0,0,0,0,0,0,0,0,0,0,0,0,0,0,0,0,0,0,0,1,1,0,0,0,0,0,0,0,0,0,0,1,0,1,0,0,0,0,0,0,0,0,1,0,0,0,0,0,0,0,0,0,1,0,0,1,0,1,0,1,1,1,1,0,0,0,0,0,1,1,0,0,0,1,0,0,0,0,1,0,0,0,0,0,0,0,0,0,0,0,0,0,0,0,1,0,0,1,0,0,1,1,0,0,1,0,0,0,0,0,0,1,0,1,0,0,0,0,1,0,0,0,1,0,0,0,0,1,0,0,0,0,0,0,0,0,0,1,0,1,0,0,1,0,0,0,0,0,0,0,0,0,0,1,0,0,1,0,0,0,0,0,0,0,1,1,1,0,0,0,0,0,1,0,0,0,0,0,0,0,0,0,0,0,1,0,0,0,0,1,1,0,1,0,1,0,0,0,0,0,0,0,1,1,0,1,0,0,1,0,0,0,0,1,1,0,0,0,0,0,0,0,0,1,0,0,1,0,0,0,0,1,1,0,0,0,0,0,0,1,0,0,0,0,0,0,0,0,1,0,0,0,0,0,0,0,0,0,0,0,0,0,0,0,0,0,0,0,0,0,0,0,0,0,0,0,1,0,1,0,0,0,0,0,0,1,0,0,0,0,0,0,0,0,0,0,0,0,0,0,0,0,0,0,0,0,0,1,0,0,1,0,0,1,0,0,1,0,0,0,0,0,0,0,0,0,0,0,1,0,0,0,0,0,0,1,0,0,0,0,0,0,1,0,0,1,0,0,0,0,0,0,0,0,0,0,0,0,0,0,0,0,0,0,1,0,0,1,0,0,0,0,0,0,0,0,0,0,1,0,0,0,0,0,0,0,0,0,0,0,0,0,0,0,1,0,0,0,0,1,0,0,0,0,0,0,0,1,0,0,0,1,0,0,0,0,0,0,0,0,0,0,0,0,0,0,1,0,0,0,0,1,0,1,0,0,0,0,0,0,0,0,0,0,0,0,0,0,0,0,1,0,0,0,0,0,0,0,1,0,0,0,0,0,0,0,0,0,0,0,0,0,0,0,0,0,0,0,0,0,0,1,0,0,0,1,1,0,0,0,0,0,1,0,0,0,0,0,0,0,0,1,0,0,1,0,1,0,0,0,0,0,0,0,0,0,0,0,0,0,0,0,0,0,0,0,0,0,0,1,0,0,0,1,1,0,0,0,1,0,0,1,0,0,0,0,0,0,0,0,0,0,0,0,0,0,0,1,0,0,0,0,0,1,0,1,0,0,0,0,0,0,0,0,0,0,0,0,0,1,0,0,0,0,0,0,1,0,0,0,0,0,0,0,0,0,0,0,0,0,0,0,0,0,0,0,0,0,0,0,0,1,0,1,0,0,0,0,0,0,1,0,0,1,0,0,0,1,1,0,1,0,0,0,0,0,0,0,0,0,0,0,0,0,0,0,0,0,0,0,0,0,1,0,0,0,0,0,0,0,0,0,0,0,0,0,0,0,0,0,0,0,0,0,0,1,0,0,0,0,0,1,0,0,0,0,0,0,0,0,0,0,0,0,0,1,1,1,0,0,0,0,0,0,1,0,0,0,0,1,0,0,0,0,0,0,0,0,0,0,0,0,0,0,0,0,0,0,1,0,0,1,0,1,0,0,0,0,0,1,0,0,0,0,1,0,1,0,0,0,0,0,0,0,0,0,0,0,0,0,0,0,0,0,0,1,0,0,0,0,0,0,0,0,0,0,0,0,0,0,0,1,0,0,0,0,0,0,0,0,0,0,0,0,0,0,1,0,0,0,0,0,0,0,0,0,0,0,0,0,0,0,0,1,0,0,0,1,0,0,1,1,1,0,0,1,0,0,0,0,0,1,0,0,0,0,0,0,0,0,0,0,0,0,0,1,1,0,0,1,1,0,0,0,1,0,0,1,0,0,0,0,0,0,1,1,0,0,0,1,0,0,0,0,0,0,0,0,0,0,0,0,0,0,0,1,0,0,1,0,0,1,0,1,1,0,1,1,0,1,0,1,0,1,0,0,0,1,0,0,0,0,1,0,0,0,0,0,1,0,0,1,0,1,1,1,0,0,0,0,1,0,0,0,1,1,0,0,0,0,0,0,0,0,0,0,1,1,1,1,0,0,0,0,0,0,1,1,1,1,0,0,0,0,0,0,0,1,0,0,1,0,0,0,0,0,0,0,0,0,0,0,1,0,1,0,0,0,1,1,0,1,0,0,1,1,0,0,0,0,0,0,1,0,0,0,1,0,0,0,0,0,0,0,0,0,0,0,0,1,0,0,0,0,1,0,0,0,0,0,0,1,0,1,0,0,0,0,0,0,0,0,0,1,0,0,1,0,0,0,0,0,0,0,0,0,0,0,0,0,0,0,0,0,0,0,1,0,0,0,1,1,0,0,0,0,0,0,1,0,0,0,1,0,1,0,0,0,0,0,0,0,0,0,0,0,0,0,0,0,0,0,0,0,0,0,0,0,1,0,0,1,0,0,0,1,1,1,0,0,0,1,0,0,0,0,0,0,0,0,0,0,0,1,0,0,0,0,0,0,0,0,0,0,0,0,1,0,0,1,0,0,0,0,0,0,0,0,0,1,1,0,1,0,1,0,0,0,0,0,1,0,1,0,0,1,1,0,0,0,1,1,0,0,0,0,0,0,1,0,1,0,0,0,1,0,0,0,0,0,1,1,0,1,1,1,0,0,1,1,1,0,1,1,0,1,0,1,0,1,0,0,0,0,1,0,0,0,0,1,0,0,1,0,0,0,1,0,0,0,0,1,1,0,0,1,0,0,0,0,0,0,0,0,0,1,0,0,1,0,1,0,0,1,0,0,0,0,1,1,0,0,0,0,0,1,0,0,0,1,1,1,0,0,0,0,0,0,1,1,0,1,0,0,1,0,0,0,1,1,0,0,0,0,1,0,0,0,0,0,1,1,1,0,0,0,0,0,0,1,0,0,0,0,0,0,0,0,0,1,0,0,0,1,0,0,0,1,0,0,0,0,1,0,0,0,0,1,0,0,0,0,0,0,1,1,0,1,0,0,0,0,0,0,0,0,1,0,0,0,1,0,0,0,0,0,0,0,0,0,0,1,0,1,0,1,0,0,1,0,0,0,0,0,0,0,0,0,0,0,0,1,0,0,1,1,1,0,0,0,0,1,0,0,0,0,0,0,0,0,0,1,0,0,0,1,0,0,0,0,1,0,0,0,0,0,0,0,0,0,0,0,1,0,0,0,0,0,0,1,0,0,0,0,0,1,0,1,0,1,0,0,0,0,0,0,0,0,1,0,0,0,0,0,1,0,1,0,0,1,0,0,1,0,0,0,1,0,1,0,0,0,0,1,0,1,1,0,0,1,0,0,0,0,0,1,0,0,0,0,1,0,1,1,1,0,0,1,0,0,1,0,0,1,0,1,1,0,1,0,0,0,1,1,1,1,1,0,1,0,1,0,0,1,1,1,0,0,0,0,0,0,1,0,0,0,1,1,1,0,0,0,0,0,1,0,0,0,0,0,0,1,1,1,1,0,0,0,1,0,0,0,1,1,0,0,1,0,0,0,0,0,0,0,0,0,0,0,0,0,1,1,1,1,0,0,1,1,0,0,1,1,1,0,1,1,0,0,1,0,1,0,1,1,0,0,1,0,0,0,0,0,0,0,0,0,0,0,0,1,1,0,0,0,0,0,0,0,0,0,1,0,0,1,1,0,0,0,0,0,0,0,0,0,0,0,0,0,0,0,0,0,0,1,0,0,0,1,1,1,1,0,0,1,1,0,0,0,0,0,0,0,0,0,0,0,1,1,0,0,0,0,0,0,0,1,1,0,1,1,1,0,1,0,1,1,0,0,0,0,0,0,1,0,0,0,1,1,1,1,0,0,0,0,0,0,0,0,0,0,0,0,0,0,1,1,0,1,0,0,0,0,0,0,0,0,0,0,0,1,0,0,0,0,0,1,0,0,0,0,0,0,0,1,1,0,1,0,0,1,0,0,0,1,0,0,0,0,1,1,1,0,0,0,0,0,0,0,0,0,1,1,1,0,0,0,0,0,0,0,1,1,1,1,1,0,0,1,1,1,1,0,0,0,0,0,0,0,0,1,0,0,0,0,0,1,1,0,0,0,0,0,1,0,1,0,0,0,0,0,0,0,0,0,0,0,0,0,0,0,1,0,0,0,0,1,0,0,0,0,0,0,1,0,1,0,0,0,0,0,0,0,0,1,0,0,1,1,0,1,0,1,1,1,0,0,0,0,0,1,0,1,0,0,0,0,0,0,1,0,0,0,1,0,0,0,0,1,0,0,0,0,0,0,0,1,0,0,1,0,0,0,0,0,0,0,1,0,1,0,0,1,1,0,0,0,0,0,0,0,0,0,0,0,0,0,0,0,0,0,0,0,0,0,0,1,0,0,0,0,0,0,0,0,1,1,1,1,1,1,0,0,0,0,0,0,0,1,1,1,1,0,0,0,0,0,0,0,0,1,0,1,0,0,0,0,0,0,0,0,0,0,0,1,1,0,0,0,0,1,0,0,0,0,1,1,1,0,0,0,0,1,0,1,1,0,0,0,0,0,0,0,1,1,0,0,1,0,0,1,0,0,0,0,0,1,0,0,1,1,1,0,1,1,1,1,1,0,0,1,1,1,1,0,0,0,0,0,0,0,1,0,0,0,0,1,1,0,1,0,1,1,0,0,0,0,0,1,1,0,0,1,0,1,0,0,0,0,1,0,0,0,0,0,1,0,0,0,0,1,1,1,1,0,1,0,0,0,0,0,1,0,0,0,0,0,0,0,1,1,1,1,0,0,0,0,0,1,1,0,0,0,0,1,0,0,0,0,0,0,1,0,0,0,0,0,0,1,0,0,1,1,1,1,0,1,0,0,0,0,0,0,0,1,0,0,0,1,0,0,1,0,1,0,0,1,0,1,0,0,1,0,1,1,1,1,0,1,0,0,0,0,1,1,0,0,0,1,1,0,0,1,1,1,1,1,1,1,1,1,1,1,1,1,1,1,1,1,1,1,1,1,1,1,0,1,1,1,1,1,0,0,0,1,1,0,1,1,0,0,1,0,1,0,1,0,0,0,0,0,0,1,0,0,0,1,0,1,0,1,0,0,0,0,0,1,0,0,0,0,0,0,0,0,0,1,0,1,1,1,1,0,0,1,0,1,1,1,0,0,0,0,0,1,0,0,0,0,0,1,1,1,1,1,1,1,1,1,0,1,1,0,0,1,1,1,1,0,1,1,1,1,0,0,0,0,1,0,0,0,1,1,1,0,1,1,0,1,1,0,0,0,0,0,0,0,0,0,1,0,0,0,0,0,0,0,0,1,0,0,0,0,0,0,0,1,0,0,0,0,0,1,1,0,0,0,0,0,0,0,0,0,0,1,1,0,0,0,0,0,0,1,1,0,0,0,1,0,1,0,0,0,0,0,0,0,1,0,1,1,1,1,0,0,1,1,1,1,1,0,0,0,1,0,1,0,1,1,0,0,0,0,0,0,0,0,1,0,1,0,1,0,0,0,0,0,1,0,0,1,1,1,1,0,0,1,0,1,1,1,0,0,0,0,1,1,1,1,0,1,0,0,0,1,1,1,1,1,1,1,0,1,1,0,0,0,0,0,1,0,0,0,0,0,0,0,0,0,1,1,1,1,0,1,0,0,0,1,0,1,0,1,0,0,0,0,1,1,1,0,0,1,0,1,0,0,0,0,1,1,1,1,0,0,0,0,1,1,0,0,0,0,0,0,0,1,1,0,1,0,0,0,1,0,1,0,0,0,0,0,0,0,0,0,0,0,0,1,0,0,0,0,0,0,0,0,0,1,0,0,0,0,1,1,1,0,1,1,1,0,0,0,0,0,1,1,1,1,1,1,1,0,0,1,1,0,1,1,1,1,1,1,0,0,0,0,0,1,1,0,1,0,0,1,0,0,1,0,0,0,0,1,0,0,0,0,0,0,0,1,0,0,0,0,0,0,0,0,0,0,0,0,0,0,1,1,1,0,0,0,1,1,0,0,0,0,0,0,0,0,0,0,0,0,0,0,0,0,0,0,1,0,0,1,0,0,0,0,0,0,1,0,0,0,0,0,1,1,1,1,0,0,0,1,1,0,0,0,1,1,0,0,0,1,0,1,1,1,0,0,0,1,1,0,0,0,1,1,1,0,0,0,0,0,0,0,1,0,1,0,0,0,0,0,0,0,1,0,0,0,1,1,1,1,1,0,0,1,1,1,0,0,0,0,1,0,0,0,0,1,0,1,1,1,0,0,0,0,0,0,0,0,0,0,0,0,0,0,0,0,0,0,0,0,0,0,0,0,0,0,0,0,0,0,0,0,0,0,0,0,0,0,0,0,0,0,0,1,0,1,1,1,1,1,1,1,1,1,1,0,1,0,0,0,0,1,1,0,1,1,1,0,1,1,1,0,0,1,0,0,0,0,0,1,0,1,0,1,0,1,1,0,1,1,1,0,0,0,1,1,1,1,1,1,0,1,1,1,1,0,0,1,0,0,0,0,0,0,1,0,0,0,0,1,0,0,1,1,0,1,0,0,1,1,0,0,0,1,0,0,1,1,0,0,1,0,0,0,0,0,0,0,1,1,1,0,1,0,0,1,1,0,0,1,0,0,0,1,0,0,1,1,0,1,0,1,1,1,1,0,1,0,0,0,1,0,1,1,1,0,0,0,0,0,0,0,0,0,0,1,0,0,0,0,0,0,0,0,0,1,0,0,0,0,1,0,0,0,1,1,1,1,1,1,1,1,0,0,1,0,1,0,0,0,0,1,1,0,0,0,1,1,1,0,0,1,0,0,0,1,0,0,0,0,0,0,1,0,0,0,0,1,0,0,0,1,0,0,0,0,0,0,1,0,1,1,0,1,1,0,0,0,1,0,0,1,1,0,0,1,0,1,1,0,0,0,0,0,0,0,0,0,1,0,1,1,1,0,1,0,0,1,1,1,1,1,1,0,1,1,1,1,1,1,1,1,1,1,1,1,1,1,1,1,1,0,1,1,1,1,1,1,1,1,1,1,1,1,1,1,1,1,1,1,0,1,1,0,0,1,1,0,0,0,1,0,0,1,1,0,1,0,0,0,1,0,0,1,0,1,1,0,0,1,0,0,1,0,0,0,0,0,0,0,0,0,0,0,0,0,0,0,0,0,1,0,0,0,1,0,0,1,1,1,1,0,0,0,0,0,0,1,0,1,0,1,0,0,0,0,1,0,1,0,0,0,0,0,0,0,0,0,0,0,1,0,0,0,0,0,0,0,1,0,0,0,0,0,0,0,0,0,0,0,0,0,0,0,0,0,0,0,0,0,0,0,0,0,0,0,0,0,0,0,0,0,0,0,0,0,0,0,0,0,0,0,0,0,0,1,0,0,1,0,0,0,0,0,0,0,1,0,0,0,0,0,1,0,0,0,0,0,0,0,1,0,0,0,0,0,1,0,0,0,1,1,1,1,0,1,0,0,0,0,0,1,0,1,0,1,0,1,0,0,1,1,1,0,1,0,1,1,0,1,1,1,0,1,1,0,0,0,0,0,0,0,0,0,0,0,1,0,0,0,0,1,0,0,0,1,0,0,1,0,0,1,0,1,0,0,1,1,1,0,0,0,0,1,1,0,0,0,0,0,0,1,0,0,0,0,1,0,0,0,0,1,0,1,0,1,1,0,0,0,0,1,1,1,0,1,1,1,1,1,1,1,0,0,1,0,0,0,0,0,0,0,0,0,0,0,0,0,0,0,0,0,0,0,0,1,0,0,0,0,0,1,0,1,1,1,1,0,0,0,1,0,0,0,1,0,0,1,1,0,1,0,0,0,0,0,0,0,0,0,0,0,0,0,0,0,0,0,0,0,0,1,0,0,1,0,1,1,1,0,0,0,0,0,1,0,0,0,1,1,0,0,0,0,0,0,0,0,0,0,0,1,0,0,0,0,1,0,1,0,0,0,1,0,0,0,0,0,0,0,0,0,0,0,0,1,0,1,0,1,1,0,0,0,0,0,0,0,0,0,1,0,1,1,0,0,0,0,0,0,0,0,1,0,0,1,0,0,0,0,0,0,0,0,1,0,0,0,0,0,0,0,1,0,0,0,0,0,0,0,0,0,0,0,0,0,0,0,0,0,0,0,0,1,1,1,0,1,0,0,0,1,0,0,1,1,1,1,1,0,1,0,0,0,0,0,1,0,0,1,0,0,0,0,1,0,0,0,0,0,1,0,1,0,0,0,0,0,0,0,1,1,1,1,1,1,0,0,0,0,0,0,0,0,0,0,0,1,1,0,0,0,0,0,0,1,0,0,0,1,0,1,0,1,1,0,0,0,0,0,0,0,0,0,1,0,1,0,1,0,0,0,0,0,0,0,0,0,0,0,0,0,1,1,0,0,1,1,1,1,0,0,0,0,1,0,1,0,0,0,0,0,0,0,0,0,0,0,0,0,0,0,0,0,1,0,0,0,0,0,1,0,0,0,0,1,0,0,0,0,0,0,0,0,0,0,0,0,0,0,0,0,0,0,0,0,0,1,1,0,0,1,0,0,0,1,0,0,0,0,0,0,0,1,0,0,0,1,1,1,0,0,0,0,0,0,0,0,0,0,0,0,0,0,0,0,1,0,1,0,0,0,0,0,1,0,0,0,1,0,1,1,1,1,1,0,0,0,0,0,0,1,1,0,0,0,1,1,1,0,0,0,0,1,0,0,0,0,1,0,0,0,0,1,0,1,1,0,1,0,1,0,1,1,0,0,0,0,0,0,0,0,0,0,1,1,1,0,1,0,0,0,0,0,0,0,0,1,0,0,1,0,0,0,0,0,1,0,0,1,1,0,0,0,0,1,0,0,0,0,0,0,1,1,0,1,0,0,0,0,1,1,0,0,0,0,1,1,1,0,1,0,0,0,0,0,0,0,0,0,0,0,0,0,0,0,0,0,0,0,0,1,1,0,0,0,0,1,1,0,0,0,0,0,0,0,1,0,0,1,0,0,1,1,1,1,1,1,1,0,0,0,0,0,0,1,0,0,0,1,1,1,0,0,0,0,0,1,0,0,0,0,1,1,0,0,0,0,1,1,1,0,0,1,1,1,1,0,0,1,0,1,0,1,1,0,0,0,0,0,1,1,0,0,0,0,1,0,0,1,0,1,0,0,0,1,0,0,0,0,0,0,0,0,0,0,1,0,0,1,0,0,1,0,1,0,0,0,0,0,0,0,1,0,0,1,0,1,0,0,1,0,0,1,1,1,0,0,0,0,0,0,0,0,0,0,0,1,1,0,0,0,0,1,0,1,0,0,1,1,1,1,0,0,1,1,0,0,0,1,0,0,0,0,0,0,0,0,1,0,0,0,0,0,0,1,0,1,1,0,0,0,1,1,0,1,1,0,0,0,1,0,0,0,1,0,0,0,1,0,0,0,0,0,1,1,0,0,0,0,0,0,0,0,0,0,0,0,0,0,0,0,0,0,0,0,0,0,0,0,1,0,0,0,0,0,1,1,1,1,0,0,0,0,1,0,1,0,0,0,1,0,0,1,0,0,1,1,0,1,1,1,0,0,0,1,0,0,0,0,0,1,0,1,1,0,0,0,0,0,0,0,1,0,1,1,0,0,0,0,0,0,0,1,0,0,1,0,0,1,1,1,0,1,1,1,0,1,1,1,0,0,0,0,0,1,0,0,0,1,0,0,0,1,0,0,1,0,0,0,0,0,1,1,0,1,0,0,0,1,0,0,0,0,0,0,0,0,0,0,0,0,0,0,0,0,0,0,0,0,0,0,1,0,0,0,0,0,0,0,0,0,1,0,0,0,0,0,0,0,1,0,0,0,0,0,0,1,0,0,0,0,0,1,0,1,0,1,1,1,1,0,0,0,0,0,0,1,1,0,1,0,0,1,1,0,1,1,0,0,0,0,0,0,0,0,0,0,0,0,1,0,0,0,0,0,1,1,1,1,1,1,1,0,1,1,0,1,0,1,1,0,1,0,1,1,1,1,0,1,1,1,1,1,1,1,1,1,0,1,1,0,1,0,0,0,0,0,0,0,1,1,1,0,0,0,0,0,1,1,1,1,0,0,1,0,0,0,0,0,0,0,1,0,0,0,1,0,0,0,0,0,1,0,0,0,0,1,1,1,0,0,0,0,0,1,0,0,0,0,0,0,1,0,0,1,0,0,0,1,0,1,1,1,0,0,0,0,1,1,1,0,0,1,0,1,1,0,0,1,1,0,0,1,1,1,1,1,0,0,1,1,1,0,0,0,0,0,1,0,0,1,0,1,0,0,0,0,0,0,1,0,0,1,1,1,1,0,1,0,0,1,1,1,0,1,0,1,0,0,0,1,0,0,1,1,0,1,0,0,0,0,0,0,0,0,0,0,0,0,0,1,1,1,0,0,0,0,0,0,0,1,0,1,0,0,1,1,1,1,1,0,0,0,0,1,1,1,1,1,1,1,0,1,0,0,0,0,1,0,0,0,0,0,0,0,1,1,0,0,0,0,0,0,0,0,1,0,1,1,0,0,0,0,0,1,0,0,0,0,0,1,1,0,0,0,1,0,0,1,1,1,1,0,0,0,0,1,1,0,0,1,1,1,1,1,1,1,0,1,1,1,1,1,1,0,0,0,0,0,0,0,0,0,1,0,1,0,0,1,0,0,0,0,0,1,0,1,0,1,0,0,0,0,0,0,0,0,0,1,0,0,0,0,0,1,0,1,1,0,0,0,1,1,1,1,0,1,1,0,0,0,0,0,1,0,0,0,1,1,1,1,0,0,1,0,0,0,0,0,0,0,0,0,0,0,0,0,0,0,0,0,0,0,0,0,0,0,0,0,0,0,0,1,0,0,0,0,0,1,0,0,0,0,0,1,0,1,0,1,0,0,0,0,1,1,1,1,1,0,1,0,0,0,0,0,0,0,0,0,0,0,1,1,1,0,1,0,0,0,0,0,0,0,1,0,0,0,0,0,0,1,1,0,1,0,0,1,0,0,0,0,0,0,0,0,0,1,0,0,0,0,0,0,1,0,0,0,1,0,0,0,0,0,1,0,0,0,0,0,0,0,0,0,0,0,1,0,0,0,0,0,0,1,0,0,0,0,0,0,0,0,0,0,1,0,1,0,0,0,1,1,0,1,0,1,0,0,1,1,0,0,0,0,0,0,0,0,0,0,0,0,0,1,1,0,1,0,1,0,0,1,0,0,1,0,0,0,0,0,0,0,1,0,0,0,0,0,0,1,0,0,0,1,0,0,0,0,0,0,0,0,1,0,0,0,0,0,0,0,0,1,0,0,0,1,0,0,1,1,0,0,0,1,0,0,0,0,0,0,0,0,0,0,0,0,0,0,0,0,1,0,0,0,0,0,0,0,0,0,1,0,0,0,0,0,1,1,1,0,0,0,1,0,0,0,0,1,0,1,1,0,0,1,1,0,0,0,0,1,1,0,1,0,1,1,1,1,0,0,0,0,0,0,0,0,0,0,1,0,0,0,0,1,1,0,0,0,1,0,0,0,0,0,0,0,0,0,0,0,1,0,0,0,0,1,1,1,1,0,0,1,0,0,1,0,0,1,0,0,1,0,1,0,0,0,0,0,0,0,0,0,1,0,0,0,0,0,0,1,1,0,0,0,0,0,0,0,0,0,0,0,0,0,0,0,0,1,1,0,0,0,0,1,1,1,0,0,0,0,0,1,1,1,1,1,1,1,1,1,1,1,0,0,1,0,0,0,0,0,0,0,0,0,0,0,0,1,0,0,0,0,1,0,0,0,0,0,0,0,1,0,0,0,0,0,0,0,0,0,0,0,0,0,0,0,0,0,1,1,1,0,1,1,0,1,0,1,1,1,0,1,0,0,0,0,0,0,0,1,0,0,1,1,1,0,1,1,1,0,1,1,1,1,1,0,0,0,0,0,0,0,0,0,0,1,1,0,1,1,1,0,0,0,0,0,0,0,0,0,0,1,0,0,0,1,1,0,0,0,1,0,0,1,0,0,0,0,0,0,0,0,0,0,1,1,0,0,1,1,1,1,0,0,1,0,0,0,1,0,1,1,1,0,1,1,0,0,0,0,0,0,0,0,0,1,1,0,0,0,0,1,1,0,0,1,1,1,1,1,1,1,1,1,1,1,0,0,0,0,0,0,1,1,1,1,0,0,0,0,1,1,0,0,0,0,0,0,0,0,0,0,1,0,0,0,0,0,0,1,0,0,1,1,0,1,0,0,0,1,0,0,1,0,0,0,0,0,1,0,1,0,1,1,0,0,0,0,0,0,0,0,0,0,0,1,0,1,0,0,0,1,1,0,0,0,0,0,1,0,0,1,1,1,0,0,1,1,1,1,0,1,0,0,0,0,1,0,0,1,1,0,1,0,0,0,0,1,0,0,1,0,0,0,1,0,0,1,1,0,0,0,1,1,0,0,1,0,0,0,0,0,1,1,1,0,0,0,1,1,1,1,0,1,0,0,0,0,0,0,0,0,1,0,0,0,0,0,0,0,0,0,0,0,0,0,0,0,0,0,0,0,0,1,1,0,0,0,0,0,0,0,0,0,0,0,0,0,0,1,0,0,0,0,0,1,0,0,0,0,0,0,1,0,0,0,1,1,1,0,1,1,0,0,0,0,0,0,0,0,0,0,0,1,0,0,1,0,1,0,0,0,0,0,0,1,0,0,0,0,0,0,0,0,0,0,0,0,0,0,1,1,1,0,0,0,0,0,1,0,0,0,0,0,0,1,0,0,0,0,0,1,0,0,1,0,1,0,0,0,0,1,0,1,1,0,1,0,0,0,0,0,0,0,1,0,1,0,1,1,0,0,0,0,0,0,0,0,0,0,0,0,0,1,0,0,0,1,1,0,0,0,0,0,0,0,0,0,1,0,1,1,1,0,0,0,0,0,1,0,1,0,1,0,0,0,1,0,1,0,1,1,0,0,1,1,1,1,1,1,0,0,0,1,0,1,0,0,0,1,0,0,0,0,0,0,1,0,0,0,0,0,1,0,0,0,0,0,0,0,0,0,1,0,0,0,1,1,0,0,0,0,0,1,1,0,0,0,0,0,0,0,0,0,0,1,0,0,0,0,1,0,1,0,0,0,0,0,0,0,1,1,1,0,0,0,1,0,1,1,1,1,1,1,1,0,1,0,1,1,1,1,0,0,0,1,1,1,0,0,1,0,1,0,1,1,0,0,1,0,0,1,1,1,0,1,1,0,1,1,0,0,0,1,1,0,0,1,0,0,0,1,1,1,1,1,0,1,1,1,1,1,0,0,0,0,0,1,1,0,1,0,1,0,1,0,0,1,0,1,0,0,0,1,1,0,1,1,0,0,0,0,0,0,0,0,1,0,1,1,1,1,1,1,0,1,0,0,0,0,0,0,0,0,0,0,0,0,0,0,0,0,1,0,0,0,0,1,0,0,0,0,1,0,1,0,1,0,1,1,0,0,0,0,0,0,0,0,1,0,0,0,0,0,1,0,0,0,0,1,1,0,0,0,0,1,1,0,0,0,0,0,0,0,0,0,0,0,0,0,0,0,1,1,0,0,0,0,0,1,1,0,0,0,0,0,0,0,0,0,0,0,0,0,0,0,0,0,0,0,0,1,0,1,0,0,0,0,0,0,0,0,0,0,0,0,0,0,1,0,0,0,0,0,1,1,1,0,0,0,0,0,0,0,0,1,1,0,1,0,0,0,0,1,0,0,0,0,0,0,1,0,0,0,0,0,1,1,1,0,0,1,1,0,0,0,0,0,0,1,0,1,0,0,0,1,0,1,1,1,1,1,0,0,0,1,1,0,1,1,1,0,0,0,1,1,0,0,0,0,0,1,0,1,0,0,0,0,0,1,0,0,0,1,0,0,0,0,0,0,1,0,0,0,0,0,0,0,0,0,1,0,1,0,0,1,0,0,1,0,0,0,0,0,1,0,0,0,0,1,1,0,0,0,0,0,0,0,0,0,0,0,0,0,0,1,1,1,0,0,1,0,0,0,0,0,0,0,1,0,0,1,0,0,0,0,0,0,0,0,0,0,0,1,0,1,0,0,0,0,1,1,0,0,1,0,1,1,0,0,0,0,1,1,1,0,1,1,1,0,0,0,0,0,0,1,0,1,0,0,0,0,1,1,0,0,0,0,1,0,0,0,0,0,1,0,0,0,0,0,1,0,0,0,0,0,0,1,0,0,0,0,0,0,0,0,0,0,0,0,0,0,0,0,0,0,0,0,0,0,0,0,0,0,0,1,0,0,0,0,0,0,0,0,0,0,0,0,0,0,0,0,0,0,0,0,0,0,0,0,0,0,0,0,0,1,0,0,0,0,0,0,0,1,1,0,0,0,0,0,1,0,0,0,1,0,0,0,1,1,0,1,0,0,0,0,1,1,0,0,0,0,0,0,0,0,0,1,0,1,1,0,0,0,0,0,0,0,0,1,0,0,0,0,0,0,0,1,0,0,0,0,0,0,0,0,0,0,0,1,1,0,0,0,0,0,0,0,0,0,1,1,1,0,0,0,1,0,0,0,1,1,1,1,0,0,0,0,1,0,0,0,0,1,0,1,1,0,0,0,1,1,1,0,0,1,1,0,1,0,0,0,0,0,0,1,1,1,1,0,0,0,0,0,0,0,1,1,1,1,1,1,1,1,1,1,0,0,1,1,1,1,0,1,0,0,0,0,0,0,0,0,0,0,0,0,0,0,0,1,0,1,0,0,1,0,0,0,1,0,0,0,0,0,1,0,1,0,0,0,0,0,0,1,0,0,0,0,0,0,0,0,0,0,0,0,0,0,0,0,0,0,0,0,0,0,0,0,0,1,0,0,0,0,0,1,0,0,0,0,0,0,0,0,0,0,0,1,1,1,1,1,0,0,0,0,0,1,0,0,0,0,0,0,0,0,1,0,0,0,0,0,0,0,1,1,0,0,1,0,0,0,1,0,0,0,0,0,0,1,1,0,0,1,0,1,0,0,1,1,1,1,1,0,0,1,1,1,0,1,0,1,1,0,0,0,1,0,1,0,0,0,0,0,1,0,0,0,0,1,1,0,0,1,1,1,1,0,0,0,1,0,0,1,0,1,1,0,0,0,0,0,0,0,1,0,0,0,0,0,0,0,1,1,0,0,0,0,0,0,0,0,0,0,0,1,0,0,0,0,0,0,0,0,0,0,0,0,0,0,0,0,0,0,0,1,1,0,0,1,0,0,0,0,1,0,0,0,0,0,0,0,0,0,0,0,0,0,1,0,0,0,0,0,1,0,0,0,0,0,0,1,0,0,1,0,0,0,0,0,0,0,0,0,0,0,0,1,0,0,0,0,0,0,0,0,0,1,0,0,0,0,0,0,0,0,0,0,0,1,0,1,1,1,1,0,1,0,0,0,0,0,0,0,0,1,0,0,0,1,0,1,0,1,0,0,0,0,1,0,0,0,0,0,0,0,0,0,0,0,0,1,0,0,0,0,0,0,1,0,0,0,1,1,0,0,0,1,1,1,1,0,0,1,0,1,1,0,0,0,1,0,0,1,0,0,0,0,0,0,0,0,0,0,0,0,0,0,0,0,0,0,0,1,1,1,1,0,1,0,0,0,1,1,0,0,0,1,0,1,1,1,0,0,1,1,1,0,0,0,1,1,1,1,1,1,1,0,1,0,0,1,1,0,0,1,1,1,0,1,1,0,1,1,0,1,0,1,1,1,0,1,0,1,0,1,1,1,0,1,0,0,1,1,0,0,0,1,1,0,0,1,0,0,0,1,0,0,0,1,1,1,1,0,0,1,1,1,1,1,1,1,0,1,1,1,1,0,1,1,0,1,1,1,0,0,0,0,0,0,0,0,0,0,1,0,1,1,0,0,1,1,1,1,1,0,1,0,1,1,1,1,0,1,1,0,0,0,1,1,0,1,1,0,0,1,1,0,0,1,0,1,0,0,0,1,0,0,0,1,0,0,0,0,0,0,0,0,0,1,1,1,0,0,0,0,0,0,0,1,1,0,1,0,1,0,0,0,0,0,1,1,0,1,0,1,1,0,0,0,0,0,0,0,0,0,0,0,0,0,0,1,0,0,0,1,1,1,1,1,0,0,0,1,1,1,0,1,1,0,0,0,0,0,1,1,1,1,0,0,0,0,0,0,1,1,0,0,1,0,0,0,0,0,0,0,0,0,1,0,0,0,0,0,0,0,0,0,0,1,0,0,0,1,1,0,1,0,1,0,1,1,1,1,1,1,1,0,0,0,0,0,0,1,0,1,0,0,0,0,1,0,1,1,1,0,1,0,1,0,0,0,0,0,0,0,1,0,0,0,1,0,0,0,0,1,0,1,1,1,1,0,0,0,0,0,0,1,1,1,0,0,0,1,0,0,0,0,0,0,1,1,0,0,0,0,0,0,1,1,1,1,0,0,0,0,0,0,1,0,0,0,0,0,1,1,0,0,0,1,0,1,1,0,0,1,1,0,0,1,1,0,1,0,0,0,0,0,1,0,1,0,0,0,0,1,0,0,0,0,0,0,0,1,1,0,0,0,0,0,0,0,1,1,0,1,0,0,0,0,0,1,0,0,0,0,0,0,0,0,0,0,0,1,1,0,0,1,1,0,0,0,1,0,1,0,1,0,1,0,0,0,0,0,0,0,1,1,0,0,0,0,0,0,0,0,0,0,0,0,1,0,1,0,0,0,0,0,1,0,1,0,0,0,0,0,0,0,0,0,0,0,0,0,0,0,0,0,0,0,1,0,0,0,0,0,0,0,0,0,0,0,0,0,0,0,0,1,1,0,0,1,0,1,0,0,0,1,0,0,0,0,1,1,0,1,0,0,0,0,0,0,0,0,0,0,0,0,0,0,0,1,0,0,0,1,0,0,0,1,0,0,0,0,1,1,1,1,1,1,1,1,1,0,0,1,1,1,1,0,0,0,0,0,0,1,1,0,1,0,0,0,1,0,0,0,0,0,1,1,0,0,0,1,1,0,0,1,1,0,0,0,1,0,0,0,0,0,0,0,0,1,1,0,0,1,0,0,0,0,0,0,0,1,1,1,1,0,0,0,0,0,0,0,0,0,0,1,0,1,1,1,1,1,1,1,1,1,1,1,1,0,0,0,0,0,0,0,0,0,0,0,1,0,1,1,0,0,0,0,0,0,0,0,0,1,0,0,0,0,1,1,1,0,0,1,1,1,1,0,1,1,1,0,0,0,0,0,0,0,0,0,0,0,0,0,1,0,1,0,0,0,0,0,0,0,1,0,1,0,1,0,0,0,0,0,0,1,0,0,0,0,0,0,0,0,0,0,0,0,1,0,0,1,1,0,0,0,0,0,0,1,1,0,0,1,0,0,0,0,1,0,0,0,0,0,0,0,1,1,0,0,0,1,0,0,0,0,1,0,0,0,1,1,0,0,0,0,0,0,0,0,0,0,0,0,0,0,0,0,0,0,0,0,0,0,1,0,0,0,0,0,0,0,0,0,1,0,0,1,0,0,0,0,0,0,0,0,0,0,0,1,1,0,0,1,0,0,0,0,0,0,0,0,1,0,0,1,0,0,0,0,1,0,1,1,0,1,1,0,0,1,1,1,1,1,0,0,0,0,1,1,1,1,0,0,1,1,0,0,1,0,1,1,1,0,1,0,0,0,0,0,0,0,0,0,0,0,0,1,0,0,0,0,0,0,0,0,0,1,1,1,0,1,0,1,0,0,1,1,1,0,1,0,1,0,1,1,0,1,0,0,1,1,0,0,1,0,0,0,0,1,0,0,0,1,0,0,0,0,0,0,1,0,0,0,0,0,0,0,1,0,0,0,0,0,0,0,0,1,0,0,0,0,0,0,0,0,0,0,1,0,0,0,0,0,1,0,0,0,0,0,0,0,1,0,1,0,0,0,0,1,0,0,0,0,1,0,0,0,1,1,0,0,1,1,1,0,0,0,0,0,1,1,0,1,0,0,0,0,1,1,0,0,1,1,1,0,0,0,1,0,0,0,0,0,1,1,1,0,1,1,1,0,0,0,0,0,1,1,1,0,0,0,0,0,0,0,0,0,1,1,1,1,0,0,0,1,1,1,1,1,1,1,1,1,1,1,1,1,1,1,1,1,1,1,1,1,1,0,0,1,0,0,1,1,0,0,0,0,0,0,0,0,0,0,0,1,0,0,1,0,0,1,0,1,0,1,0,0,0,1,1,0,0,0,0,0,0,0,0,0,0,0,0,0,0,0,1,0,0,1,0,0,0,1,1,0,0,1,0,0,0,0,1,0,1,0,1,0,0,1,0,0,1,1,0,0,1,1,0,0,0,0,1,0,0,0,0,0,0,0,0,0,0,0,1,1,0,0,0,0,1,0,0,0,0,0,0,0,0,0,0,0,0,0,0,0,0,0,0,1,1,0,1,0,0,1,1,1,0,0,0,0,0,0,1,1,0,0,1,1,0,1,0,0,0,0,1,1,0,0,1,1,1,0,0,0,0,0,1,0,0,1,1,1,1,0,0,0,1,1,0,1,1,0,1,1,1,1,1,1,1,1,0,0,1,0,0,1,0,0,1,1,0,0,0,1,0,1,0,0,1,0,0,0,0,0,0,0,0,0,0,0,0,0,0,0,0,0,0,0,0,1,0,0,0,0,0,0,0,0,1,0,1,0,0,1,0,1,0,0,1,1,0,1,0,0,0,1,0,0,0,0,1,1,1,0,0,0,0,0,1,1,1,1,1,1,1,1,1,0,1,0,0,0,0,0,0,0,0,0,0,0,0,0,0,0,0,0,0,0,0,0,0,0,0,0,0,0,0,0,0,0,0,0,0,0,0,0,0,0,0,0,0,0,0,0,0,0,0,1,1,0,1,0,0,1,0,1,1,0,1,0,0,0,1,0,0,0,0,1,1,0,0,0,0,1,0,1,1,0,1,0,0,0,0,0,0,1,0,0,0,0,1,1,1,1,1,1,0,0,0,0,0,1,0,0,0,1,0,0,0,0,0,0,0,1,1,1,0,0,1,0,1,0,0,0,0,0,1,0,0,0,0,0,0,0,0,1,1,0,1,0,1,0,1,1,1,0,1,1,0,0,0,0,0,0,1,0,0,1,1,1,0,1,1,1,0,1,0,0,0,1,0,0,1,1,0,0,0,0,0,0,0,1,0,0,0,0,0,0,0,0,1,0,0,0,1,1,0,0,0,0,0,0,0,0,0,0,0,1,0,1,0,0,0,0,0,0,0,0,0,0,0,0,0,0,0,1,1,0,0,0,1,0,0,0,1,1,1,0,0,0,0,0,0,0,0,0,0,0,0,0,1,1,0,0,0,1,0,1,1,1,0,0,1,1,0,1,0,1,1,1,0,1,1,0,1,1,1,0,1,1,0,1,1,0,0,0,1,0,0,1,0,1,0,1,0,0,0,0,0,0,1,1,0,1,0,0,0,0,0,1,0,0,0,0,1,0,1,0,1,0,0,0,0,1,0,1,0,0,1,1,0,1,1,0,0,0,0,0,0,0,1,1,0,0,0,1,0,0,1,1,0,0,0,1,0,1,1,0,1,0,0,0,0,0,0,0,0,0,0,1,1,1,1,1,1,1,0,1,0,0,1,1,0,1,1,0,0,0,1,0,0,1,0,0,0,0,0,0,0,1,1,1,1,1,0,0,0,0,0,1,0,0,0,1,0,0,0,0,0,0,0,0,1,0,0,0,0,0,0,0,0,0,0,0,0,0,1,1,0,0,0,0,0,0,0,0,0,0,1,0,1,0,0,0,0,0,0,0,0,0,0,1,1,1,1,0,0,0,1,1,0,0,1,0,0,0,0,0,1,0,0,0,0,0,0,0,0,0,0,0,0,0,0,0,0,0,0,0,1,1,1,0,1,0,0,0,0,0,0,1,0,0,0,0,0,0,0,0,1,0,0,0,0,1,0,0,0,1,0,1,0,0,0,0,0,1,0,0,1,0,0,0,0,0,0,0,0,0,0,1,0,1,0,0,0,1,1,0,1,0,0,0,0,0,0,0,0,0,0,1,1,0,0,0,0,0,0,1,0,0,0,0,1,0,0,0,0,0,0,0,0,0,0,0,0,0,0,0,0,0,1,1,1,0,0,0,0,0,0,0,0,0,0,0,0,0,0,0,1,1,0,0,0,0,0,0,0,0,0,0,0,1,0,0,1,0,0,0,0,0,0,0,0,1,0,1,1,0,1,0,0,0,0,0,0,0,0,0,0,0,0,0,0,0,0,0,1,0,1,1,1,0,0,0,0,0,0,1,0,0,0,0,1,0,0,1,1,1,0,1,0,0,0,0,0,0,0,1,1,0,1,0,0,0,0,0,0,1,0,1,0,0,1,1,0,1,0,0,1,0,0,0,1,0,0,0,1,0,0,0,0,1,0,0,0,0,0,1,0,0,1,0,0,0,0,1,0,0,0,1,1,0,0,1,0,0,0,0,1,0,1,0,1,1,0,0,0,1,0,0,1,0,1,0,0,1,0,1,0,0,1,0,0,1,0,0,1,1,0,0,0,0,1,0,0,1,0,0,0,0,0,0,0,0,0,0,0,0,0,0,0,0,0,0,0,0,0,0,0,0,0,0,0,0,0,0,1,1,0,0,0,0,0,0,0,0,0,0,0,1,1,0,0,1,1,0,0,0,0,0,0,1,0,1,0,0,0,1,0,0,0,0,0,0,0,0,1,1,1,0,0,0,0,0,1,0,0,0,0,1,0,0,0,0,1,0,1,0,0,1,1,0,0,1,1,0,0,1,0,1,0,1,1,0,0,0,1,0,0,1,0,0,1,1,0,1,0,1,0,0,1,1,0,0,1,0,1,0,0,0,1,1,0,0,0,0,0,0,0,0,0,0,0,0,0,0,0,0,0,0,0,0,1,0,0,0,0,0,0,0,0,1,0,0,0,0,0,0,0,0,0,0,0,0,1,0,0,1,0,0,0,0,0,0,0,1,0,0,0,0,0,0,0,1,0,0,0,1,1,0,0,1,0,0,0,0,1,0,0,0,0,0,0,0,0,1,0,1,0,1,0,0,1,1,1,1,0,1,1,1,1,1,1,1,1,1,1,1,1,0,1,1,1,0,1,1,0,0,0,0,0,0,0,0,1,0,0,1,0,0,0,0,0,0,0,0,0,0,0,0,0,0,0,0,0,0,0,0,0,1,1,0,0,0,0,1,0,0,0,0,0,0,0,1,1,1,0,0,0,0,0,0,0,0,0,1,1,1,0,0,0,0,0,1,1,0,0,0,1,1,0,1,1,0,1,0,0,0,1,1,0,0,0,0,1,1,1,0,0,1,0,0,0,0,0,0,1,0,0,0,0,0,0,0,0,0,0,0,0,0,0,1,0,1,0,0,1,0,0,0,0,1,0,0,1,0,1,0,0
Aerobe_Alcanivorax_borkumensis_SK2,1,0,0,1,1,1,1,1,0,0,1,1,1,1,1,1,0,1,1,0,0,0,0,0,1,1,0,0,1,1,0,1,1,1,0,0,1,1,0,0,1,1,1,1,1,1,1,0,0,1,1,0,0,0,0,0,0,1,0,0,0,0,0,0,0,0,0,0,1,1,0,0,0,0,0,1,1,0,0,1,1,1,1,0,0,1,0,1,1,1,1,1,1,1,1,1,1,1,1,1,1,1,1,1,1,1,1,1,1,1,0,1,0,0,1,1,0,0,0,1,0,0,0,0,0,0,1,1,1,1,0,0,0,1,0,1,1,1,1,1,1,1,0,1,0,1,0,0,1,1,1,0,1,1,1,1,1,0,0,0,0,0,1,1,1,1,1,0,0,1,1,1,1,0,0,0,0,0,1,0,1,1,1,1,1,0,0,0,1,0,1,0,0,1,0,0,0,1,1,1,1,0,1,1,1,1,0,1,0,1,1,1,0,1,0,0,0,1,1,0,0,1,1,1,1,0,0,1,0,0,0,0,1,0,1,0,1,0,0,1,1,0,0,0,0,0,0,0,0,0,0,0,1,0,1,0,1,1,0,0,1,0,0,0,0,0,0,1,0,1,0,0,1,0,0,0,0,1,0,0,0,0,0,0,0,0,0,1,0,0,1,1,0,0,1,0,0,0,0,0,0,0,1,1,1,1,1,1,0,0,1,1,0,0,1,1,1,0,1,1,0,0,0,0,0,0,0,0,1,1,1,0,0,0,0,0,1,1,1,0,0,0,1,0,1,1,1,0,1,0,1,0,0,0,0,1,0,0,0,1,0,0,0,0,0,0,0,1,1,1,1,1,1,1,0,1,0,1,0,0,0,0,0,1,0,0,0,0,1,0,1,1,1,0,1,1,1,1,1,1,1,1,1,0,1,1,1,1,0,0,0,1,0,0,0,0,1,1,1,1,1,1,0,1,0,1,1,0,1,1,1,0,0,1,0,0,1,0,1,0,0,1,1,0,0,0,0,0,0,0,0,0,0,0,0,0,1,1,0,0,0,0,0,0,0,0,1,0,0,0,0,0,1,0,0,0,0,1,1,0,1,0,1,0,0,0,0,0,1,0,0,0,0,0,0,0,0,0,0,1,0,0,0,1,1,0,0,0,1,1,1,1,0,0,0,0,0,0,1,1,0,0,1,1,0,0,1,1,0,1,0,0,0,1,1,1,0,0,0,1,0,0,0,0,0,0,0,0,0,0,0,0,0,0,0,0,0,1,0,0,0,0,0,0,0,1,1,1,1,0,0,1,0,1,1,1,1,1,0,1,0,1,1,1,1,1,1,0,0,0,0,0,0,0,0,1,1,1,1,1,1,0,0,0,0,1,0,0,1,0,0,0,0,1,0,0,0,0,0,0,1,0,0,0,0,0,0,0,0,0,0,0,0,0,0,0,0,0,0,0,1,1,1,1,0,0,0,1,0,0,0,0,1,0,0,0,0,0,0,0,0,0,1,0,0,1,1,1,0,0,1,1,0,0,0,1,0,0,0,1,0,0,0,1,0,0,0,0,0,0,0,0,0,1,0,1,1,1,0,0,1,0,1,0,0,0,0,0,0,1,0,0,0,1,0,1,0,1,0,0,0,0,0,1,0,0,0,1,1,1,0,1,1,0,0,1,0,1,1,1,0,1,0,0,0,0,0,0,1,0,0,0,0,1,0,0,1,0,1,0,0,0,0,0,0,1,0,1,0,0,0,0,0,1,0,1,0,1,0,0,0,0,0,0,0,0,0,0,0,0,0,0,0,0,1,0,0,0,0,1,0,1,1,0,0,0,0,1,1,0,0,0,0,1,0,0,0,0,1,0,0,0,0,0,0,0,1,0,0,1,0,0,0,0,1,1,0,1,0,0,0,0,0,0,0,0,0,0,0,0,0,0,0,0,1,0,0,0,0,0,0,0,0,0,0,0,1,1,0,0,1,1,0,0,1,1,0,1,0,1,0,0,1,1,1,1,1,1,0,0,0,0,0,1,0,0,0,0,0,0,0,1,0,0,0,1,0,0,1,0,0,0,0,0,1,0,0,0,0,1,1,1,1,1,1,0,0,0,1,1,1,0,0,0,0,0,1,0,1,1,0,1,0,0,1,0,0,0,1,0,0,0,0,0,0,1,1,0,0,0,0,0,0,0,0,0,0,1,0,0,0,0,0,0,0,0,0,0,0,0,0,0,0,0,0,0,0,0,1,1,1,0,0,0,0,1,1,1,0,0,0,0,0,1,0,0,1,0,0,0,0,1,0,0,0,1,0,1,1,0,1,0,1,1,0,0,0,1,0,0,0,0,0,0,1,1,1,0,0,0,0,0,0,0,0,0,1,1,1,0,0,0,0,0,0,0,0,0,0,0,1,0,0,0,0,0,1,0,0,0,0,0,0,0,0,0,0,0,0,0,0,0,0,1,0,0,0,0,0,1,0,0,0,0,0,0,0,0,0,0,0,1,1,0,0,0,0,1,0,0,0,0,0,0,0,0,0,0,0,1,0,0,0,1,0,0,0,0,1,0,0,0,0,0,0,0,0,0,1,0,0,0,0,0,0,0,0,0,0,0,0,0,0,0,0,0,0,0,0,0,0,0,0,0,0,1,0,0,0,0,0,0,0,1,0,0,0,0,0,0,0,0,0,1,0,0,1,0,0,0,0,1,0,0,0,1,0,0,0,0,0,0,0,0,0,0,0,0,0,0,1,0,1,1,0,0,0,0,0,0,1,0,0,0,1,1,0,1,0,1,0,0,1,0,0,0,0,0,0,0,0,1,1,0,0,0,0,1,1,0,0,0,0,0,0,0,0,0,0,1,0,0,0,0,0,0,0,0,0,0,0,0,0,0,0,0,0,0,0,0,1,0,0,1,0,1,1,0,0,0,0,1,0,0,1,0,0,1,0,0,1,0,0,1,0,0,0,0,0,0,0,0,1,1,0,1,1,1,0,1,0,1,1,0,1,0,0,0,0,0,0,0,0,0,0,0,1,0,0,1,0,0,1,0,0,0,0,1,1,1,1,1,0,1,1,1,0,0,0,0,0,0,1,0,0,0,0,0,0,0,0,0,0,0,0,1,0,0,0,0,1,0,0,0,0,0,0,0,0,1,1,0,0,0,1,1,1,1,0,0,0,0,0,0,0,0,0,0,1,1,0,0,0,0,0,0,1,0,0,0,0,0,0,0,0,0,0,0,0,0,0,1,0,0,0,0,0,0,0,0,0,0,0,0,0,0,0,0,0,0,0,0,0,0,0,0,0,0,0,0,0,0,0,0,0,0,0,0,1,0,0,0,0,0,0,1,0,0,1,1,1,0,0,0,0,0,0,0,0,1,0,1,0,0,0,0,0,0,0,1,0,0,0,0,0,0,0,0,0,0,0,1,0,0,0,0,0,0,0,0,0,0,1,1,1,0,0,0,0,1,0,0,0,0,0,0,1,1,1,0,0,0,0,0,1,0,0,0,1,0,0,0,0,0,0,1,0,0,1,1,1,1,1,0,1,1,0,0,0,0,0,0,0,1,0,0,0,0,0,1,0,1,1,0,0,0,0,0,0,0,1,0,1,0,0,1,0,0,0,0,0,1,0,0,0,1,1,1,0,0,0,1,0,0,1,0,0,0,0,1,0,0,0,0,0,0,0,0,0,1,1,0,0,0,0,0,1,0,0,1,1,0,0,0,0,0,0,0,0,0,1,0,0,0,0,0,0,1,1,0,0,1,0,0,0,0,0,1,0,0,1,0,0,0,0,0,1,0,0,1,1,0,1,0,0,0,0,0,0,1,0,0,0,0,0,0,0,0,0,0,1,1,1,0,0,1,0,0,0,1,0,0,0,1,0,0,0,0,0,1,1,1,0,1,0,0,1,0,0,1,0,0,0,1,0,1,1,1,1,0,0,0,1,1,1,0,0,0,1,0,0,0,0,0,0,0,0,0,0,0,0,0,0,0,1,0,0,0,0,0,0,0,0,0,0,0,0,0,0,0,0,0,0,0,1,1,0,0,0,1,1,1,0,0,1,0,0,0,0,0,0,0,1,1,1,1,0,0,1,0,1,0,0,1,1,0,0,0,0,0,0,0,0,0,0,0,1,0,0,0,0,0,0,0,0,0,1,0,0,0,1,0,0,1,0,0,0,0,1,1,0,0,1,1,0,0,0,0,0,0,1,1,0,0,1,0,0,0,1,0,0,0,0,1,0,1,0,0,1,1,0,1,0,0,0,0,0,1,1,1,1,0,0,0,0,0,0,0,0,0,0,0,0,0,1,1,1,1,0,1,1,1,1,1,0,0,1,0,1,0,0,0,0,0,1,1,0,0,1,1,1,0,0,0,0,0,0,0,0,0,0,0,1,1,0,0,1,0,0,0,0,0,0,1,1,0,0,1,1,0,0,1,0,1,0,0,1,0,1,1,1,1,1,1,1,1,1,0,0,0,1,1,0,0,1,0,0,0,0,0,0,0,0,0,0,0,0,1,0,1,1,1,0,1,1,0,1,0,1,0,0,1,0,0,1,1,1,0,0,0,1,0,0,0,0,0,1,0,0,1,0,0,0,0,0,0,0,0,0,0,1,0,0,0,0,0,1,0,0,0,0,0,0,0,0,0,0,0,1,0,0,0,1,0,0,0,1,1,0,0,1,1,0,0,0,0,0,1,0,1,0,0,0,0,1,1,1,0,0,0,0,0,1,1,0,1,1,1,0,1,1,0,1,1,1,1,0,1,0,1,0,0,0,0,0,0,0,1,0,0,1,1,0,0,1,1,0,0,0,0,0,0,0,0,1,1,0,0,0,0,0,0,0,1,0,1,0,0,1,1,1,0,1,0,0,1,1,1,1,1,0,0,1,0,1,1,1,1,1,1,1,1,1,1,0,1,1,0,0,0,1,1,0,0,0,1,0,0,0,0,0,1,1,1,0,0,0,0,0,0,1,0,1,1,0,1,1,0,1,0,0,0,1,0,0,0,1,0,0,1,0,0,1,0,0,0,0,0,0,0,0,1,0,0,0,0,0,0,0,0,0,0,0,1,0,0,0,0,0,0,0,0,0,0,0,0,0,0,0,0,0,0,1,0,0,0,1,0,0,0,0,1,0,0,1,0,0,0,0,0,0,0,0,0,0,0,0,0,1,0,0,0,0,0,0,0,0,1,1,0,0,0,0,0,0,1,1,0,0,0,0,0,0,0,0,0,0,1,0,0,0,0,0,0,0,1,0,1,0,0,1,1,0,0,0,0,0,0,0,0,0,0,1,1,0,0,0,0,0,0,0,0,0,1,0,0,0,0,0,0,0,0,0,0,0,0,0,0,0,1,1,0,0,0,0,0,0,1,0,0,1,1,0,1,1,0,0,0,0,0,0,0,0,1,1,0,0,0,0,0,0,0,0,0,0,0,0,0,0,1,1,0,0,0,1,0,0,0,0,0,1,0,1,0,0,0,1,0,1,1,0,1,0,0,0,0,0,0,0,0,0,0,0,0,1,0,0,0,1,0,0,0,0,0,0,0,1,0,0,1,0,0,0,1,1,0,0,1,0,0,1,0,0,0,0,0,0,0,0,0,0,1,0,1,1,0,0,0,0,0,0,0,1,1,1,0,0,0,0,0,0,0,0,0,1,1,0,0,0,0,0,1,0,0,0,0,0,0,0,0,0,0,1,0,0,0,0,0,0,0,0,0,0,0,0,0,0,0,0,0,1,0,0,0,0,0,0,0,0,0,0,0,0,0,0,0,0,0,0,0,0,1,0,0,1,0,0,0,0,1,1,0,0,0,0,0,0,0,1,1,0,0,0,0,0,0,1,0,0,0,0,1,0,0,0,0,1,0,0,0,0,1,0,0,0,1,0,0,1,0,0,0,0,0,0,1,0,0,0,0,0,0,0,0,0,0,0,0,1,0,0,0,1,1,0,0,0,0,1,1,0,0,0,0,1,1,0,1,0,0,0,0,0,0,0,1,0,1,0,1,1,1,0,0,1,0,0,1,0,0,0,0,0,0,1,0,0,0,0,0,0,0,0,1,0,0,0,0,0,0,1,0,0,0,0,0,1,0,0,1,0,0,0,0,0,0,0,0,0,0,0,0,0,0,1,0,0,1,0,0,0,0,0,0,1,0,1,0,0,0,0,0,0,0,0,0,0,0,0,0,0,0,0,0,1,1,0,0,0,0,0,0,0,0,1,0,0,1,0,0,0,0,0,0,0,0,0,1,1,0,1,0,0,0,0,0,0,0,1,0,0,0,1,0,0,1,1,0,0,0,0,0,1,0,0,0,0,0,0,0,0,0,0,0,0,0,0,0,0,0,1,0,0,0,1,0,0,0,0,0,0,0,0,0,1,0,0,0,1,0,1,1,1,0,0,0,0,0,1,0,0,0,1,0,1,1,0,0,0,0,0,0,0,0,0,0,0,1,0,1,0,0,0,1,0,1,0,0,0,0,0,0,1,0,0,0,1,0,0,0,0,0,0,0,0,0,0,0,0,0,0,0,0,0,0,0,1,0,0,0,0,1,0,0,0,0,0,0,0,0,0,0,0,0,0,0,1,0,1,0,0,0,0,1,0,0,0,0,0,0,0,0,0,0,0,0,0,0,0,1,0,0,0,0,0,0,1,1,0,0,0,1,0,0,0,0,0,0,0,0,0,0,0,0,0,0,0,0,0,0,0,0,1,0,0,0,0,0,0,0,1,0,0,0,0,0,0,0,1,0,0,0,0,0,1,0,1,0,0,0,0,0,0,0,0,0,0,0,0,0,0,0,0,0,0,0,0,1,0,1,0,0,0,0,1,0,0,0,0,0,1,0,0,0,0,0,0,1,0,0,0,1,0,0,0,0,1,0,0,0,0,0,0,1,0,1,0,1,0,0,0,0,1,0,0,0,0,0,1,0,0,0,0,0,0,0,0,0,0,1,0,0,0,0,0,0,0,1,0,0,0,0,1,0,0,0,0,0,1,0,0,0,0,1,1,1,1,1,1,1,1,1,0,1,1,0,0,0,0,1,0,0,1,0,0,0,0,0,1,0,1,0,1,0,1,0,0,0,0,0,1,0,1,1,0,0,0,0,0,0,0,0,0,0,0,0,0,0,0,0,0,0,1,1,0,0,0,0,0,1,0,0,0,0,0,0,1,1,1,0,0,0,1,0,0,0,0,0,0,1,0,0,0,0,0,0,0,1,0,0,0,0,0,1,1,0,0,0,0,0,0,0,1,0,1,0,1,0,0,0,0,0,0,0,0,1,1,0,0,0,0,0,0,0,0,1,0,0,0,0,0,1,0,0,0,1,0,1,1,0,0,0,1,1,0,0,0,1,0,0,0,0,1,0,0,0,0,0,1,1,0,0,1,0,0,0,0,0,0,1,0,0,0,1,0,0,1,0,0,1,0,0,0,1,0,0,0,1,0,1,1,0,1,0,0,0,0,0,0,0,0,0,0,0,0,0,0,0,0,1,1,0,0,0,0,0,1,0,0,0,0,0,1,0,1,1,0,0,1,0,0,0,0,1,1,1,0,0,0,0,1,0,0,0,0,0,1,0,0,0,1,0,1,0,0,0,1,0,0,0,0,0,0,0,1,0,0,1,0,0,0,0,0,0,0,0,0,0,0,0,0,0,0,0,0,0,0,0,1,0,0,0,0,1,0,1,0,1,0,1,0,0,0,1,0,0,0,0,0,0,0,0,0,0,0,1,0,0,0,0,0,0,0,0,0,0,0,0,0,1,0,1,1,0,0,0,1,1,0,0,0,0,0,0,0,0,0,0,0,0,0,0,0,0,0,0,0,0,0,0,0,0,0,0,0,0,0,0,0,0,0,0,0,0,0,0,0,0,1,0,1,0,1,0,0,1,0,0,0,0,1,0,0,1,0,1,0,0,0,0,0,0,1,1,0,0,0,0,0,0,0,0,0,0,0,0,0,0,0,0,1,0,0,0,0,0,0,0,0,0,0,1,1,1,0,0,0,0,0,0,1,0,0,0,0,0,0,0,0,0,0,0,1,0,0,0,0,0,1,0,1,0,1,0,1,0,0,0,0,0,0,0,0,0,0,0,0,0,0,0,0,0,0,0,0,0,0,0,0,0,1,0,1,0,0,0,0,0,0,0,0,0,0,0,0,0,0,0,0,0,0,0,1,0,0,0,0,0,0,0,0,0,0,0,0,0,0,0,0,0,0,0,0,0,0,1,0,0,0,0,0,0,0,0,0,0,0,0,0,1,0,0,1,1,0,0,0,0,0,0,0,0,0,0,0,0,0,0,0,0,0,0,0,0,0,0,0,0,0,0,0,0,0,0,0,0,0,0,0,0,0,0,0,1,0,0,1,0,0,0,0,0,0,0,0,0,0,0,0,0,0,0,1,0,0,1,0,1,0,0,0,0,0,0,0,0,0,0,0,1,0,0,0,0,0,0,0,0,0,0,0,0,1,0,1,0,0,0,1,0,0,1,0,1,0,0,1,1,0,0,0,1,1,1,1,0,0,0,1,0,0,0,0,0,1,0,0,1,0,0,0,0,0,0,0,0,0,0,0,1,0,0,0,0,1,0,1,0,0,1,0,0,0,1,0,0,0,0,0,0,0,0,0,1,0,0,0,0,0,0,1,1,0,0,0,1,1,1,0,0,1,0,0,0,1,1,0,0,0,0,0,0,1,0,1,0,0,0,0,0,0,1,0,0,0,1,0,0,1,0,0,0,0,1,0,0,0,0,0,1,0,1,1,0,0,1,0,0,0,1,0,0,1,0,0,0,0,1,0,0,0,0,0,0,0,0,1,0,1,1,1,0,0,1,0,1,0,1,0,0,1,0,1,0,0,0,0,1,0,0,0,0,1,0,0,1,0,0,0,0,0,0,1,0,0,0,0,0,0,0,0,0,0,0,0,0,1,0,0,0,1,0,0,0,0,1,1,0,0,0,1,0,0,1,1,0,0,1,0,0,0,1,0,1,0,0,0,0,0,0,0,0,0,0,1,0,0,0,0,0,0,1,0,0,1,0,0,0,0,0,1,0,0,0,1,0,0,0,0,0,0,0,0,0,0,1,0,0,0,0,0,0,0,0,0,0,0,0,0,0,0,0,0,0,0,0,1,0,0,0,0,1,0,0,0,0,0,1,0,0,0,0,0,0,0,1,0,0,1,0,1,0,0,0,1,0,0,1,0,0,0,0,0,1,0,0,0,0,0,0,0,0,0,1,0,1,0,0,0,0,0,0,0,0,0,0,0,0,0,1,0,0,0,0,1,1,0,0,0,0,0,0,0,0,0,0,0,0,0,0,0,0,0,0,0,0,0,0,0,0,0,0,0,1,0,0,1,1,0,0,0,0,0,0,0,0,0,0,0,0,0,0,0,0,0,0,0,1,0,1,1,0,0,0,0,1,0,0,0,0,0,0,1,1,1,0,0,0,0,0,0,0,1,1,0,0,0,1,0,0,0,0,1,1,1,0,1,0,0,0,0,0,0,1,1,0,0,1,0,0,0,0,0,0,0,0,1,0,1,0,0,1,0,1,0,1,0,0,0,0,1,0,1,1,1,0,0,0,1,0,0,0,0,0,1,1,1,0,0,1,0,0,0,1,0,1,0,0,0,0,0,0,1,0,0,0,0,0,0,0,1,1,1,0,0,0,0,0,0,1,0,0,0,0,0,0,0,0,1,0,0,1,0,0,1,0,0,0,0,0,0,0,0,0,0,0,0,0,1,0,1,1,0,0,0,1,1,0,1,0,0,0,0,0,1,0,1,0,0,0,0,1,0,0,0,1,0,0,0,0,0,0,0,0,1,0,1,0,0,0,0,0,0,0,1,1,0,0,1,0,0,0,0,0,0,1,1,0,0,0,0,0,0,0,0,0,0,0,1,0,0,0,0,0,1,0,1,0,0,1,1,0,0,0,0,0,0,0,0,0,0,0,0,0,0,0,0,0,0,0,0,0,0,0,1,0,0,0,0,0,0,0,0,0,0,0,0,0,0,0,0,0,0,0,0,0,0,0,0,0,0,0,0,0,0,0,0,0,0,1,0,0,0,0,0,0,0,0,0,0,1,0,0,0,0,0,1,0,0,1,0,0,0,0,0,0,0,0,0,1,1,0,0,0,0,0,0,0,0,1,0,0,0,0,0,0,0,0,1,0,0,1,0,0,0,0,0,0,0,1,0,1,0,0,0,0,1,0,0,0,0,0,0,0,0,0,0,0,0,0,0,0,0,0,0,0,0,0,0,0,0,1,0,0,0,0,0,0,0,0,0,0,0,0,0,0,0,0,0,0,1,0,0,0,0,1,0,0,0,0,0,0,0,0,1,0,0,0,0,0,0,0,0,1,0,1,0,0,0,0,0,1,0,0,0,1,0,0,0,0,0,0,0,0,0,1,0,0,0,0,1,0,0,1,0,0,0,0,0,0,0,0,0,0,0,0,1,0,0,0,0,0,0,1,0,0,0,0,0,1,0,0,0,0,0,0,0,0,0,0,0,0,0,1,0,0,1,1,1,0,0,0,0,0,0,0,0,0,0,0,1,0,0,0,0,0,0,1,0,0,0,0,0,0,0,0,1,0,0,0,0,0,0,0,0,0,0,0,1,0,0,0,0,0,0,0,0,0,0,1,0,1,0,0,0,1,0,1,0,0,0,0,1,0,0,0,0,1,1,0,0,1,0,0,0,1,0,1,0,0,0,1,0,0,0,0,0,0,0,0,1,0,0,0,0,0,0,0,0,0,0,0,0,0,0,0,0,0,0,0,0,0,0,0,0,1,0,0,0,0,0,0,0,0,0,0,0,0,0,0,0,1,0,0,0,0,0,0,0,0,0,0,0,0,1,0,0,0,0,0,0,0,0,0,0,1,0,0,0,0,0,0,0,0,0,0,0,0,0,0,0,0,0,0,0,0,0,0,0,1,0,0,0,0,0,0,0,0,0,0,0,0,0,0,0,0,0,0,0,0,0,1,0,0,0,1,0,0,0,0,0,0,0,0,0,0,1,1,0,0,1,0,0,0,1,0,0,0,0,0,0,0,0,0,0,0,1,0,0,0,0,0,0,0,0,0,0,0,0,0,0,0,0,0,0,0,0,1,0,1,1,0,1,1,0,0,0,0,0,0,0,0,0,0,0,0,0,0,0,0,0,0,0,0,0,0,0,0,1,0,0,0,0,0,0,0,0,0,0,0,0,0,0,0,0,0,1,0,0,0,1,0,0,0,1,0,0,0,0,0,0,0,0,1,0,0,0,0,0,0,0,1,1,0,0,0,0,1,0,0,1,0,0,1,0,0,1,0,1,1,0,0,0,1,0,0,1,1,0,1,1,1,1,0,1,0,0,0,0,1,0,0,0,0,1,0,0,1,0,0,1,0,1,1,0,1,1,0,0,0,0,1,0,1,0,1,0,1,0,0,0,1,0,0,0,0,0,1,1,1,1,0,0,0,1,0,0,0,0,0,0,1,1,0,0,0,0,0,0,0,0,0,0,0,0,0,0,0,1,1,1,0,0,0,0,0,1,1,1,0,1,1,0,0,0,0,0,0,0,0,0,0,1,0,0,0,0,0,0,0,0,0,0,0,0,1,0,0,0,0,1,1,0,1,0,0,1,1,0,0,0,1,0,0,0,0,0,1,0,0,0,1,1,0,0,0,0,0,0,0,0,0,0,0,0,1,1,0,0,1,0,0,0,0,0,0,0,0,0,0,0,0,1,0,0,1,1,1,1,0,0,0,0,0,0,0,0,0,0,0,0,0,0,0,1,0,0,0,0,0,0,0,1,1,0,0,0,0,0,0,0,0,0,0,1,0,0,0,0,0,0,0,0,0,1,0,0,1,1,0,0,0,0,1,0,0,0,0,0,1,0,1,0,1,0,1,1,1,1,0,0,0,0,0,0,1,1,0,0,0,0,0,0,0,0,1,0,0,0,0,0,0,0,0,0,0,0,0,1,0,0,1,0,0,0,0,0,0,0,0,0,0,0,1,0,1,1,1,1,1,0,1,1,1,0,1,1,0,1,0,0,0,1,0,0,0,0,0,0,0,0,0,1,0,1,0,1,0,0,0,0,1,0,1,1,0,0,1,0,1,1,0,1,0,0,0,0,1,1,0,0,1,0,0,0,0,0,0,1,0,1,1,0,1,1,1,1,1,1,1,0,0,0,1,0,0,1,1,0,0,0,1,0,0,0,0,0,1,1,0,1,0,1,0,0,1,0,1,0,1,0,0,0,1,0,0,1,0,0,0,0,1,1,1,0,0,0,0,0,0,0,1,0,0,0,0,1,0,0,0,0,1,0,0,0,0,0,0,0,0,0,1,1,1,0,0,0,0,1,0,0,1,0,0,0,0,0,0,0,0,0,1,0,0,0,1,0,0,0,1,0,0,0,0,1,0,0,0,0,0,0,0,0,0,0,0,1,1,0,0,0,0,0,0,0,1,0,0,1,0,0,0,0,0,0,1,1,0,0,0,0,0,0,0,0,0,0,1,0,0,1,0,1,0,0,0,0,0,0,0,1,0,0,0,0,0,1,0,1,0,0,0,0,1,0,0,0,0,0,0,0,1,0,0,0,0,0,0,0,0,0,0,0,0,0,0,0,0,0,0,0,0,0,0,0,0,0,0,0,0,1,1,0,0,1,0,0,1,0,1,0,0,0,0,0,0,0,0,0,0,1,0,1,0,0,0,1,0,1,0,0,0,0,0,0,1,1,0,1,0,0,0,0,0,0,0,0,0,1,0,0,1,0,0,0,0,0,1,0,0,0,0,0,0,0,1,1,0,0,1,0,0,0,0,0,1,0,0,1,0,0,0,0,0,0,1,0,0,0,0,0,0,1,0,0,1,1,1,0,0,0,0,0,1,1,1,0,0,0,1,1,0,0,0,0,0,1,0,0,1,0,0,0,1,0,1,0,0,0,0,1,0,0,1,0,0,0,0,0,0,0,1,0,1,1,1,0,0,0,0,0,0,1,1,1,1,0,0,1,0,0,1,1,1,1,0,1,1,0,0,1,0,1,1,1,1,0,1,0,0,0,0,0,0,0,0,0,0,0,1,0,1,1,0,0,0,0,0,0,0,0,0,0,0,0,0,1,0,0,0,0,0,0,0,0,0,1,0,0,0,0,1,0,0,0,0,0,0,0,1,0,0,1,0,0,0,0,0,0,0,0,0,0,0,0,0,0,0,1,1,0,0,0,0,0,0,0,1,1,0,1,1,1,0,1,0,1,1,0,0,0,1,0,0,1,0,0,0,0,1,0,1,0,0,0,0,0,0,0,0,0,0,0,0,1,0,1,1,1,1,1,0,0,0,0,1,0,1,0,0,0,1,0,1,0,0,0,1,0,0,0,0,1,0,0,1,0,0,1,0,0,1,0,0,0,1,0,0,0,0,1,1,0,0,0,0,0,0,0,0,0,0,0,1,1,0,0,0,0,0,0,0,1,1,1,1,1,0,0,0,1,1,1,0,0,0,0,0,0,0,1,1,0,0,0,0,0,0,0,0,0,0,0,0,0,0,1,1,0,0,1,0,0,0,0,0,0,0,1,0,0,0,0,1,0,0,0,1,0,0,0,0,0,0,1,0,1,0,0,0,0,0,0,0,0,0,0,0,1,0,0,0,0,1,1,1,0,0,0,0,0,1,0,0,0,0,0,0,1,0,1,0,0,0,1,0,0,0,0,1,1,0,0,0,0,0,0,1,0,1,1,0,0,0,0,0,1,0,1,0,1,1,1,1,0,0,0,0,0,0,0,0,0,0,0,0,0,0,1,0,0,1,0,0,0,0,0,0,0,0,0,0,0,0,1,0,1,1,1,0,0,1,0,0,0,0,0,0,0,0,1,1,1,0,0,0,1,0,0,0,0,1,1,0,0,0,0,0,0,0,0,0,0,0,0,1,1,0,0,0,0,1,0,0,0,0,0,1,1,0,0,0,1,1,0,1,1,1,0,1,0,0,0,0,1,0,0,0,1,1,0,0,0,0,0,0,0,1,1,0,1,0,1,1,1,1,1,0,1,1,1,0,1,1,1,0,0,1,0,0,0,0,0,0,0,0,0,1,0,0,1,0,1,1,0,0,0,0,0,0,0,0,0,0,0,1,0,0,0,0,1,0,0,0,0,0,0,0,1,0,0,1,1,1,1,0,1,0,0,0,0,0,1,1,0,0,0,0,0,1,0,1,1,1,0,0,0,0,0,1,0,0,0,0,0,1,0,0,0,1,0,0,0,0,0,0,0,1,0,1,0,0,1,1,0,1,0,0,0,0,0,1,0,0,1,1,1,0,0,1,0,0,1,0,0,0,0,1,0,0,0,0,0,1,0,0,1,1,0,1,1,0,0,0,0,1,0,0,0,1,1,0,0,1,1,1,1,1,1,0,1,1,1,1,1,1,1,1,1,1,1,1,1,1,1,1,1,1,1,1,1,1,1,0,0,1,1,0,1,1,0,1,1,1,1,0,1,0,0,0,0,0,0,1,1,1,0,0,0,0,0,1,0,0,0,0,0,0,0,1,1,0,0,0,0,1,1,1,0,1,0,0,0,0,0,0,0,0,0,1,0,0,0,0,1,0,0,1,0,0,0,1,1,1,0,0,1,1,1,1,0,0,1,0,0,0,1,0,0,0,1,0,0,1,0,0,0,0,1,0,0,0,1,0,1,1,1,0,0,0,0,0,1,0,0,0,0,0,0,0,1,0,1,0,0,0,0,0,0,0,1,0,0,1,0,0,0,1,1,0,0,0,0,0,1,0,0,0,0,0,0,1,1,0,0,1,0,0,0,0,0,1,0,1,1,0,0,0,1,0,1,0,0,0,0,0,0,0,1,0,1,1,1,1,0,1,1,1,1,1,1,0,0,0,1,0,1,0,1,1,0,0,0,0,0,1,0,1,1,0,1,0,1,0,0,1,0,0,1,0,0,0,1,0,0,1,0,1,0,1,1,1,0,0,0,0,1,1,1,1,0,0,1,0,0,1,1,1,1,1,1,1,0,1,0,0,0,0,0,0,1,0,1,0,0,0,0,0,0,0,0,1,1,1,0,1,0,0,0,1,0,1,1,0,0,0,0,0,0,1,0,0,0,1,1,0,1,0,0,0,1,1,1,1,0,1,0,0,0,1,0,0,0,0,0,0,0,1,1,0,1,0,0,1,0,0,1,0,0,0,0,0,0,0,0,0,0,0,1,0,0,1,0,0,0,0,0,0,0,1,0,0,0,0,0,1,0,0,1,1,1,0,0,0,0,0,1,1,1,1,1,0,0,0,0,1,1,0,1,1,1,1,1,1,0,0,0,0,0,1,1,0,0,0,0,1,0,0,0,0,0,0,0,0,0,0,0,0,1,1,0,0,0,0,0,0,0,0,0,0,0,0,0,1,0,1,1,1,1,0,0,0,1,1,1,0,0,0,0,0,0,0,0,0,0,0,0,0,1,0,0,0,1,0,0,1,1,0,0,0,0,0,0,0,0,1,0,0,1,1,1,1,1,0,1,1,1,0,0,1,1,1,0,1,0,0,1,1,0,1,0,1,1,0,1,0,0,0,1,1,1,0,0,0,0,0,1,0,1,0,0,0,0,0,0,0,0,0,0,0,0,0,0,0,0,0,0,0,0,0,0,1,0,0,0,0,0,0,0,0,0,1,0,0,0,0,0,0,0,0,0,0,0,0,0,0,0,0,0,0,0,0,0,0,0,0,0,0,0,0,1,0,1,0,0,0,0,0,0,0,0,0,0,0,0,0,0,0,0,1,0,0,1,1,1,0,1,1,1,1,1,0,1,0,0,0,0,0,0,0,0,1,0,0,0,1,0,0,0,0,0,0,0,0,0,1,0,0,0,1,0,0,0,0,0,0,0,0,0,0,1,1,1,1,1,1,0,1,1,1,1,0,0,0,0,0,0,0,0,0,1,0,0,1,0,0,0,0,0,0,0,0,0,0,1,1,0,0,0,1,0,1,1,1,0,0,1,0,0,0,0,1,1,0,1,0,1,0,1,0,0,1,1,0,1,1,0,0,0,0,0,0,1,1,0,1,0,1,1,1,1,0,1,1,0,0,1,0,1,1,1,0,1,0,0,0,0,0,0,0,0,0,0,0,0,0,0,0,0,0,0,1,0,0,0,0,1,0,0,0,0,1,1,1,1,1,0,1,1,0,1,0,0,0,0,0,0,0,1,0,0,0,1,1,1,0,0,1,0,0,0,0,0,0,0,0,0,0,1,1,0,1,1,1,0,0,0,1,0,0,0,0,0,0,0,0,1,0,0,1,1,0,0,0,0,0,0,1,1,0,0,1,0,1,1,0,0,0,0,1,1,1,1,0,0,0,1,1,1,1,1,0,1,1,1,1,1,0,1,1,1,1,1,1,1,1,1,1,1,1,1,1,1,1,1,1,1,0,1,0,1,1,1,1,1,1,1,1,0,1,1,1,1,1,1,1,0,1,1,0,1,1,1,0,0,0,1,0,0,1,0,0,0,1,0,0,0,0,0,0,0,0,1,0,0,1,1,1,1,0,0,0,0,0,0,0,0,0,0,0,0,0,0,0,0,0,1,1,0,0,1,0,0,1,1,1,1,0,0,0,0,0,0,1,0,0,0,0,1,0,0,0,0,0,0,0,0,0,0,0,0,1,0,0,0,0,1,0,0,0,0,0,0,0,0,0,0,0,0,0,0,0,0,0,0,1,0,0,0,0,0,0,0,0,0,1,0,0,0,0,0,0,0,0,0,0,0,0,0,1,0,0,0,0,0,1,0,0,0,0,0,1,0,0,0,0,0,0,1,0,0,0,0,0,0,0,0,0,0,0,0,0,0,0,0,0,1,0,0,0,0,0,1,0,0,0,1,0,1,1,0,0,0,0,1,0,0,1,0,1,0,0,1,1,0,0,1,1,1,0,1,0,1,0,0,1,1,1,0,1,1,0,0,0,0,0,0,0,0,1,1,0,1,1,1,0,0,0,0,0,0,0,0,1,0,1,0,0,0,1,0,0,1,1,1,0,0,0,0,1,1,1,1,0,0,0,0,0,1,0,0,0,1,1,0,0,0,0,0,1,1,1,0,0,0,0,0,0,1,1,1,1,0,1,1,1,1,0,0,0,1,0,0,0,0,0,0,0,0,0,1,0,0,0,0,0,0,0,0,0,1,1,0,0,1,0,0,1,1,1,1,1,1,0,0,0,0,0,0,0,0,0,0,1,1,0,1,0,0,0,0,0,1,0,0,0,0,0,0,0,0,0,1,0,0,0,0,1,0,0,1,0,1,1,1,0,0,0,0,0,0,0,0,0,1,1,0,0,0,0,0,0,0,0,0,0,1,0,0,0,0,0,0,0,0,0,0,0,0,0,0,0,0,0,0,0,0,0,0,0,0,1,0,1,0,1,0,0,0,0,0,0,0,0,0,0,1,0,0,0,0,0,0,0,0,0,0,0,0,0,0,0,0,0,0,0,0,0,0,0,1,0,0,0,0,0,0,0,1,1,0,0,0,0,0,0,0,0,0,0,1,0,0,0,0,0,0,0,0,1,1,1,0,0,0,0,0,1,1,0,1,1,0,1,1,0,1,0,0,0,0,0,0,0,0,0,0,1,0,0,0,0,0,0,0,0,1,0,0,0,0,0,0,0,0,0,1,1,1,1,1,0,1,0,0,0,0,1,0,0,0,0,0,1,1,0,0,0,0,0,0,1,0,0,0,1,0,0,0,0,1,1,1,1,1,0,0,0,0,1,0,0,0,0,0,0,0,0,0,0,0,0,0,0,0,0,0,0,1,1,0,0,1,1,1,1,0,1,0,0,1,1,0,0,0,0,0,0,0,0,0,0,0,0,1,0,0,0,0,1,0,0,0,0,0,0,0,1,0,0,0,0,1,0,0,0,0,0,0,1,1,0,0,0,1,0,0,0,0,0,0,0,0,0,1,0,1,1,0,0,0,0,0,1,0,0,0,1,0,1,0,0,1,1,1,1,0,0,0,0,0,0,0,0,0,0,0,0,0,0,0,0,0,0,1,0,0,0,0,0,0,0,0,1,1,1,1,1,1,0,0,0,0,0,0,0,0,1,1,0,0,0,1,1,1,0,0,0,0,1,0,0,0,0,1,0,0,0,0,0,1,0,1,0,0,0,0,0,0,1,0,1,0,0,0,0,0,0,0,0,1,1,0,0,1,0,1,0,0,0,0,0,0,0,0,0,1,0,0,0,0,0,1,0,0,1,1,0,0,0,0,1,1,0,0,0,0,0,1,0,0,1,0,0,0,0,1,1,0,0,0,1,1,1,1,1,1,0,0,0,0,1,1,0,1,0,0,0,0,0,0,1,1,0,1,1,0,0,0,0,0,0,1,0,1,0,0,0,0,0,0,0,1,1,0,1,0,0,1,1,1,1,1,1,1,1,1,0,0,0,0,0,0,0,0,1,1,0,0,0,0,0,0,1,0,0,0,0,0,1,0,0,0,0,0,0,1,0,0,1,1,1,1,0,0,1,0,0,0,1,1,1,0,0,0,0,0,1,0,0,0,0,1,0,0,1,0,0,0,0,0,1,0,0,0,0,0,0,0,0,0,0,1,0,0,0,0,0,0,1,0,0,0,0,0,0,0,1,0,0,0,0,0,1,0,0,1,0,0,0,0,1,0,0,0,0,0,0,0,0,0,0,0,0,0,0,0,0,0,1,0,1,0,0,1,1,1,0,0,0,0,1,0,0,0,1,0,0,0,0,0,0,0,0,0,0,0,1,0,0,0,0,0,0,1,0,0,0,1,1,0,1,1,0,0,0,0,0,1,0,1,0,0,0,0,1,0,0,1,0,1,0,0,0,0,0,0,0,0,0,0,0,0,0,0,0,0,0,1,1,1,0,0,1,0,0,1,0,0,0,0,0,0,1,0,0,0,1,0,0,0,0,0,0,0,0,1,0,0,1,0,0,1,0,0,1,1,0,0,0,0,1,0,0,0,0,0,0,0,1,1,0,0,0,0,0,0,0,1,0,1,0,0,0,0,0,0,0,0,1,0,0,1,0,0,0,0,1,0,0,0,1,0,1,1,1,0,0,0,0,0,1,0,0,0,0,1,0,0,1,0,0,0,1,0,1,0,0,1,0,0,0,0,0,0,0,0,1,0,0,0,0,0,1,0,0,0,0,0,0,0,0,0,0,0,0,0,0,0,0,0,0,0,0,0,0,0,0,1,0,0,0,0,0,0,1,1,1,0,0,0,0,0,1,0,0,0,0,0,0,0,1,0,1,1,1,1,0,0,0,0,0,0,1,1,0,1,0,1,1,1,0,1,1,1,0,0,0,0,0,0,0,0,1,0,0,1,1,0,0,1,0,1,1,1,1,1,1,0,0,1,1,0,1,0,1,1,0,0,0,1,1,1,1,0,0,1,1,0,1,1,1,1,1,0,1,1,0,1,1,0,0,0,0,0,0,1,1,0,1,0,0,0,0,1,0,1,1,0,0,1,0,0,0,0,1,0,0,0,0,0,0,1,0,0,0,1,1,1,0,0,0,0,0,1,1,1,0,0,0,1,1,0,0,0,0,0,0,1,0,0,1,0,0,0,0,0,0,0,1,0,0,0,0,1,1,0,0,0,1,1,1,1,0,0,0,1,1,0,1,1,1,1,1,0,0,1,1,1,0,0,0,0,0,0,0,0,1,0,0,0,0,0,0,0,0,0,0,0,0,1,1,1,0,1,1,1,1,0,0,0,0,1,1,0,0,0,0,0,0,1,0,0,0,0,1,1,0,0,0,0,0,0,0,0,0,0,0,1,1,0,0,0,0,0,0,1,0,0,0,0,1,1,1,1,1,1,0,0,0,0,1,1,1,1,1,1,1,0,0,0,0,0,0,0,0,0,0,0,0,0,0,0,0,0,1,0,0,0,0,0,0,0,0,1,1,0,0,0,0,0,0,0,1,0,0,0,1,1,0,0,0,1,0,0,0,1,0,0,0,0,0,0,1,0,0,0,1,1,1,1,1,1,1,0,1,1,1,1,1,1,0,0,0,0,0,0,0,0,0,0,0,1,0,0,1,0,0,0,0,0,1,0,1,0,0,0,0,0,0,0,0,0,1,0,1,0,0,1,0,0,1,0,0,0,0,0,0,1,1,0,1,0,1,1,0,0,1,0,0,1,0,0,0,1,0,1,1,0,0,0,0,1,0,1,0,0,0,0,0,0,0,0,0,0,0,1,0,0,0,0,0,0,0,0,0,0,0,0,1,1,1,1,1,1,0,0,1,0,0,0,0,0,0,0,0,0,0,0,0,1,1,0,1,1,0,1,0,0,0,0,0,0,0,0,0,0,0,1,1,0,0,1,0,0,0,0,0,0,0,1,0,1,1,1,1,1,1,1,0,0,1,0,0,1,0,0,0,0,1,0,0,0,1,0,0,0,0,1,1,0,0,1,0,1,0,1,0,0,1,1,0,0,0,0,0,1,1,0,1,0,0,0,0,0,0,0,1,0,0,0,0,0,0,0,0,0,0,0,0,1,1,1,0,0,1,0,1,0,0,0,0,0,1,1,0,0,0,0,0,0,0,0,0,0,0,1,0,1,1,1,0,1,1,1,1,1,0,0,0,1,0,0,0,0,0,0,0,1,0,0,0,0,0,0,0,0,0,0,0,0,0,0,0,0,0,0,0,0,0,0,0,0,0,0,0,0,1,0,0,0,0,1,0,0,1,1,1,0,0,0,0,0,0,0,0,1,0,0,0,1,0,0,1,0,0,0,0,0,0,0,0,0,0,0,0,1,0,1,0,0,0,1,1,1,0,0,1,1,1,1,0,0,0,1,1,1,0,0,1,1,0,0,0,0,0,1,0,1,0,1,1,1,0,0,0,0,0,1,1,0,0,0,1,1,0,1,1,0,1,1,0,0,1,1,1,0,0,1,0,0,0,1,0,0,0,1,0,0,0,0,1,1,1,1,0,0,0,0,0,0,0,0,1,0,0,0,0,0,0,0,0,1,0,0,0,0,0,0,0,0,0,0,1,0,1,1,0,0,0,0,0,0,0,0,0,0,0,0,0,0,0,0,1,0,0,1,0,0,1,1,1,0,0,0,0,0,1,0,1,1,0,1,1,0,0,0,0,0,0,1,0,0,0,1,0,0,0,0,0,0,0,0,0,0,0,0,0,0,0,0,1,0,0,0,0,1,0,1,0,0,0,0,0,0,0,0,0,0,0,0,0,1,1,1,0,1,0,0,0,0,0,0,1,1,0,0,1,0,0,0,1,0,0,0,0,0,0,1,1,1,1,1,1,0,0,1,1,1,1,0,1,0,0,0,0,0,0,0,0,0,1,1,0,1,1,1,0,0,0,0,0,0,0,0,0,0,1,0,0,0,0,1,1,0,0,1,0,0,1,0,0,1,0,0,0,0,0,0,0,0,1,0,1,1,1,1,1,0,0,1,1,1,0,1,0,1,1,1,0,1,1,1,1,0,0,0,0,0,0,0,1,0,0,0,0,0,1,1,0,0,1,1,1,1,1,1,1,0,1,1,1,0,0,0,0,1,1,0,0,0,1,1,0,0,0,1,1,0,0,0,0,0,0,0,0,0,0,0,0,0,0,0,0,0,1,0,0,0,1,0,1,0,0,0,1,0,0,1,1,0,0,0,0,1,0,1,0,0,1,1,0,0,0,0,0,0,0,0,0,1,1,0,1,0,0,0,0,0,0,1,0,0,0,0,0,0,1,0,0,0,0,1,1,1,1,0,1,0,0,0,1,0,0,1,1,1,0,1,0,0,0,0,0,1,1,1,0,0,0,1,0,0,0,0,0,0,1,1,0,0,1,0,0,0,0,0,0,1,1,1,0,1,1,1,1,1,1,0,1,0,0,0,0,0,1,0,0,1,0,0,0,0,0,0,0,0,0,0,0,0,0,0,0,0,0,0,0,0,0,1,0,0,0,0,0,1,0,0,0,0,0,0,0,0,0,0,0,0,0,0,0,0,0,0,0,0,0,1,0,0,1,0,0,0,0,1,1,0,0,0,0,0,0,1,0,0,0,0,1,0,0,0,1,1,0,1,0,0,0,0,1,1,0,0,0,0,0,0,0,0,0,0,0,0,0,0,1,1,0,0,0,0,0,0,0,0,0,0,0,0,1,0,1,0,1,0,1,0,0,0,0,1,0,1,0,0,1,1,1,1,0,1,1,0,1,0,0,0,0,1,0,1,0,0,0,0,0,0,0,0,0,0,0,0,0,0,0,0,1,1,0,0,1,1,0,0,0,0,0,0,0,0,0,1,0,1,1,1,0,0,0,0,1,0,0,1,0,1,0,0,0,1,0,0,0,0,0,0,0,1,1,1,1,1,1,0,0,0,1,0,1,0,0,0,1,0,0,0,0,0,0,1,0,0,0,0,1,0,0,0,0,0,0,0,0,0,0,1,0,0,0,0,0,0,0,0,0,0,1,1,0,0,0,0,0,0,0,0,0,0,0,0,0,0,0,0,0,1,0,0,0,0,0,0,1,1,1,0,0,1,0,1,0,0,1,0,1,1,1,1,1,0,0,1,1,1,1,0,0,0,0,0,1,0,0,0,0,0,1,1,0,0,0,1,0,0,1,1,0,0,1,0,0,1,0,1,0,0,0,1,0,0,0,0,0,0,1,0,1,1,1,0,1,1,1,1,0,0,0,0,0,0,1,1,0,1,1,1,0,0,0,0,0,0,0,0,0,0,1,0,0,0,1,0,0,0,0,0,0,0,0,0,0,1,1,1,1,1,1,0,0,0,0,0,0,0,0,0,0,0,0,0,0,0,0,0,0,0,0,0,0,0,0,0,0,0,1,1,0,1,0,1,0,1,1,0,0,0,0,0,0,0,0,1,0,0,0,0,0,0,0,0,0,0,0,0,0,0,0,0,1,0,0,0,0,0,0,1,0,1,0,1,0,0,0,0,1,0,0,0,0,1,0,1,0,0,0,1,0,0,0,0,1,0,0,0,0,1,0,0,0,0,0,0,1,0,0,0,0,0,0,0,0,0,0,0,0,0,0,0,0,0,0,0,0,0,0,0,0,1,1,1,0,0,0,0,0,0,1,1,0,0,0,0,0,0,0,0,0,0,0,0,0,0,0,0,0,0,0,0,1,1,1,1,0,0,1,1,1,1,0,0,0,0,0,0,0,0,0,0,1,1,1,0,0,0,0,0,0,1,1,1,0,1,1,1,0,0,0,1,0,0,0,0,0,0,1,0,0,0,0,0,0,0,1,0,1,0,1,0,1,0,1,0,0,1,0,0,0,0,0,0,0,0,0,1,0,1,1,1,0,0,1,1,1,1,1,0,0,1,1,0,0,0,1,1,0,0,1,0,1,0,0,0,0,0,0,0,0,0,0,0,0,0,0,1,0,0,0,0,0,0,0,1,0,0,1,0,0,0,0,0,0,0,0,0,0,0,1,0,0,0,0,0,0,1,1,1,0,1,0,1,1,0,0,0,0,1,1,0,0,1,1,1,0,0,0,0,0,1,1,0,1,1,0,0,0,1,1,0,1,0,0,0,0,0,0,0,0,0,0,0,0,0,0,1,0,0,0,0,0,0,1,0,0,0,0,0,0,0,0,0,0,0,0,0,0,0,0,0,0,0,0,0,0,0,0,0,0,1,0,0,0,0,0,0,0,0,1,0,0,0,0,0,0,0,0,0,0,0,0,0,0,0,0,0,0,0,0,0,1,1,0,0,0,0,0,0,1,1,1,0,0,0,0,1,0,0,0,1,0,1,0,1,1,0,0,0,0,0,0,0,1,0,0,1,0,0,0,0,0,1,1,0,1,0,0,0,0,0,0,0,0,0,1,0,1,0,0,0,0,0,1,0,0,0,0,0,0,0,0,0,0,0,1,0,0,0,0,1,0,0,0,0,0,1,1,0,0,0,1,0,0,0,0,0,0,0,0,0,0,1,0,1,1,1,1,0,0,0,1,1,0,0,0,0,1,1,1,0,1,1,0,1,1,0,0,0,0,0,0,0,0,1,0,0,0,0,0,0,0,1,1,1,1,0,0,1,1,0,1,0,0,0,0,1,1,0,1,0,0,0,0,0,0,0,0,0,0,0,0,0,0,0,0,0,0,0,0,1,0,0,0,0,0,0,0,0,0,1,0,0,0,0,0,0,0,1,1,0,0,0,0,0,0,0,0,0,0,0,0,0,0,0,0,0,0,0,0,0,0,0,0,0,0,0,0,0,0,0,1,0,0,0,0,0,0,0,0,0,0,0,0,1,0,0,0,0,0,0,0,0,0,0,0,0,0,0,0,0,0,1,0,0,0,1,0,0,1,1,1,0,0,1,0,0,0,1,0,0,0,0,0,0,1,1,0,0,1,1,0,0,0,1,1,1,1,1,0,1,1,1,1,0,1,0,1,1,0,0,1,1,0,0,0,0,1,0,0,1,0,0,0,0,1,1,1,0,1,1,1,1,0,0,0,1,0,0,0,0,0,1,1,0,0,0,1,0,0,1,0,0,0,0,1,0,0,1,1,1,0,0,0,0,0,0,0,0,0,0,0,0,0,0,0,0,1,0,0,0,0,0,0,0,0,0,0,0,0,0,0,0,1,0,0,1,0,0,0,0,0,0,0,0,0,1,0,0,1,0,0,0,0,1,0,0,0,0,0,1,0,0,0,0,0,1,1,0,0,1,0,0,0,1,0,0,0,0,1,0,0,0,1,0,1,0,0,0,0,0,0,0,0,0,0,0,1,0,0,0,0,0,0,1,1,0,1,1,1,0,0,1,0,0,1,0,0,0,0,0,1,0,0,0,1,0,0,1,0,0,0,0,0,1,0,0,0,0,0,0,0,0,0,0,1,0,0,0,0,0,0,0,0,0,0,0,0,1,0,0,0,0,0,0,0,0,0,1,1,0,1,1,1,0,0,0,0,0,1,0,0,0,0,0,0,0,0,0,0,0,0,0,0,0,0,0,1,0,1,1,1,1,0,1,0,0,0,1,1,0,0,0,1,0,0,1,1,1,0,1,1,0,0,0,0,1,1,1,1,1,1,1,1,1,0,0,1,1,0,0,1,1,1,0,1,1,0,1,1,0,1,0,0,1,1,0,1,0,1,0,1,1,1,0,1,0,0,1,1,1,0,1,1,1,1,0,1,1,0,0,1,0,0,0,1,1,1,1,0,0,0,1,1,1,1,1,1,0,1,1,1,1,0,1,1,0,1,1,1,0,0,0,0,0,0,0,0,0,0,1,0,1,1,0,0,1,1,1,0,1,0,1,0,1,1,0,0,0,1,1,1,0,0,1,1,0,0,0,0,0,1,1,0,1,1,0,0,0,0,1,1,0,1,0,1,0,0,0,0,0,0,0,0,0,1,1,1,0,0,0,0,0,0,0,0,1,0,1,0,0,0,0,0,1,0,1,1,1,1,0,1,0,0,0,0,0,0,0,0,0,0,0,0,1,0,1,1,0,0,0,1,1,1,1,1,0,0,0,1,1,1,0,1,1,0,0,0,0,0,1,1,1,1,1,0,0,0,0,0,1,1,0,0,1,0,0,0,1,0,0,0,0,0,0,0,0,1,0,0,0,0,0,0,0,1,0,0,0,0,1,0,0,1,1,0,1,1,1,1,1,1,1,0,0,0,0,1,0,1,0,0,1,0,1,0,0,1,0,0,1,0,1,0,1,0,0,0,0,0,1,0,0,0,0,0,1,0,0,0,0,1,1,0,1,1,1,0,0,0,0,0,0,1,0,0,0,0,1,1,0,0,0,0,0,0,1,1,0,0,0,0,1,1,1,1,1,1,0,0,0,0,0,0,1,0,0,0,0,0,1,1,0,0,1,1,0,1,1,0,0,0,1,0,0,1,1,1,1,0,0,0,0,0,1,1,0,0,0,0,0,1,0,0,0,1,0,0,0,1,0,0,0,0,0,0,0,0,1,1,1,0,1,0,1,1,0,1,0,0,0,0,0,0,0,0,0,0,0,1,1,0,1,1,1,0,0,0,1,0,1,0,0,0,0,0,0,0,0,0,0,1,1,1,0,0,0,0,0,0,0,0,1,0,0,0,0,0,0,0,0,0,0,1,1,0,0,0,0,0,0,0,0,0,0,0,0,0,0,0,0,0,0,0,0,0,1,0,0,0,0,0,0,0,0,1,0,0,0,0,0,0,0,0,1,0,0,0,1,1,0,0,0,1,0,0,0,0,1,1,1,1,0,1,0,1,1,1,0,0,0,0,0,0,0,0,0,0,1,1,0,0,0,0,0,1,0,0,0,0,1,1,1,1,1,1,1,1,1,0,0,1,1,1,1,0,0,0,0,0,0,1,1,0,0,0,0,0,1,0,0,0,0,0,1,1,0,0,0,1,0,0,0,0,1,0,0,0,1,0,0,0,0,0,0,0,0,1,0,0,0,1,0,1,0,0,0,0,0,1,1,1,0,0,1,0,1,1,0,0,0,0,0,1,0,1,1,1,1,1,1,1,1,1,1,1,1,0,0,0,0,0,0,0,0,0,0,0,0,0,1,0,0,0,0,1,0,0,0,0,0,1,0,0,0,1,1,1,1,0,0,1,1,0,0,0,0,1,1,0,0,0,0,0,0,0,0,0,0,0,0,0,1,1,1,0,0,0,0,0,1,0,1,0,1,0,1,0,0,0,1,0,0,1,0,0,0,0,0,0,0,0,1,0,0,0,1,0,1,0,1,1,0,0,0,0,1,1,1,0,0,0,1,0,0,0,0,0,0,0,0,0,0,0,0,0,0,1,0,0,0,0,0,0,0,0,0,1,0,0,0,0,0,0,1,0,0,0,0,0,0,0,0,0,0,0,1,1,0,0,0,0,1,0,0,0,0,0,0,0,0,0,0,0,0,0,0,0,0,0,0,1,0,0,0,0,0,1,1,0,0,1,0,0,0,0,0,0,0,0,1,0,0,0,0,0,0,0,0,0,1,0,0,1,1,0,0,1,0,1,0,1,0,0,1,0,1,1,1,1,1,1,1,0,1,0,1,1,1,0,1,1,0,0,0,0,0,0,0,0,0,0,1,0,0,0,0,0,0,0,0,0,0,0,0,1,1,1,0,1,0,0,0,0,1,1,1,1,1,1,1,1,1,0,1,1,0,0,1,0,0,0,0,0,0,0,0,0,0,0,0,0,0,0,0,0,0,0,0,0,0,0,0,1,0,0,1,0,0,1,1,0,0,0,0,1,0,0,0,0,0,0,0,0,0,0,0,0,0,0,1,0,0,0,0,0,0,0,0,0,1,0,0,0,0,0,0,0,1,1,0,0,1,0,0,0,1,1,0,0,1,1,1,0,1,0,0,0,1,1,0,0,0,0,0,0,1,0,0,0,0,1,0,0,0,0,0,0,1,0,0,0,1,1,1,1,1,1,1,0,1,0,0,0,1,1,1,0,0,0,0,0,0,0,0,0,0,0,0,1,0,0,0,1,1,1,1,1,1,1,1,1,1,1,1,1,0,1,1,1,1,1,1,1,1,0,0,1,0,0,1,0,0,0,0,0,0,0,0,0,0,0,0,1,0,0,0,0,0,0,0,1,0,0,0,0,0,1,0,0,0,0,0,1,0,0,1,0,0,0,0,0,1,0,0,0,0,0,0,0,0,1,1,0,0,1,0,0,0,1,0,0,0,0,0,0,0,1,0,0,1,1,0,0,1,0,0,0,0,0,0,0,0,0,0,0,0,0,0,0,0,0,0,1,0,0,0,0,1,1,0,0,0,0,0,0,0,0,0,0,0,0,1,0,0,0,0,1,1,0,0,1,0,0,1,1,0,0,0,0,1,1,1,0,1,0,1,1,0,1,1,0,0,0,1,1,0,0,0,1,0,0,0,0,1,0,1,1,1,1,1,1,1,0,1,0,1,1,0,1,1,0,1,1,1,1,1,1,1,1,0,0,1,0,0,1,1,0,1,1,0,0,0,1,0,1,1,0,0,1,0,1,0,0,1,0,0,0,0,0,0,0,0,0,0,0,0,0,0,0,0,0,0,0,0,0,0,0,0,0,0,0,0,0,0,0,0,0,1,1,1,1,0,0,1,1,0,0,0,0,1,1,1,0,0,1,1,0,1,1,1,1,1,0,0,1,1,0,0,0,0,0,0,0,0,0,0,0,0,0,0,0,0,0,0,0,0,0,0,0,0,0,0,0,0,0,0,0,0,0,0,0,0,0,0,0,0,0,0,0,0,0,0,0,0,0,0,0,1,0,0,0,1,1,1,0,1,0,0,0,0,0,0,0,0,0,0,1,1,0,0,0,0,1,0,1,1,1,1,0,0,0,0,1,0,1,0,1,1,0,1,1,0,1,1,1,0,1,0,0,0,1,0,0,0,1,0,1,0,0,0,0,0,0,1,1,1,0,0,1,1,0,0,0,0,0,0,0,1,0,0,0,1,0,0,1,1,1,1,1,1,0,1,1,1,0,1,1,1,0,0,0,0,0,1,0,0,0,0,1,0,1,1,1,1,1,0,0,0,1,0,0,1,1,0,0,0,0,0,0,1,1,0,0,0,0,1,0,1,0,0,0,0,0,0,1,0,1,0,0,0,1,0,0,0,0,0,1,0,1,1,0,0,0,0,0,0,0,0,0,0,0,0,0,0,0,1,0,1,0,1,0,0,1,1,1,1,0,0,0,0,0,0,0,0,0,0,0,0,0,0,0,0,0,0,1,0,1,1,0,1,0,1,1,0,1,0,1,1,0,1,1,1,0,1,1,1,0,0,1,0,0,0,0,0,0,1,0,1,0,0,0,1,0,0,1,0,0,0,0,0,0,0,1,0,0,0,0,0,1,0,0,1,0,0,0,1,1,0,0,0,1,0,0,1,0,0,0,0,0,0,1,1,0,0,0,0,0,0,0,0,1,0,0,0,0,0,0,0,1,0,1,1,1,1,1,0,0,0,0,0,0,0,0,0,0,0,0,0,1,1,1,1,1,1,1,0,0,0,0,0,0,0,0,0,1,1,0,1,0,0,0,0,0,0,0,0,0,0,1,1,1,1,1,0,0,0,0,0,0,0,0,1,1,0,0,0,0,0,0,0,0,1,0,0,0,1,0,0,0,0,0,0,0,0,1,1,1,0,0,0,0,0,1,0,0,0,0,1,0,0,0,0,0,0,0,0,1,0,0,0,1,1,1,1,0,0,0,1,0,0,0,1,0,0,1,0,0,1,0,0,1,0,0,0,0,0,0,0,0,0,1,0,0,0,0,0,0,1,1,1,0,1,0,1,0,0,0,0,0,0,1,0,0,0,0,0,0,1,0,0,0,0,1,0,0,0,1,0,1,0,0,0,0,0,1,0,0,1,0,0,0,0,0,0,0,0,0,0,1,0,1,0,0,0,1,0,0,0,0,0,0,0,0,1,0,0,1,0,1,1,1,0,0,0,0,1,1,0,0,0,0,1,0,0,0,0,0,0,0,0,0,0,0,0,0,0,0,0,0,1,1,0,1,0,0,0,1,0,0,0,1,0,0,0,0,0,0,1,1,0,0,0,0,0,0,0,0,0,0,0,1,0,0,1,0,0,1,0,0,0,0,0,0,1,1,0,0,1,0,0,0,0,0,0,0,0,0,0,0,0,0,0,0,0,0,1,0,0,1,1,1,0,0,0,0,0,1,0,0,0,0,1,0,1,1,1,1,1,0,0,0,1,1,1,0,1,1,1,0,1,0,0,0,0,1,0,1,0,1,0,0,0,1,1,0,0,0,0,0,0,0,0,1,0,0,1,0,0,0,0,1,1,0,0,0,0,0,0,1,0,0,0,0,0,0,0,0,0,1,1,0,0,0,0,0,0,0,1,0,1,0,1,1,0,0,0,1,0,1,0,0,0,0,0,1,0,1,0,0,1,0,0,1,0,0,0,0,0,0,0,0,0,0,0,1,0,0,0,0,1,0,0,0,0,0,1,0,0,0,1,0,0,0,0,0,0,0,0,0,0,0,0,0,0,0,1,0,0,0,0,0,1,0,0,0,0,1,1,1,1,0,0,0,0,0,1,1,0,0,0,0,0,1,0,0,0,0,0,0,0,0,0,0,0,0,1,0,0,0,0,0,0,0,1,0,0,0,0,1,0,0,0,0,1,0,1,1,1,1,0,0,0,0,0,1,0,1,0,1,0,1,1,0,0,0,1,1,0,1,0,0,0,0,0,1,0,1,0,1,1,0,0,1,1,0,1,0,0,0,1,1,0,0,0,0,1,1,0,0,0,0,0,0,0,0,0,0,0,0,0,0,1,0,0,0,0,0,0,0,0,0,0,0,0,0,1,0,0,0,0,0,0,0,1,0,0,1,0,0,0,0,0,0,0,1,0,0,0,0,0,0,0,1,0,0,0,0,1,0,0,0,0,0,0,0,1,0,0,0,0,1,0,0,0,1,1,1,0,0,0,0,1,1,1,1,1,1,1,1,1,1,1,1,1,1,1,1,0,0,1,1,1,1,1,1,0,0,0,0,0,0,0,0,1,0,0,1,0,0,0,0,0,1,0,0,0,0,0,0,0,0,0,0,0,0,0,0,1,0,0,1,1,0,1,0,0,0,0,0,0,0,0,1,1,1,0,0,0,0,0,0,1,0,1,0,1,0,0,1,0,0,0,1,1,0,0,0,1,1,1,0,0,0,1,0,0,1,0,0,0,0,1,1,1,1,1,0,0,0,1,0,0,0,0,0,1,0,0,0,1,0,0,1,0,1,1,0,0,0,0,0,1,0,0,0,1,0,0,0,0,0,0,0,1,0,1,1,1
Aerobe_Alicyclobacillus_acidocaldarius_subsp_acidocaldarius_DSM_446,1,0,0,1,1,1,0,1,0,0,0,0,0,0,0,0,0,0,1,0,0,1,1,0,1,1,1,1,1,1,0,1,1,1,1,0,1,0,0,0,1,1,1,0,1,1,1,1,1,0,1,1,0,0,0,0,0,0,0,0,0,0,0,0,0,0,0,0,0,0,1,1,0,0,1,0,0,0,0,1,0,1,0,1,0,1,0,1,1,1,1,1,1,1,1,1,1,1,1,1,1,1,1,1,0,1,1,1,1,1,1,1,1,0,1,1,0,0,0,1,0,0,0,0,0,1,0,1,1,1,1,0,0,0,0,1,1,1,1,1,1,1,0,1,1,1,1,1,1,1,1,0,1,0,1,0,1,0,0,0,0,0,1,1,1,1,1,0,0,1,1,1,1,0,0,0,0,1,1,1,1,1,1,1,1,0,1,0,1,0,1,0,0,0,0,0,0,0,1,1,1,0,1,1,1,1,1,1,0,1,1,1,0,0,0,0,0,0,1,1,1,1,1,0,1,0,0,0,0,0,0,0,1,0,1,0,1,0,0,0,1,0,1,0,0,0,0,0,0,0,0,0,1,0,1,0,1,0,0,0,1,1,0,0,0,0,0,1,0,1,1,0,1,0,0,0,0,0,0,0,0,0,0,0,0,0,0,0,0,0,0,0,0,0,1,0,1,1,0,0,0,0,1,1,1,1,1,1,1,0,1,1,0,1,1,1,1,1,1,1,0,0,0,0,0,0,0,0,1,1,1,0,0,1,1,0,1,1,1,1,1,0,1,0,0,1,1,0,1,0,0,0,0,0,0,1,0,0,0,1,0,0,0,0,0,0,0,0,1,1,1,1,1,1,1,1,1,1,0,1,0,0,0,0,1,1,0,1,1,0,1,1,1,1,0,1,1,1,1,1,1,1,1,0,1,1,0,1,0,0,0,1,0,0,1,0,1,1,1,0,1,1,0,0,1,0,1,1,1,0,1,0,1,0,0,0,0,0,1,0,0,0,0,0,0,0,0,0,0,0,0,0,0,0,0,1,1,1,0,0,0,0,0,0,0,0,0,0,0,0,0,0,1,0,0,0,0,1,1,0,0,0,1,0,0,0,0,0,1,0,0,0,0,1,0,0,0,0,0,0,0,0,0,1,1,0,0,0,1,1,1,1,0,0,0,0,0,0,1,1,1,0,1,1,1,0,0,0,0,0,0,0,0,0,0,1,0,0,0,0,1,0,0,1,0,1,0,0,0,0,0,1,0,0,0,0,0,1,0,0,0,0,0,0,0,1,0,1,1,0,1,0,0,1,1,1,1,1,1,1,1,1,1,1,1,0,1,0,0,0,0,0,0,0,0,0,0,0,1,0,0,0,0,0,0,0,0,0,1,0,0,0,0,1,0,0,0,0,0,0,0,0,1,0,0,0,0,0,0,0,0,0,0,0,0,0,1,0,0,0,1,1,1,1,0,0,0,1,0,0,0,0,0,0,0,0,0,0,0,0,0,1,0,0,1,1,1,0,0,0,1,1,0,1,1,1,0,0,0,1,0,1,0,1,0,0,0,0,0,0,0,0,0,1,0,0,0,1,1,1,1,1,1,0,0,1,0,0,0,0,0,0,0,1,1,1,0,1,0,1,0,0,0,0,0,0,0,0,0,0,0,1,1,0,0,0,1,0,1,1,0,1,0,0,1,0,1,0,0,0,0,0,0,1,0,0,0,0,0,0,0,1,0,0,0,0,0,1,0,1,0,0,0,0,0,0,0,0,0,0,0,1,0,0,0,0,0,0,0,0,0,0,0,0,1,0,0,1,0,1,0,1,1,0,1,0,0,1,1,0,0,0,0,1,1,0,0,0,0,1,0,0,0,0,0,0,0,0,0,1,0,0,1,1,1,1,0,1,0,0,0,0,0,0,0,0,0,0,0,0,0,0,0,0,0,0,0,0,0,0,0,1,0,0,0,0,1,1,0,0,0,1,0,0,1,1,0,0,0,1,0,0,1,1,1,1,0,0,0,0,0,0,1,1,0,0,0,0,0,0,0,0,0,0,0,1,0,1,1,0,0,0,0,0,0,0,0,0,0,1,1,1,1,0,1,0,1,1,1,1,1,0,1,1,0,0,0,0,1,1,0,0,0,0,0,1,0,0,1,1,0,0,0,0,0,0,0,0,0,0,0,0,0,0,0,0,0,1,0,0,0,0,0,0,0,0,0,0,1,0,0,0,0,1,0,0,0,1,1,1,1,0,0,0,0,1,0,1,0,0,0,0,1,1,0,0,1,0,0,0,0,0,1,0,0,0,0,1,1,0,0,1,1,1,0,0,1,0,0,1,0,1,0,0,1,0,1,0,0,0,0,0,0,0,1,0,1,1,1,0,0,0,0,0,0,0,0,1,1,0,0,0,1,0,0,1,1,1,0,0,0,0,0,0,0,0,0,0,0,0,0,0,0,0,0,0,0,1,0,0,0,0,0,0,0,0,0,1,0,1,0,1,0,0,0,0,0,0,0,0,0,0,0,0,0,0,0,0,0,1,1,1,1,0,0,0,0,0,1,0,0,0,0,0,0,0,0,0,1,0,0,0,1,0,0,0,0,0,0,1,0,0,0,0,0,0,0,0,0,0,0,0,0,0,0,0,0,0,0,0,0,0,0,0,0,0,0,0,0,0,1,0,1,0,0,0,1,0,0,0,1,0,0,0,1,1,0,0,1,0,1,0,0,0,0,0,0,1,0,0,1,0,0,0,0,0,0,0,0,0,1,0,0,0,1,0,0,0,0,0,0,0,1,0,1,0,0,0,0,0,0,0,0,0,1,1,0,1,1,0,0,0,0,0,0,0,0,0,0,0,0,0,0,0,0,0,0,0,0,0,0,0,0,0,0,0,0,0,0,0,1,0,0,0,1,1,0,0,0,0,1,1,0,0,0,0,1,1,0,0,1,0,0,1,0,0,1,0,1,0,0,1,0,1,0,1,1,0,0,1,0,1,1,0,1,0,0,0,0,0,0,0,0,0,0,1,1,0,0,1,0,0,0,0,0,0,0,1,1,1,1,1,0,1,0,0,0,0,0,0,0,0,1,0,0,0,0,0,1,0,1,0,0,0,0,0,0,0,0,0,1,1,0,0,1,0,0,0,1,0,0,0,0,0,1,1,1,1,0,0,0,0,0,0,0,1,1,0,0,0,0,0,0,0,0,1,0,0,0,0,0,0,0,0,0,0,0,0,0,0,0,0,0,0,0,0,0,0,0,0,0,0,0,0,0,0,1,0,0,0,0,0,0,0,0,0,0,0,0,0,0,0,0,0,0,0,0,0,0,0,1,0,0,0,0,1,0,0,1,1,1,0,0,0,1,0,0,0,0,0,1,0,0,0,1,0,1,0,0,1,1,0,0,0,0,0,0,0,0,0,0,0,1,1,1,0,0,1,0,0,0,0,1,1,1,0,0,1,1,1,0,1,0,0,0,0,0,1,0,0,0,0,0,0,1,0,1,1,1,0,0,0,0,0,0,1,0,0,1,1,0,1,1,0,0,1,0,0,0,0,1,0,0,1,1,0,0,0,0,1,0,1,1,0,0,0,0,0,0,0,0,0,0,0,0,0,1,0,1,0,0,1,1,1,0,1,1,1,1,0,0,0,0,0,1,0,0,1,0,1,0,0,0,0,0,0,0,1,0,0,1,1,0,0,0,0,1,0,1,1,0,0,0,0,0,0,0,0,0,0,0,0,0,0,0,0,0,1,1,0,0,1,0,0,0,0,0,0,0,0,1,0,0,0,0,0,1,0,0,1,1,0,1,0,0,0,1,0,0,1,0,0,0,0,0,0,0,0,0,0,1,1,1,0,1,0,0,0,0,1,0,1,1,1,0,0,0,0,1,1,1,1,1,1,0,0,1,0,0,0,1,0,0,1,0,1,1,0,0,0,0,1,1,0,1,0,0,1,1,0,0,1,0,0,0,0,0,0,0,0,0,0,0,0,1,0,0,0,0,1,0,1,0,1,0,1,1,0,0,0,0,0,0,0,1,1,0,0,0,0,0,0,0,1,0,0,0,0,0,0,1,1,1,0,1,1,0,0,1,0,0,1,1,1,0,0,0,0,0,0,0,0,0,0,0,0,0,0,0,0,0,1,0,1,0,1,0,1,0,1,1,0,0,0,0,0,0,0,1,1,0,0,1,0,0,0,0,0,0,0,1,1,0,0,0,0,1,0,0,0,0,0,0,0,0,0,0,0,1,0,0,0,0,0,0,1,0,1,1,1,1,0,0,0,1,0,0,0,0,0,0,1,1,0,1,1,1,0,1,1,1,0,1,0,0,0,1,0,0,0,1,0,0,0,1,0,0,0,1,1,0,0,0,1,0,1,0,0,0,0,0,0,0,1,0,0,1,0,0,1,1,0,0,0,0,0,0,1,1,0,0,1,0,0,0,0,1,0,0,1,1,0,0,0,0,0,1,0,0,0,0,0,0,0,0,0,0,0,0,0,0,0,0,0,1,1,0,0,0,1,1,1,0,1,1,0,1,0,1,0,0,1,0,0,0,1,0,0,0,1,1,0,0,0,0,0,0,0,0,1,0,0,0,0,0,0,0,0,0,0,0,0,0,0,1,1,1,1,1,1,1,0,1,0,1,0,0,0,1,1,1,0,1,0,1,0,1,0,0,0,1,1,1,0,0,0,0,0,1,0,0,0,0,0,0,1,0,0,0,0,0,0,1,0,0,0,1,1,0,1,1,1,0,0,1,1,0,1,1,1,0,0,0,0,1,0,0,0,0,0,1,1,1,0,1,1,0,0,0,1,0,0,0,0,0,1,0,0,1,0,0,0,0,1,0,1,0,0,1,1,1,1,1,0,0,1,1,1,1,1,0,0,1,1,1,1,1,1,0,1,1,1,0,0,0,1,1,0,0,0,1,1,0,0,0,1,0,0,0,1,1,1,1,0,1,0,0,0,0,0,0,0,0,1,0,0,0,0,1,0,0,0,1,0,0,1,1,0,0,1,0,0,0,0,0,0,0,0,1,1,0,0,0,1,0,0,0,0,0,0,1,1,0,0,1,0,0,0,0,0,0,0,0,0,0,0,0,0,0,0,0,0,0,0,0,1,1,0,1,1,1,0,0,0,0,0,0,0,0,0,0,0,1,0,0,0,0,0,0,1,0,0,0,0,0,0,0,0,0,0,0,0,0,0,0,1,1,0,0,0,1,0,0,0,0,1,1,0,0,0,0,0,0,0,0,0,0,0,0,0,1,1,0,0,0,0,0,1,0,0,0,0,0,1,0,0,0,0,0,0,1,0,0,1,0,0,0,0,0,0,0,0,0,0,0,1,0,0,1,0,1,0,0,1,0,0,0,0,0,1,0,1,0,1,0,0,0,0,0,0,0,1,0,0,0,0,0,1,0,0,0,0,0,1,0,0,0,1,0,1,0,0,0,0,1,0,0,1,0,0,0,0,1,0,0,0,0,0,0,0,0,0,1,0,0,0,0,0,0,0,0,0,0,1,0,0,1,0,1,0,0,0,0,1,0,1,0,1,0,0,1,1,0,0,1,0,0,0,0,0,0,1,0,0,0,0,0,1,0,0,0,0,0,0,1,0,0,0,0,0,0,0,0,0,0,0,0,0,0,1,0,1,0,0,0,1,0,0,0,0,0,0,0,0,0,0,1,1,0,0,0,0,0,1,0,0,0,0,0,0,0,0,0,1,0,0,0,0,0,0,0,0,0,0,0,0,0,0,0,0,0,0,0,0,0,0,0,0,0,0,0,1,0,0,0,0,0,0,0,0,0,1,0,0,0,0,0,0,0,0,0,0,0,0,0,0,0,0,0,0,0,0,0,0,0,0,0,0,0,0,1,0,1,0,0,0,0,0,0,0,0,0,0,0,0,1,1,0,0,0,0,0,0,0,0,0,0,0,0,0,0,0,1,0,0,0,1,0,1,0,0,0,0,0,0,1,0,1,0,0,0,0,0,0,0,0,1,1,0,0,0,1,0,0,0,0,0,0,0,0,0,0,0,1,0,0,1,0,1,0,0,0,0,1,0,0,0,0,0,0,0,0,0,0,0,1,0,0,1,1,0,0,0,0,0,0,0,0,0,0,0,0,0,0,1,0,0,1,0,0,0,0,0,0,1,1,1,0,1,0,0,0,0,0,1,0,0,0,0,1,0,0,0,0,0,0,0,1,0,0,0,0,0,1,0,1,0,0,0,0,0,0,1,0,0,0,0,0,0,0,0,1,0,1,0,0,0,0,1,0,1,0,1,0,0,0,0,0,0,1,0,0,1,1,0,0,0,0,0,0,0,0,0,0,0,0,0,0,0,0,1,0,0,0,0,0,1,0,0,1,0,0,0,0,1,0,0,0,1,0,1,1,1,0,0,0,0,0,1,0,0,0,0,1,0,0,0,0,0,0,1,0,0,0,0,0,0,1,0,0,1,0,1,1,0,0,1,0,0,0,0,0,0,0,0,0,0,0,0,0,0,0,1,0,0,0,1,1,0,1,0,0,0,0,1,1,0,0,0,0,0,1,1,0,0,0,0,0,0,0,0,0,0,0,0,0,0,0,0,0,1,0,0,0,0,0,0,0,1,0,0,0,0,0,0,1,0,0,0,0,1,0,0,0,0,0,1,0,0,0,0,1,0,0,0,0,0,0,0,1,0,0,0,0,0,1,0,0,0,1,0,0,0,0,0,0,0,0,0,0,0,1,0,0,0,0,0,0,0,0,0,0,0,0,0,0,0,0,0,0,1,0,1,0,1,0,0,1,0,0,0,0,0,0,0,0,0,1,0,0,0,0,0,0,0,0,0,0,0,0,0,0,0,0,1,0,0,0,0,0,0,0,0,0,0,0,0,0,0,0,0,0,0,1,0,0,0,0,0,0,1,0,1,0,0,0,1,0,1,0,0,0,0,0,0,0,0,0,0,1,0,0,0,0,0,0,0,1,0,0,0,0,1,0,1,0,0,0,1,1,0,0,0,1,0,1,0,0,0,0,0,0,1,0,0,1,1,0,0,1,0,1,0,0,0,1,0,0,0,0,0,0,1,0,0,0,0,0,0,0,0,0,1,1,1,0,0,0,0,0,0,1,0,0,1,0,0,0,0,0,1,0,1,0,1,0,0,0,0,0,0,0,0,0,0,0,0,1,0,0,0,0,1,0,0,0,0,0,0,0,0,0,0,1,0,0,1,0,1,0,0,0,0,0,1,0,0,1,0,1,0,0,0,0,0,1,1,0,0,1,0,0,0,0,1,1,0,0,1,0,0,0,0,1,1,0,0,1,0,0,1,0,0,1,1,1,0,0,0,0,0,0,0,0,0,0,0,0,0,1,0,0,0,0,1,0,1,0,1,1,1,0,0,0,0,0,0,0,0,1,0,0,0,1,1,0,0,1,0,1,0,1,0,1,1,0,0,0,1,0,1,1,0,0,1,0,0,0,0,0,0,0,0,1,0,0,0,1,0,0,0,0,0,1,0,1,1,0,0,0,1,0,0,1,1,1,1,0,1,1,0,0,0,1,1,1,0,0,0,0,0,0,1,1,0,0,0,0,0,1,0,0,1,0,0,0,0,0,0,0,0,0,0,0,1,0,0,0,1,0,1,0,0,0,1,1,0,0,0,0,0,1,1,0,0,1,1,0,0,0,0,0,1,1,0,1,0,0,0,0,0,0,1,0,1,1,1,0,0,0,0,0,0,0,1,0,1,1,0,0,0,0,0,0,0,0,0,0,0,1,0,1,0,0,0,0,0,0,0,0,0,1,0,0,0,0,0,0,0,0,0,0,0,0,0,1,0,0,0,0,0,0,0,0,0,0,0,0,0,1,0,0,0,0,1,0,0,0,0,0,1,0,0,0,0,0,0,0,0,0,1,0,0,0,0,1,0,0,0,1,0,1,0,1,0,1,1,0,0,0,1,0,0,0,0,0,1,0,0,0,0,0,0,1,0,0,0,0,0,0,0,0,0,1,0,1,0,0,0,0,0,0,0,1,0,0,1,0,0,0,0,0,1,0,0,0,0,0,1,0,1,1,0,0,1,0,0,0,0,0,0,0,1,0,0,0,0,0,1,0,0,0,0,0,0,0,0,0,0,0,1,1,0,0,1,1,0,0,0,0,0,0,1,0,0,0,0,0,1,0,0,0,0,1,0,0,0,0,1,0,0,0,1,0,0,0,0,0,0,0,0,0,0,0,1,0,1,0,0,0,0,0,0,0,0,0,0,0,0,1,0,0,1,1,0,0,0,0,0,1,0,0,0,0,0,0,0,0,0,0,0,0,0,0,0,0,0,1,1,0,0,0,0,0,0,0,0,0,0,1,0,0,0,0,0,0,0,0,1,0,0,0,0,0,0,0,0,0,0,1,0,1,0,0,0,1,1,0,1,0,0,0,1,0,0,0,0,0,0,0,0,0,0,0,0,0,1,0,0,0,0,0,0,1,1,0,1,1,0,0,0,0,1,1,0,0,0,1,1,0,0,0,1,0,0,1,0,0,0,0,0,0,0,0,1,0,0,0,0,0,0,0,0,0,0,0,0,1,0,0,0,0,0,1,0,0,0,0,0,0,0,0,1,0,0,0,0,0,0,0,0,1,0,0,0,1,0,0,0,0,0,1,0,0,0,0,0,0,0,0,0,0,0,0,0,0,0,0,0,0,0,0,1,0,0,0,0,0,0,0,1,0,0,0,1,0,1,0,1,0,1,0,0,0,0,0,0,0,1,1,0,0,1,0,0,1,0,0,1,1,0,0,0,1,0,0,0,0,1,0,0,0,0,0,0,0,1,0,0,1,0,0,0,1,0,0,1,0,0,0,1,0,0,0,0,0,0,0,1,0,0,0,0,1,0,1,0,0,0,0,0,0,0,0,0,0,0,1,0,0,1,0,0,0,1,0,0,0,0,0,0,0,0,0,0,1,1,1,0,0,0,0,0,0,0,0,0,0,0,0,0,0,0,1,0,1,0,1,0,0,0,0,0,0,1,1,0,0,0,0,0,0,1,0,0,0,1,0,0,1,0,0,0,0,0,0,0,0,0,0,0,0,0,0,0,0,1,0,0,0,0,0,1,0,0,0,0,0,1,0,0,0,0,0,0,0,0,1,0,0,0,1,0,0,1,1,0,0,1,0,0,0,0,0,1,0,1,0,0,1,0,1,1,0,0,0,0,0,0,0,0,0,1,1,1,0,0,0,0,0,1,0,0,0,1,1,0,0,1,0,0,0,0,1,0,0,0,0,0,0,0,0,0,0,0,0,0,0,0,0,0,0,0,1,0,0,0,0,0,0,0,1,0,0,1,0,0,0,0,0,0,0,0,0,0,1,1,0,0,0,0,0,0,0,0,0,0,0,0,0,0,0,0,1,0,0,1,1,0,0,1,0,0,1,0,0,0,0,0,0,0,0,0,0,0,0,0,0,0,0,1,0,0,1,0,0,0,0,0,0,0,0,0,0,0,0,0,0,0,0,0,0,1,0,0,0,0,1,0,0,0,0,0,0,1,0,1,0,1,1,0,1,0,0,0,0,0,0,0,0,0,0,0,1,0,0,0,1,0,1,0,0,0,0,1,0,1,0,0,1,0,0,0,1,1,1,0,0,0,0,0,0,1,1,0,0,0,0,0,0,1,0,0,1,1,0,0,0,0,0,0,0,0,0,0,1,0,1,1,1,0,0,0,0,0,0,0,0,0,0,0,0,0,0,0,1,0,0,0,0,0,0,0,0,0,0,0,1,1,0,0,0,1,0,0,0,0,0,0,0,0,1,0,0,0,0,0,0,0,0,0,0,0,0,1,0,1,0,0,0,0,0,0,1,0,1,0,0,0,1,0,0,0,0,0,1,0,0,0,0,0,0,0,1,0,1,0,0,1,0,0,0,0,1,1,0,0,0,0,1,1,0,0,0,0,0,0,0,0,0,0,0,0,0,0,0,0,0,0,0,0,0,0,0,0,0,0,0,0,0,1,1,0,0,0,0,0,0,1,0,1,0,0,0,0,0,0,0,0,0,0,0,0,0,0,0,0,0,0,1,0,0,1,0,0,1,0,0,1,0,1,1,0,0,0,1,0,0,0,1,0,0,0,0,0,0,0,0,0,0,1,1,0,0,0,0,0,0,0,1,0,0,0,0,0,0,0,1,1,0,0,0,0,0,0,0,0,0,0,1,0,0,0,0,0,1,0,0,0,0,0,0,0,0,0,0,0,0,0,0,0,0,0,0,0,0,0,0,0,1,0,0,0,0,0,0,0,0,0,0,0,1,0,0,0,0,0,0,0,0,0,0,0,0,0,0,0,0,0,0,0,0,0,1,1,0,0,0,0,0,0,0,0,0,0,0,0,0,0,0,0,0,0,0,1,0,0,0,0,0,0,0,0,1,0,0,0,0,0,0,0,0,0,0,0,0,0,0,0,0,0,0,0,0,0,0,0,0,0,1,0,0,0,1,0,0,0,0,1,0,0,0,0,0,0,0,0,0,0,0,0,0,0,1,0,0,0,1,0,1,0,0,0,0,0,0,0,0,1,1,0,0,1,0,1,0,0,1,0,0,0,1,0,1,1,0,1,0,0,0,0,0,0,1,0,1,1,0,0,1,0,0,0,0,0,0,0,0,0,1,0,1,0,0,1,0,0,1,0,1,0,0,1,0,0,0,0,0,0,0,0,0,0,1,0,0,0,0,0,1,0,0,0,0,0,0,0,0,0,1,0,0,0,0,0,0,1,0,1,0,0,0,0,0,0,1,0,0,0,0,0,0,0,0,0,1,0,0,0,0,0,0,0,0,0,0,0,0,0,1,0,0,1,0,0,0,0,0,1,0,0,0,0,0,0,0,0,0,0,0,1,0,0,0,0,0,0,0,0,0,0,0,0,0,0,0,0,0,0,0,0,0,0,0,0,0,0,0,0,0,0,0,0,0,0,0,0,0,0,0,0,0,0,0,0,1,0,0,0,0,0,0,0,0,0,0,0,0,0,0,0,0,0,0,0,0,0,0,0,0,0,0,0,0,0,0,0,0,0,0,0,0,0,0,0,0,1,0,0,0,0,0,0,0,0,1,0,0,0,0,0,0,1,0,0,0,0,1,0,0,1,0,0,1,1,0,0,0,0,1,0,0,0,0,0,1,0,0,0,0,0,0,0,0,0,0,1,0,1,0,0,0,1,0,0,0,1,0,0,0,0,0,0,0,0,0,0,0,0,0,0,0,1,0,1,0,0,0,0,0,0,0,0,1,0,0,0,1,0,1,0,0,0,0,0,0,1,1,0,0,0,0,0,0,0,0,0,0,1,0,0,0,0,0,1,0,0,1,0,1,0,1,1,0,0,0,0,0,1,0,0,0,1,0,1,0,0,1,0,0,0,0,0,0,0,0,1,0,0,1,0,0,0,0,0,1,0,0,0,0,0,0,1,0,1,1,0,0,1,0,1,0,0,0,0,0,1,0,0,0,0,1,0,1,0,0,0,0,0,0,0,0,0,0,0,0,0,0,0,0,1,1,0,1,0,0,0,1,0,1,1,1,0,0,0,1,0,1,0,1,0,0,1,0,0,0,0,0,0,0,0,1,0,0,0,1,0,1,0,0,1,1,0,1,0,0,1,1,0,0,0,0,0,0,0,0,0,0,1,0,0,0,0,0,0,0,0,0,0,0,1,1,0,0,0,0,0,1,0,0,0,0,0,0,0,0,0,0,0,0,1,0,0,0,0,1,0,0,0,1,0,0,0,0,0,0,0,0,0,0,0,0,1,0,0,0,0,0,0,0,0,0,1,1,1,0,0,0,0,0,1,0,0,0,0,0,1,0,0,0,0,0,0,1,0,0,0,1,0,0,0,0,0,0,1,0,1,1,0,1,0,0,0,1,0,1,0,0,1,0,0,0,0,1,0,0,1,0,1,0,0,0,0,1,1,0,1,0,0,0,0,0,0,0,0,0,0,0,0,1,0,1,0,1,0,0,1,0,0,1,0,0,1,0,0,1,0,0,1,1,0,0,1,1,0,1,0,1,1,0,0,0,0,1,0,0,0,0,0,0,0,0,1,0,0,0,1,0,0,0,0,0,1,1,0,1,1,1,0,0,0,0,1,1,0,1,0,0,0,0,1,0,0,0,1,0,0,0,1,0,0,0,0,0,0,0,0,0,0,0,0,0,0,0,1,0,0,1,0,0,0,0,0,0,0,0,1,1,1,1,0,0,0,0,0,0,0,1,0,0,1,1,0,0,0,0,0,1,1,0,0,1,0,1,0,0,0,0,0,0,0,1,0,0,0,0,1,0,0,0,0,1,0,0,0,0,0,0,0,1,0,1,1,0,1,0,0,0,0,0,0,0,0,1,1,0,0,0,0,0,0,1,0,0,0,1,0,0,0,0,1,1,0,0,1,0,0,0,0,1,0,0,0,1,0,0,1,1,1,0,0,0,1,0,0,0,0,0,0,0,0,0,1,0,0,0,0,0,0,0,0,0,0,0,0,1,0,1,1,0,0,0,0,0,0,0,0,0,0,0,0,0,0,1,0,0,0,0,0,0,0,1,0,0,0,0,0,0,0,0,0,0,0,0,0,0,0,1,0,0,1,0,0,0,0,0,0,0,0,0,0,0,0,0,1,0,0,0,0,0,1,1,0,0,0,0,0,1,1,1,0,0,0,1,0,0,0,1,0,0,0,0,1,0,1,0,1,0,0,0,0,1,0,0,0,1,0,0,1,1,1,0,0,0,0,0,0,0,1,0,0,0,0,0,0,0,1,1,0,0,0,0,1,0,1,1,1,0,0,1,0,0,1,0,1,1,0,1,1,0,0,0,0,0,0,0,0,0,0,0,0,0,0,0,0,1,1,1,0,0,0,0,0,0,1,1,0,1,0,1,1,0,0,0,0,0,0,0,1,1,1,0,1,1,0,1,0,0,1,0,1,1,0,1,0,1,0,0,0,0,0,0,1,1,1,1,0,0,0,0,0,0,1,1,1,1,0,0,1,1,0,0,0,1,1,0,1,1,1,0,1,0,1,0,0,1,0,0,0,1,1,0,0,0,0,0,0,0,0,0,0,0,1,0,0,0,1,0,0,0,1,0,0,1,0,1,1,0,0,1,0,0,0,0,1,1,1,0,0,0,0,0,0,0,0,1,0,0,0,0,0,1,1,0,1,0,0,0,0,0,0,1,1,0,0,0,0,1,1,1,0,1,0,1,0,0,0,1,1,1,1,1,1,1,1,0,1,1,0,0,0,0,0,0,0,0,0,0,0,1,0,1,1,0,1,0,0,0,0,0,0,0,0,0,1,1,1,0,0,1,1,0,0,0,0,0,0,0,0,0,0,1,0,0,0,1,0,1,1,0,0,0,0,0,0,1,1,1,1,0,0,1,0,0,0,1,0,1,0,1,1,1,0,0,0,0,0,0,0,0,0,0,1,1,1,0,0,0,1,0,0,0,1,1,1,1,1,0,0,0,0,0,0,0,0,0,0,0,0,0,0,0,0,0,0,0,0,0,0,0,0,0,0,0,0,0,1,1,0,0,0,0,0,0,0,0,0,0,1,1,0,0,0,0,0,0,0,1,0,0,0,0,0,0,0,0,1,0,0,0,0,0,0,0,0,0,0,0,1,1,0,0,0,1,0,1,1,0,0,0,0,0,0,1,0,0,0,0,1,0,1,0,0,0,1,0,0,0,0,0,1,1,0,0,0,0,0,1,0,0,0,0,0,0,1,0,1,0,1,0,1,0,1,1,0,0,0,0,0,0,0,0,0,0,0,0,0,0,0,0,0,0,0,0,0,0,0,0,1,0,0,0,0,0,0,0,1,1,1,1,0,0,0,0,0,1,0,0,0,0,1,1,1,0,0,0,1,0,0,0,0,0,0,0,0,0,0,0,0,0,0,0,0,0,0,1,1,1,0,0,0,1,0,1,0,0,0,0,0,0,0,0,0,1,0,1,1,1,0,0,0,0,1,0,1,0,0,0,1,0,0,0,0,0,0,0,0,1,0,0,1,0,1,1,1,1,1,0,0,0,0,0,1,1,1,0,0,0,0,0,0,0,1,0,0,0,0,1,0,0,1,0,0,1,0,0,0,0,0,0,0,0,0,1,0,1,0,0,0,0,1,0,0,0,0,0,0,0,0,0,0,1,1,0,1,0,1,0,0,0,0,0,1,0,0,0,0,0,1,1,1,1,1,1,0,0,0,0,0,1,0,0,0,0,0,1,1,0,0,1,0,0,1,0,0,1,0,1,0,1,0,0,1,1,1,1,0,0,0,0,0,1,0,0,0,1,0,0,0,1,0,0,1,0,0,0,0,1,1,0,0,0,1,0,0,0,1,1,0,1,0,0,0,0,1,1,0,0,0,1,0,0,0,1,1,1,1,1,1,0,1,1,1,1,1,1,1,1,1,1,1,1,1,1,1,1,0,1,1,1,1,1,0,0,0,1,1,0,1,1,0,0,0,0,1,0,0,0,0,0,0,0,0,0,0,1,0,1,0,0,0,1,0,1,0,0,0,0,0,0,1,0,0,0,0,0,0,1,0,1,0,0,0,0,0,1,0,1,1,0,0,0,0,1,0,0,0,0,0,1,0,1,1,1,0,0,1,0,1,1,1,0,1,0,0,1,1,0,0,1,1,1,1,1,0,0,0,0,0,0,0,1,1,1,1,1,1,1,1,1,1,1,1,0,0,0,0,0,1,0,1,0,0,0,0,0,0,0,0,0,0,0,0,0,0,0,0,1,1,0,0,0,0,1,1,1,0,0,0,0,0,0,0,0,0,1,1,0,0,0,1,0,1,1,1,0,1,0,0,0,0,0,0,0,0,0,0,0,0,0,1,1,1,1,0,1,1,1,1,1,0,1,0,0,1,0,1,0,1,1,0,0,0,0,0,0,0,0,0,0,1,0,1,0,0,0,0,0,1,1,1,1,1,0,0,0,0,1,0,1,1,1,0,0,0,0,1,1,1,1,0,0,0,0,0,1,1,1,1,1,1,1,0,1,1,0,0,0,0,0,1,0,0,0,0,0,1,0,0,0,0,1,1,1,0,1,1,0,0,1,0,1,1,0,1,0,0,0,1,1,1,0,0,1,0,0,1,1,0,1,1,1,1,1,0,0,0,0,0,1,0,0,0,0,0,0,0,0,0,0,1,0,0,1,0,0,1,0,0,0,0,0,0,0,0,1,0,0,1,1,1,1,1,0,0,0,0,1,0,1,0,0,0,0,0,0,0,0,1,0,1,0,0,0,0,0,0,0,1,0,1,0,1,1,0,1,1,0,1,1,1,1,1,1,1,0,0,0,0,0,1,0,0,0,0,1,0,0,0,0,0,0,0,0,0,0,0,0,0,0,1,1,1,0,1,0,0,0,1,0,0,0,0,0,0,1,1,1,1,0,0,0,1,1,0,1,0,0,1,1,0,0,0,0,0,0,0,0,1,1,0,1,1,0,1,1,0,1,0,0,0,0,0,0,0,0,0,0,1,1,0,0,0,0,0,0,1,0,0,0,1,1,0,0,0,1,0,1,0,1,0,1,1,0,1,0,0,0,1,1,1,0,0,0,1,0,0,0,0,0,1,1,1,0,0,0,0,1,0,0,0,1,0,1,0,0,0,0,1,1,1,1,0,1,0,0,0,0,0,0,1,1,1,1,1,1,0,0,0,0,0,0,1,0,0,0,1,0,0,0,0,0,0,0,0,0,1,1,1,0,0,0,0,0,0,1,0,0,0,0,0,0,1,1,0,1,0,0,0,1,0,1,1,1,1,0,1,1,1,1,1,0,1,0,0,0,0,0,1,1,0,1,0,0,1,1,0,0,0,1,0,0,0,0,0,0,0,0,0,0,0,0,1,1,0,0,1,0,0,0,1,1,1,1,1,1,0,1,1,1,1,0,0,0,0,0,0,0,0,0,1,0,1,0,1,0,0,0,1,0,0,0,0,0,1,1,0,1,0,1,0,0,1,1,0,1,1,0,0,1,0,1,1,0,1,1,1,0,1,0,0,1,1,0,0,1,0,0,0,0,0,0,1,1,0,0,0,1,1,1,1,0,0,1,0,0,1,0,1,1,1,0,0,0,0,0,0,0,1,0,0,0,1,0,0,0,0,0,0,0,0,1,0,0,0,0,1,0,0,0,0,1,1,1,0,1,1,1,0,0,1,0,1,0,0,0,0,1,1,0,0,0,1,1,1,0,0,1,0,0,0,0,0,0,0,0,0,0,1,0,0,1,0,1,0,0,0,1,0,0,0,0,0,0,0,0,1,0,0,1,1,0,0,0,0,0,0,0,1,0,0,0,0,1,0,0,0,0,0,1,0,0,0,0,0,0,1,1,1,0,0,0,0,1,1,1,1,0,0,1,1,1,1,1,1,1,1,1,1,1,1,1,1,1,1,1,1,1,1,1,1,1,1,1,1,1,1,1,1,1,1,1,1,1,1,1,1,1,1,0,0,1,1,0,0,1,1,0,1,1,1,0,1,0,1,0,0,0,0,0,0,0,1,0,0,0,0,1,1,0,0,0,0,1,0,1,0,0,0,0,0,0,1,0,0,0,1,1,1,1,1,0,0,1,0,0,0,0,0,0,1,0,0,1,0,0,0,0,0,0,0,0,0,0,0,0,0,0,0,0,1,0,0,0,0,0,0,0,0,0,0,0,0,0,1,0,1,0,0,0,0,0,0,0,0,1,0,0,0,0,0,0,0,1,0,0,0,0,0,1,0,0,0,0,0,0,0,0,0,0,0,0,0,0,0,0,1,0,0,0,0,0,0,0,0,0,0,0,0,0,0,0,0,0,0,0,0,0,1,0,0,0,0,0,0,0,0,0,0,0,0,0,1,0,0,0,0,0,1,1,0,0,0,0,0,0,0,1,1,1,0,1,0,1,0,0,1,0,0,0,1,0,1,1,0,1,1,1,0,1,0,0,0,0,0,0,0,0,0,1,0,0,1,1,1,0,0,0,0,0,0,0,0,0,1,1,0,1,0,1,1,0,1,1,1,0,1,1,0,1,0,1,0,0,1,0,0,1,0,0,0,0,0,0,0,0,0,0,0,1,0,1,0,0,0,0,0,0,0,1,0,1,1,1,1,1,1,1,0,0,1,0,0,1,0,1,0,0,0,0,1,0,0,0,0,0,0,0,0,0,1,1,0,1,0,0,0,1,1,1,0,1,1,0,0,0,0,0,0,0,1,0,0,1,1,0,1,0,0,0,0,1,0,0,1,0,0,0,0,0,0,0,0,1,0,0,0,1,0,1,1,0,1,1,1,0,0,1,0,1,0,0,0,0,1,1,0,0,0,0,0,0,0,0,0,0,1,0,0,0,0,0,0,0,0,0,0,0,1,0,0,0,0,0,0,0,0,0,0,0,0,1,0,1,0,0,0,0,0,0,0,0,0,0,0,0,1,0,0,0,0,0,0,0,0,0,0,0,0,0,0,0,0,0,0,0,0,0,0,0,1,0,0,0,1,1,0,0,1,0,0,1,0,0,0,0,0,0,0,0,0,0,0,0,0,0,0,0,0,0,0,0,0,0,0,0,0,0,0,0,0,1,1,0,1,0,1,0,0,1,0,0,0,0,0,0,1,1,0,0,0,1,0,1,1,0,1,0,1,0,0,0,0,0,0,0,1,1,1,1,1,0,0,1,0,0,0,0,1,0,0,0,0,1,1,0,0,1,0,0,0,1,0,1,0,1,0,1,0,1,1,0,0,0,0,1,0,0,0,1,0,1,1,1,1,0,0,0,0,0,0,0,1,0,0,0,0,0,1,1,0,0,0,1,1,1,1,0,1,0,1,0,0,1,0,0,1,0,0,0,0,0,0,0,0,0,0,0,0,0,0,0,0,0,0,0,0,1,0,0,0,0,0,0,0,0,0,0,0,0,0,0,0,0,0,0,0,0,0,0,0,0,0,0,0,0,0,1,0,0,0,0,0,1,0,1,0,0,0,1,0,0,1,1,1,1,0,1,1,0,0,0,0,0,0,0,0,0,0,0,0,0,0,0,1,0,0,1,0,0,0,0,0,0,1,0,0,1,1,0,0,0,0,0,0,0,0,1,1,1,0,0,1,1,1,1,1,0,0,1,1,1,1,0,0,0,0,0,1,1,0,1,1,0,0,1,0,0,0,1,0,1,0,0,0,0,0,0,0,0,1,1,1,0,0,0,1,0,0,0,0,0,1,0,0,0,0,0,0,1,0,0,1,0,0,1,0,0,0,0,0,1,0,0,0,0,1,0,1,0,0,1,0,0,0,0,0,0,1,1,0,1,1,1,1,0,0,0,0,0,0,0,0,0,0,0,0,0,0,0,0,0,0,0,0,0,0,0,0,0,0,0,0,0,0,0,0,0,0,0,0,1,0,0,0,1,0,1,0,0,0,1,0,0,1,1,1,0,0,0,0,1,0,0,0,1,0,0,0,0,0,0,0,1,1,0,0,0,0,1,0,0,0,0,0,0,1,0,0,1,1,1,0,1,0,1,0,0,1,0,1,1,0,0,0,0,0,1,0,0,0,0,1,0,0,1,0,0,0,0,0,0,0,1,0,0,0,0,0,0,0,0,0,0,0,1,0,0,0,0,0,0,0,0,0,0,0,0,0,0,0,0,0,1,0,0,1,0,0,0,0,1,0,0,0,0,0,0,0,0,0,0,0,0,1,0,1,0,0,0,0,0,0,0,1,1,1,1,1,0,0,0,0,0,1,1,0,0,0,0,0,0,0,0,1,0,0,0,0,0,0,0,0,1,1,0,0,0,0,1,1,1,1,0,0,0,0,0,0,0,1,0,1,0,0,0,0,1,0,0,0,0,0,0,1,0,0,0,0,0,0,0,0,0,0,0,0,0,0,0,0,0,0,0,0,0,0,0,0,0,0,0,1,1,1,0,1,0,0,0,0,0,0,0,0,0,1,0,0,1,0,0,1,0,0,1,0,1,1,0,1,1,0,0,0,0,0,1,0,1,0,0,0,0,0,0,0,0,1,0,1,1,0,1,0,0,0,0,0,1,0,0,1,0,0,1,1,1,0,1,0,1,0,0,1,1,0,0,0,0,0,1,0,0,0,0,1,0,0,1,1,1,1,0,0,0,0,0,1,0,0,0,0,0,0,1,1,0,0,0,0,0,0,0,0,0,0,1,0,0,0,0,0,0,0,0,0,0,0,0,0,0,0,0,1,0,0,0,0,0,0,1,0,0,0,0,1,0,0,0,0,1,0,1,0,0,0,0,0,0,0,1,0,1,1,1,1,0,0,0,0,0,0,1,1,0,0,0,0,1,1,0,1,1,0,0,0,0,0,0,0,0,0,1,0,0,1,1,0,1,0,0,1,1,1,1,1,1,0,0,1,1,0,1,0,0,1,0,0,0,1,1,1,1,0,0,1,1,0,1,1,1,1,1,0,1,1,0,1,0,0,0,0,0,0,0,1,1,0,1,0,0,0,0,1,1,0,1,0,0,0,0,0,0,0,0,0,0,0,0,0,0,0,0,0,1,1,0,0,0,0,0,0,0,1,1,0,0,1,0,0,0,0,0,0,1,0,0,0,0,0,1,0,0,0,0,0,0,0,1,1,0,0,1,1,0,0,0,0,1,0,1,1,0,0,0,1,0,1,1,1,1,1,1,0,0,1,1,1,0,0,0,0,0,1,0,0,1,0,1,0,0,0,0,0,0,0,1,0,0,1,1,1,0,1,1,1,0,0,1,0,1,1,1,0,0,0,1,0,0,1,0,0,0,0,1,0,1,1,0,0,0,0,0,0,0,0,1,0,1,0,1,0,0,0,0,0,0,0,1,0,0,1,1,1,1,1,0,0,0,0,0,1,1,1,1,1,1,0,1,0,0,0,0,0,0,0,1,1,1,0,0,1,0,0,0,0,0,0,0,0,0,0,0,0,1,0,0,0,0,0,0,0,0,1,1,0,0,1,1,0,0,1,1,0,1,1,0,1,0,0,0,0,0,0,0,0,1,1,0,1,1,1,1,0,0,1,1,1,1,1,0,0,0,0,0,0,0,0,0,1,0,1,0,0,1,0,0,0,0,0,1,1,0,1,0,0,0,0,0,0,0,0,0,0,1,0,0,0,0,0,0,0,0,0,0,0,0,1,1,1,0,0,1,1,1,0,0,0,0,1,1,0,0,1,0,1,1,0,0,1,0,1,0,0,0,0,0,0,0,0,0,0,1,0,0,1,0,0,0,0,0,0,0,0,0,0,0,0,1,1,1,0,1,0,0,0,0,0,0,0,0,0,0,0,0,0,0,1,0,1,1,0,1,1,1,0,0,0,0,0,0,1,0,0,0,0,0,1,0,0,0,1,0,0,0,0,0,0,0,1,1,0,1,1,1,0,1,1,0,1,1,0,1,1,0,0,0,0,1,1,0,0,1,0,0,0,0,0,0,0,0,0,0,1,0,1,0,1,0,1,0,0,0,0,0,0,0,0,1,0,0,0,1,0,0,0,0,0,0,0,0,0,0,0,0,0,0,0,0,1,1,0,0,0,0,0,1,0,0,0,1,0,0,1,1,0,1,0,0,0,0,0,0,0,0,0,0,0,0,1,0,1,0,1,0,0,0,1,0,1,0,0,0,0,0,0,0,1,1,0,0,0,0,0,0,0,0,0,0,0,0,0,0,0,0,0,0,1,0,0,0,0,0,0,0,0,1,0,0,0,0,0,0,1,0,1,1,0,1,0,0,0,0,1,0,0,0,0,0,0,0,0,0,1,0,0,0,0,0,0,1,0,0,0,0,1,1,0,0,0,1,1,1,1,0,1,1,1,0,0,0,1,1,0,1,1,0,0,1,1,0,0,0,0,1,1,1,0,0,0,0,1,0,0,0,0,0,0,1,0,0,0,0,1,0,0,1,0,1,1,0,0,1,1,1,0,0,0,0,0,0,1,0,1,0,1,1,0,0,0,1,0,1,0,0,0,0,0,0,0,0,0,1,0,0,0,0,1,0,0,0,1,0,0,0,0,0,0,0,0,0,1,1,0,1,1,0,0,0,0,0,0,0,0,0,0,1,0,0,0,0,0,1,1,0,0,0,0,0,0,0,0,0,0,0,0,1,1,1,1,0,0,1,0,0,0,0,0,0,1,0,1,0,0,1,1,0,0,0,0,0,0,0,0,0,0,0,0,0,0,0,0,0,0,0,1,0,0,1,0,0,0,0,1,0,0,0,0,1,1,0,0,0,1,0,1,0,0,0,0,0,0,1,1,1,0,1,0,0,0,0,0,0,0,0,0,0,1,1,1,0,1,1,0,0,1,1,1,1,0,0,0,0,0,0,0,0,0,0,0,0,1,0,1,1,1,0,0,0,0,0,1,0,0,0,0,1,0,0,0,0,1,0,0,0,1,0,0,1,0,0,0,0,0,0,1,0,0,0,0,1,0,1,1,1,0,1,0,1,0,0,0,1,1,0,1,1,1,0,0,1,1,1,0,0,0,0,0,0,0,1,1,1,0,0,0,1,0,1,0,1,1,1,1,1,1,0,1,1,1,1,0,0,0,0,0,1,0,0,0,0,1,0,0,0,1,1,1,0,0,0,0,0,0,0,0,0,0,0,0,0,0,0,0,1,0,0,1,0,0,0,0,0,1,1,0,0,1,1,0,0,0,0,1,0,0,0,0,1,0,0,0,0,0,0,0,0,0,0,1,1,0,1,0,1,0,0,0,0,0,0,1,0,1,0,0,1,1,1,0,0,0,0,1,1,0,0,0,0,0,0,0,0,1,1,0,0,1,0,0,0,1,0,1,1,0,0,0,0,1,1,0,1,0,0,0,0,1,0,0,1,0,1,0,0,0,1,1,1,1,0,1,1,1,1,1,1,0,1,0,0,1,0,0,0,1,0,1,0,0,0,0,0,0,0,0,0,0,0,0,0,0,0,0,0,0,0,0,0,0,0,0,0,0,0,0,0,0,0,0,0,0,0,1,0,0,0,0,0,0,0,0,1,0,0,0,0,1,0,0,0,0,0,1,0,1,0,0,0,0,0,0,0,1,0,0,0,1,1,0,0,0,1,1,0,1,0,0,1,0,1,1,0,1,0,0,0,0,0,0,0,0,0,0,0,0,0,1,0,0,0,0,0,0,0,0,0,0,1,1,1,0,0,0,0,0,1,0,0,0,0,0,0,1,0,0,1,0,1,1,0,0,0,0,0,0,0,0,0,1,0,1,0,1,0,0,0,0,0,0,0,0,0,0,0,0,0,0,1,0,0,0,1,0,0,0,0,0,0,0,0,0,0,1,0,1,0,1,0,1,0,0,0,0,0,1,0,0,0,1,0,1,0,0,1,0,0,0,0,1,1,1,1,1,0,1,0,0,1,0,1,0,0,0,1,1,0,0,0,1,0,1,0,0,0,0,0,0,1,0,0,0,0,0,0,0,0,1,0,0,0,0,0,0,0,0,0,0,1,0,0,0,0,0,0,0,0,0,0,0,0,0,0,0,0,0,0,0,0,0,0,0,0,0,0,1,0,0,0,0,0,1,0,0,0,0,1,1,0,1,1,1,0,1,1,1,1,0,0,0,1,1,1,0,0,0,0,1,0,1,1,0,0,1,0,0,1,1,0,0,0,0,0,0,0,0,0,0,0,0,0,0,0,0,0,0,1,0,1,1,1,0,1,1,0,1,0,0,0,1,0,0,1,1,0,1,0,1,1,0,0,0,0,1,1,0,0,1,1,1,0,0,1,0,0,1,0,0,0,0,0,0,0,1,1,1,1,0,1,0,0,0,0,0,0,1,0,0,0,0,0,0,0,0,0,0,0,1,0,0,0,1,1,0,0,0,0,1,0,1,0,0,0,0,1,0,0,0,0,0,0,0,0,0,0,0,0,0,0,1,0,0,0,1,1,0,0,0,0,1,1,0,0,0,0,0,0,0,0,0,0,1,0,0,0,0,0,0,0,0,0,1,0,0,0,0,0,0,0,0,1,0,0,0,1,0,0,0,0,0,0,1,0,0,0,0,0,0,0,0,0,0,0,0,0,0,0,0,0,0,0,1,1,1,1,0,0,0,0,1,1,1,0,0,0,0,0,0,0,1,0,0,0,1,1,0,0,0,0,0,0,1,0,1,1,0,0,1,0,0,0,1,1,1,0,0,1,0,0,0,0,0,0,0,0,0,0,0,0,0,0,0,1,0,0,0,0,0,0,0,1,0,0,1,1,1,0,0,0,1,1,0,0,0,0,0,1,0,1,0,0,0,0,0,0,0,0,0,0,0,0,0,0,0,0,1,0,0,0,0,0,0,0,0,0,1,0,1,1,0,0,0,0,1,0,0,0,0,0,1,1,0,0,0,1,1,0,0,1,0,1,0,0,1,0,0,0,0,1,0,0,0,0,0,0,1,0,0,0,0,0,0,0,0,0,0,0,0,0,0,0,0,0,0,0,1,0,0,0,0,1,1,0,1,0,1,1,0,0,0,0,1,1,0,0,0,0,1,1,0,0,1,1,1,0,0,0,0,0,0,0,0,0,0,0,0,0,1,1,1,0,0,0,1,0,0,0,0,0,1,0,0,0,0,0,1,0,0,0,0,1,0,1,0,0,0,0,0,0,0,0,0,0,1,1,0,0,0,0,0,0,0,0,0,0,0,0,0,0,0,0,0,0,1,0,0,0,0,0,0,0,0,0,0,0,0,0,0,0,0,0,0,0,0,0,0,0,0,0,0,1,0,0,1,0,0,0,0,1,1,1,0,1,1,1,1,0,0,1,1,0,0,0,1,1,1,1,0,0,0,0,1,1,0,0,1,0,1,0,0,0,0,0,1,1,1,0,0,0,0,0,0,0,0,1,1,1,0,0,0,0,0,1,0,1,0,0,0,0,0,0,0,0,0,1,0,0,0,0,0,0,0,0,1,0,0,1,1,0,0,0,0,0,0,0,1,1,1,0,0,1,0,0,0,0,1,1,0,0,0,1,1,0,0,0,0,1,1,1,0,1,1,1,1,0,0,0,0,0,1,1,0,1,1,0,0,0,0,0,0,1,1,1,1,1,0,1,0,1,1,0,0,0,1,0,1,1,1,1,0,1,0,0,0,0,0,0,0,0,0,1,1,1,0,0,0,0,0,0,1,0,0,0,0,0,0,0,1,0,0,0,0,0,1,0,0,0,1,0,0,0,0,0,0,0,0,0,0,1,0,0,0,0,0,0,0,0,0,0,0,0,0,0,0,0,0,0,0,0,0,1,0,0,0,1,0,0,0,0,0,1,0,1,1,1,0,1,0,0,1,1,0,0,0,0,0,0,0,0,0,0,1,0,0,0,0,0,0,0,1,1,0,0,1,0,0,0,1,0,0,0,0,0,0,1,1,0,0,1,0,0,0,0,1,1,1,1,1,0,0,1,1,1,0,1,0,1,1,0,0,0,1,0,0,0,0,0,1,0,1,1,0,0,1,1,1,0,0,1,1,1,1,0,0,0,1,0,0,1,0,1,1,0,0,0,0,0,0,0,1,0,0,0,0,1,0,1,0,1,0,0,0,0,0,0,0,0,0,1,0,0,0,1,0,0,0,0,0,0,0,1,0,0,0,0,0,0,0,0,0,1,0,0,0,1,0,0,0,0,0,0,0,0,0,0,0,0,0,1,0,0,0,0,1,0,0,0,0,1,1,0,0,0,0,0,0,1,1,0,1,0,0,0,0,0,0,0,0,0,0,0,0,1,1,1,0,0,0,0,0,0,0,1,0,0,0,0,0,0,0,0,0,1,0,0,0,1,1,1,1,0,1,0,0,1,0,0,0,1,0,1,0,1,1,1,0,1,1,0,0,0,0,0,1,0,0,0,0,0,0,0,0,0,1,0,0,1,0,0,0,0,0,0,0,0,0,0,1,1,0,0,0,0,0,0,0,0,1,1,0,1,1,0,0,1,1,0,0,0,0,0,0,0,0,1,0,0,0,0,0,1,0,0,0,1,0,0,0,1,1,1,0,0,1,0,0,0,1,1,0,0,1,1,0,0,1,1,1,0,1,1,0,0,0,0,1,1,1,1,1,1,1,0,1,0,0,1,1,0,0,1,1,1,0,1,1,0,1,1,0,1,0,0,0,1,0,1,0,1,0,1,1,1,0,1,0,0,1,1,1,0,1,1,1,0,0,0,1,0,0,1,0,0,1,1,1,1,1,0,0,1,1,1,1,1,1,1,0,1,1,1,1,0,1,1,0,1,1,1,0,0,0,0,0,0,0,1,0,0,1,0,1,1,0,0,1,1,1,0,1,0,1,0,1,1,0,0,0,1,1,1,0,0,1,1,0,0,0,0,0,1,1,0,1,1,1,0,0,0,0,0,1,1,0,1,0,0,0,0,0,0,0,0,0,1,1,1,0,0,0,0,0,0,0,0,1,0,1,0,1,0,0,0,0,0,0,1,1,1,0,1,0,0,0,0,0,0,1,0,0,0,0,0,0,0,1,1,0,0,1,1,1,1,1,1,0,0,0,1,1,1,0,1,1,0,1,0,0,0,1,1,1,1,0,0,1,0,0,0,1,1,0,0,1,0,1,0,1,0,0,0,0,0,1,0,0,0,0,0,0,0,0,1,1,1,0,0,0,0,0,0,0,0,1,0,1,1,1,1,1,1,1,0,0,0,0,0,0,1,0,0,1,0,0,0,1,0,1,0,1,0,0,0,0,0,0,0,0,0,0,0,1,0,0,0,0,1,0,0,0,0,0,0,0,0,0,0,0,0,0,0,0,1,0,1,0,0,0,1,0,0,0,0,0,0,0,0,0,0,1,0,1,1,1,1,0,1,0,0,0,0,0,1,1,0,0,1,0,0,1,1,0,0,1,1,0,1,0,0,1,0,1,0,0,1,1,0,1,0,0,0,0,0,1,0,1,0,0,0,0,1,0,0,1,0,0,0,0,0,0,0,1,1,0,0,0,0,0,1,0,0,0,1,1,0,0,1,0,0,0,0,0,0,0,0,0,0,0,1,1,0,0,1,1,0,0,0,1,0,1,0,0,0,0,0,1,0,0,0,0,0,1,1,0,0,0,0,1,0,0,0,0,0,0,0,1,0,0,0,0,0,0,1,0,0,0,0,0,0,0,0,0,0,0,0,0,1,1,0,0,0,0,0,0,0,1,0,0,0,0,0,0,0,0,0,0,0,0,0,0,0,0,1,1,1,1,0,0,0,0,0,0,1,0,0,0,0,0,1,0,1,0,0,1,0,0,0,0,0,0,0,0,0,0,0,1,0,1,1,0,1,0,0,0,0,0,0,0,0,0,1,1,1,0,1,1,1,1,0,0,1,1,0,0,0,0,0,0,0,0,1,1,0,1,0,0,0,1,0,1,0,0,0,1,1,0,0,0,0,1,0,0,0,1,0,0,0,1,0,1,0,0,0,0,0,0,1,0,0,0,0,1,1,0,0,0,0,0,1,1,1,0,0,0,0,0,0,0,0,0,0,0,0,1,1,1,1,1,1,1,1,1,1,1,1,1,0,0,0,1,0,0,0,0,0,0,1,0,0,1,0,0,1,0,0,0,1,0,0,0,1,1,0,0,0,0,1,1,0,1,0,1,0,0,0,0,1,1,0,0,0,0,0,0,0,0,0,0,0,1,0,1,1,1,0,0,0,0,0,0,0,1,0,1,0,1,0,0,0,1,0,0,1,0,0,1,0,0,0,0,0,1,0,0,1,1,1,1,1,1,1,0,0,0,1,0,1,1,0,1,1,1,1,1,0,1,1,0,1,0,0,1,0,1,1,1,1,1,0,1,1,1,0,1,1,1,0,1,0,0,0,0,0,1,0,0,0,0,0,0,0,0,0,0,0,1,0,0,1,0,0,0,1,0,0,0,0,0,0,0,0,0,0,0,1,0,0,0,0,0,1,1,0,0,0,0,1,1,0,0,1,0,0,0,0,0,0,0,0,0,0,1,0,0,0,1,0,1,0,1,0,0,1,1,1,0,0,1,1,0,1,0,0,1,0,1,1,0,1,1,1,1,0,0,0,1,1,1,1,1,1,0,0,0,0,0,0,0,0,0,0,0,1,1,0,0,0,0,0,0,0,0,0,0,0,0,1,0,1,0,1,0,0,1,1,1,1,0,0,1,0,1,0,0,1,0,0,0,1,0,0,0,1,1,0,0,0,0,1,0,0,0,0,0,0,0,0,0,0,1,0,0,0,0,0,0,0,0,0,0,0,0,0,0,1,0,0,0,0,0,0,0,0,0,0,1,0,0,0,1,0,1,0,0,0,0,0,0,0,1,0,0,0,0,0,1,1,0,0,0,0,1,0,0,0,1,1,0,0,1,1,1,0,1,0,0,0,1,0,0,0,0,0,0,0,1,0,0,0,1,1,0,0,0,0,0,0,1,0,0,1,1,1,1,0,1,1,1,0,1,0,0,0,1,1,0,0,0,1,0,0,0,0,0,0,0,0,0,1,0,0,0,1,1,1,1,1,1,1,1,1,1,1,0,1,1,1,1,1,1,1,1,1,1,0,0,1,0,0,1,0,1,0,1,0,0,0,0,0,0,0,0,1,0,0,1,0,0,0,0,1,0,0,1,0,0,1,1,0,1,0,0,0,0,0,1,0,0,0,0,0,0,0,0,1,0,1,0,0,0,1,1,1,0,0,0,0,0,0,0,0,1,0,1,0,0,0,0,0,1,1,0,0,1,1,0,0,0,0,0,0,0,0,0,0,0,0,0,1,0,1,0,1,0,0,1,0,1,1,1,0,0,0,0,0,0,0,1,0,0,0,0,0,0,0,0,1,1,1,1,1,0,1,1,1,1,0,0,0,1,0,1,0,1,0,0,1,1,1,0,0,0,0,1,0,0,0,1,0,0,0,0,0,1,0,1,1,1,1,1,1,1,0,1,1,1,0,0,1,1,0,1,1,1,1,1,1,1,1,0,0,0,0,1,1,0,0,0,1,0,0,0,1,0,1,1,0,0,0,0,1,0,0,0,0,0,0,0,0,0,1,0,0,0,0,0,0,1,0,0,0,0,1,0,0,0,0,1,0,0,1,0,1,0,1,0,0,0,0,0,0,0,0,0,1,0,0,0,0,0,0,0,0,0,0,0,0,1,1,1,1,1,0,0,1,1,0,0,0,0,0,0,0,0,0,0,0,0,0,0,0,0,0,0,0,0,0,0,0,0,0,0,0,0,0,0,0,0,0,0,0,0,0,0,0,0,0,0,0,0,0,1,0,1,0,0,0,0,1,1,0,0,1,0,1,1,0,0,0,0,0,0,0,0,0,1,0,0,0,0,1,0,0,0,1,1,0,1,1,0,0,0,0,1,1,0,1,0,0,1,0,1,1,1,1,0,0,0,0,1,1,1,1,0,1,0,0,0,0,0,0,1,0,1,1,0,0,1,0,1,0,0,0,0,0,1,0,1,0,0,0,0,0,0,1,1,1,1,0,0,0,1,1,1,0,1,1,0,0,0,0,0,0,1,0,0,1,1,1,0,1,1,1,0,1,0,0,0,0,0,0,1,1,0,0,0,0,0,0,0,1,0,1,0,0,0,0,1,0,0,0,0,0,0,0,0,1,0,0,0,0,0,0,0,0,0,1,0,1,0,1,0,0,0,0,0,1,0,0,0,1,0,1,0,0,1,0,0,0,1,0,0,1,1,1,1,0,0,0,0,0,1,0,0,0,0,0,0,0,1,1,0,0,0,1,1,0,1,0,1,0,0,1,1,1,0,1,0,0,1,1,1,0,0,1,1,0,0,1,0,1,1,0,0,0,0,0,0,1,0,1,0,1,0,0,0,1,0,1,1,0,0,1,0,0,0,0,0,1,0,0,0,1,0,0,0,0,0,0,0,0,0,0,0,0,0,1,1,1,0,1,1,0,0,0,0,0,1,0,0,1,0,0,1,0,0,0,1,1,0,1,0,1,0,1,0,0,1,0,0,0,0,0,1,1,0,0,0,0,0,0,1,0,0,1,0,0,1,0,1,0,0,0,0,0,0,0,1,0,0,0,0,1,0,0,0,0,0,1,1,1,1,1,0,0,0,1,0,1,0,0,1,1,0,0,0,0,0,0,0,0,0,0,0,0,0,0,0,0,0,0,0,0,0,0,1,0,0,0,0,0,0,0,0,0,0,0,1,0,1,0,0,0,0,0,0,0,0,0,0,1,1,1,1,0,0,0,1,0,0,0,0,0,0,0,1,0,1,0,0,1,0,0,0,0,0,0,0,0,0,0,0,0,0,0,0,0,0,1,1,0,0,0,0,0,0,0,0,0,1,0,0,0,0,0,1,0,0,0,0,0,0,1,0,0,0,1,0,0,0,1,0,0,0,1,0,0,1,0,0,1,0,0,0,0,0,0,0,0,0,0,0,1,0,1,0,0,0,0,0,0,1,1,0,0,0,0,0,0,1,0,1,0,0,0,0,0,0,0,0,0,1,0,0,0,0,0,0,0,0,0,0,0,0,0,0,0,0,0,1,0,0,0,0,0,0,0,0,0,1,0,0,0,0,0,0,0,1,0,0,0,0,0,0,0,1,0,0,0,0,0,0,0,0,0,0,0,0,1,0,0,0,0,1,1,0,0,1,0,0,0,0,0,0,0,0,0,1,0,0,0,0,1,0,0,1,0,0,1,0,0,0,1,0,0,0,1,0,0,0,0,1,0,0,0,0,0,1,0,0,1,0,1,0,0,0,1,1,0,1,1,0,0,0,0,0,0,0,0,0,0,0,1,1,1,0,0,0,0,0,0,0,0,0,1,1,0,0,0,0,0,0,0,0,0,0,1,0,0,0,0,1,0,0,0,0,0,0,1,0,0,0,0,1,0,0,0,1,0,1,0,0,1,0,0,1,1,0,0,1,0,0,0,0,1,0,1,1,0,1,0,0,1,0,0,0,1,1,0,1,0,0,0,0,0,0,0,0,0,0,1,0,1,0,0,0,0,0,0,0,0,0,0,0,0,0,0,0,1,0,0,0,0,0,0,1,1,0,0,1,0,0,0,0,1,0,1,0,1,1,0,0,1,1,0,1,0,0,1,0,1,1,1,0,0,0,0,1,0,0,0,0,0,0,1,1,0,0,0,0,1,1,0,1,0,0,1,0,1,0,0,0,0,1,0,1,0,1,1,0,0,0,0,0,0,0,1,0,1,0,1,1,0,0,0,1,1,0,0,0,0,0,0,1,0,0,1,0,1,1,1,0,0,0,0,1,0,0,0,1,1,0,0,0,0,0,0,0,0,0,0,0,0,0,0,0,0,0,0,0,0,0,0,0,0,0,0,0,0,1,1,0,0,1,0,0,0,0,0,0,0,0,0,0,1,0,1,0,0,0,1,0,0,0,1,0,0,0,0,0,1,0,1,1,0,0,0,1,0,0,0,0,0,0,1,1,0,0,0,0,0,0,0,0,1,1,1,0,1,0,0,1,1,1,1,0,1,1,1,1,1,1,1,1,0,1,1,1,0,1,1,1,0,1,1,0,0,0,0,0,0,0,0,1,1,0,0,0,1,0,0,0,1,0,0,0,0,0,0,0,0,0,0,0,1,0,0,0,1,1,1,1,0,0,1,0,0,0,1,1,0,0,1,1,1,1,0,0,0,0,0,0,0,0,0,1,0,1,0,0,0,0,0,1,1,0,0,0,1,0,0,1,1,1,0,0,0,0,1,1,0,0,1,1,0,1,0,0,0,0,0,0,0,0,1,1,0,0,0,1,0,1,0,0,1,0,0,0,0,0,0,0,1,0,1,1,0,0,0,0,0,0,0,1,0,1,1,1
[truncated: 9,664,796 more chars]
