# Supplementary material for: Bayesian prediction of microbial oxygen requirement
Source: F1000Res. 2013 Sep 13;2:184. [Version 1] doi: 10.12688/f1000research.2-184.v1 (PMC4743139; doi:10.12688/f1000research.2-184.v1)
Supplement: Data and scripts for Bayesian prediction of microbial oxygen requirement of selected bacteria from the NCBI genome database — Additional file 1: Text-format (.txt). One-step prediction results. The classification predictions for all included genomes when using the one-step method and N-fold cross-validation. Additional file 2: Text-format (.txt). Two-step prediction results. The classification predictions for all included genomes when using the two-step method and N-fold cross-validation. Additional file 3: Text-format (.txt). Domains distinguishing anaerobes from respiring bacteria. The Pfam-A domains found significantly more frequently in bacteria which are capable of respiration (aerobes/facultative anaerobes) than in anaerobes, and vice versa. Additional file 4 Text-format (.txt). Domains distinguishing aerobes and facultative anaerobes. The Pfam-A domains found significantly more frequently in anaerobe than facultative bacteria, and vice versa. Additional file 5: Text-format (.txt). Predictions of aerobes and anaerobes only. The predictions of all of the included genomes which are either aerobe or anaerobe, excluding the facultative anaerobes. Made only to allow for direct comparison to results in the literature. Additional file 6. Text-format (.txt). Protein domain presence/absence matrix. The presence/absence profiles with respect to Pfam-A domains of all included genomes. Additional file 7: Python-format (.py). Get likelihoods from Pfam-domains. A python script used to identify the Pfam-A domains over-represented in one class compared to the others based on the training set, and on that basis construct the likelihood files used for predictions. Additional file 8: Python-format (.py). Predictor. A python script used to predict the oxygen requirements classification of genomes in the test set, based on protein domain profile and the likelihood files created by Additional file 7. Additional file 9: Python-format (.py). Predictive evaluations. A python script used to evaluate the predictors performance by calculating a Matthew's Correlation Coefficient for each of the classifications i [file f1000research-2-2094-s0000.tgz › 1184485]

from scipy import stats
import numpy

pvalue = 0.05
topvalue = 0.65

output1 = open('likelihoods.txt', 'w')

parse_results = open('Train-matrix.txt').readlines()
fams = parse_results[0].split()
output = open('likelihoods_.txt', 'w')

#Define the different types, we're dealing with (e.g. Hyp, Meso, Psy, Ther)
#by looking at the first part of the name
typelist = []
for lineA in parse_results:
    if lineA != parse_results[0]:
        lineA = lineA.split('_')
        #print lineA[0], typelist.count(lineA[0]), typelist
        if typelist.count(lineA[0]) == 0:
            typelist.append(lineA[0])

#For each of the types, a list is made of legth corresponding to the number of gene-
#families in the input. For each gene family, we see how many of each type holds a member
#or more of that family
numlist = []
for i in range(len(typelist)):
    numlist.append(float(0))

type_likes = []
for typ in typelist:
    temp_likes = []
    for i in range(len(fams)):
        temp_likes.append(0)
    for line in parse_results:
        if line.startswith(typ) == True:
            numlist[typelist.index(typ)] += 1
            presentlist = line.split()
            count = 0
            #print presentlist[0], len(presentlist)
            for k in range(1,len(presentlist)):
                j = presentlist[k]
                count += 1
                if int(j) > 0:
                    temp_likes[count] += 1
                #print temp_likes[count]
    type_likes.append(temp_likes)

output.write('Family')
output.write('\t')
for typ in typelist:
    output.write(typ)
    output.write('\t')
output.write('\n')

count = float(-1)
for i in range(1,len(fams)):
    count += 1
    print count/len(fams)*100, '%'
    fam = fams[i]
    #output.write(fam)

    freqlist = []
    freqlist1 = []
    for j in range(len(typelist)):
        freqlist.append(type_likes[j][fams.index(fam)]/numlist[j])

    for h in freqlist:
        freqlist1.append(h)
    freqlist1.sort()
    freqlist1.reverse()

    
    top = freqlist[freqlist.index(freqlist1[0])]
    #nexttop = freqlist[freqlist.index(freqlist1[1])]
    #nextlowest = freqlist[freqlist.index(freqlist1[2])]
    #lowest = freqlist[freqlist.index(freqlist1[3])]

    #Prepare for t-tests

    #Make a binary list representingg the type with highest frequency of the gene family
    toplist = []    
    for i in range(type_likes[freqlist.index(top)][fams.index(fam)]):
        toplist.append(1)
    for i in range(int(numlist[freqlist.index(top)]-type_likes[freqlist.index(top)][fams.index(fam)])):
        toplist.append(0)

    #Make a binary list representingg all types with repect to the frequency of the gene family
    nextlistslist = []
    for x in range(len(freqlist)):          
        templist = []
        for i in range(type_likes[x][fams.index(fam)]):
            templist.append(1)
        for i in range(int(numlist[x]-type_likes[x][fams.index(fam)])):
            templist.append(0)
        nextlistslist.append(templist)

   

    bacclass = typelist[freqlist.index(max(freqlist))]
    #Tjek if family lives up to demands
    
    if freqlist1[0] >= topvalue:
        score = 0
        for liste in nextlistslist:
            if stats.ttest_ind(toplist,liste)[1] < pvalue:
                score += 1
        
        if score >= len(nextlistslist)-1: #If the higest type-dependent frequency of the gene family  is significantly higher than the frequency in all other types, it is accepted

            freqlist.append(bacclass)
            freqlist.insert(0,str(fam))

            for i in freqlist:
                output.write(str(i))
                output.write('\t')
            output.write('\n')
        


output.close()

inp = output = open('likelihoods_.txt').readlines()
for line in inp:
    output1.write(line)

output1.close()
