# Supplementary material for: Bayesian prediction of microbial oxygen requirement
Source: F1000Res. 2013 Sep 13;2:184. [Version 1] doi: 10.12688/f1000research.2-184.v1 (PMC4743139; doi:10.12688/f1000research.2-184.v1)
Supplement: Data and scripts for Bayesian prediction of microbial oxygen requirement of selected bacteria from the NCBI genome database — Additional file 1: Text-format (.txt). One-step prediction results. The classification predictions for all included genomes when using the one-step method and N-fold cross-validation. Additional file 2: Text-format (.txt). Two-step prediction results. The classification predictions for all included genomes when using the two-step method and N-fold cross-validation. Additional file 3: Text-format (.txt). Domains distinguishing anaerobes from respiring bacteria. The Pfam-A domains found significantly more frequently in bacteria which are capable of respiration (aerobes/facultative anaerobes) than in anaerobes, and vice versa. Additional file 4 Text-format (.txt). Domains distinguishing aerobes and facultative anaerobes. The Pfam-A domains found significantly more frequently in anaerobe than facultative bacteria, and vice versa. Additional file 5: Text-format (.txt). Predictions of aerobes and anaerobes only. The predictions of all of the included genomes which are either aerobe or anaerobe, excluding the facultative anaerobes. Made only to allow for direct comparison to results in the literature. Additional file 6. Text-format (.txt). Protein domain presence/absence matrix. The presence/absence profiles with respect to Pfam-A domains of all included genomes. Additional file 7: Python-format (.py). Get likelihoods from Pfam-domains. A python script used to identify the Pfam-A domains over-represented in one class compared to the others based on the training set, and on that basis construct the likelihood files used for predictions. Additional file 8: Python-format (.py). Predictor. A python script used to predict the oxygen requirements classification of genomes in the test set, based on protein domain profile and the likelihood files created by Additional file 7. Additional file 9: Python-format (.py). Predictive evaluations. A python script used to evaluate the predictors performance by calculating a Matthew's Correlation Coefficient for each of the classifications i [file f1000research-2-2094-s0000.tgz › 1184484]

#Evaluate predictive performance of predicter.py
#Percentvise correct predections of each type
import string, math, os
import sys

inp = sys.argv
if len(inp) > 1:
    predictions = open(sys.argv[1]).readlines()
else:
    predictions = open('All_top_predictions.txt').readlines()
output = open('predictive_evaluations.txt','a')

typelist = []
for lineA in predictions:
    lineA = lineA.split('_')
    #print lineA[0], typelist.count(lineA[0]), typelist
    if typelist.count(lineA[0]) == 0:
        typelist.append(lineA[0])

MCC_list = []
N_list = []
correct_list = []
for typ in typelist:
    N_list.append(0)
    correct_list.append(0)
    MCC_list.append(0)

for typ in typelist:
    for line in predictions:
        if line.startswith(typ) == True:
            N_list[typelist.index(typ)] += 1

   
for line in predictions:
    words = string.split(line)
    if words[0].count(words[1]) > 0:
        correct_list[typelist.index(words[1])] += 1

print correct_list
print N_list

count = -1
print '\n'
for i in correct_list:
    count += 1
    percent = (float(i)/N_list[count])*100
    print percent
    output.write(typelist[count])
    output.write('\t')
    output.write(str(percent))
    output.write(' %')
    output.write('\n')
output.write('\n')
print '\n', '\n'

#Mathews correlation coefficient    
TP_list = []
FP_list = []
TN_list = []
FN_list = []

for i in typelist:
    TP_list.append(0)
    FP_list.append(0)
    TN_list.append(0)
    FN_list.append(0)    
    
    
for line in predictions: #Caluculate the TP, FP, TN and TN values of each type
    line = line.replace('"','')
    words = line.split()
    for typ in typelist:
        if words[0].startswith(typ) == True and words[1].startswith(typ) == True: # true positive
            TP_list[typelist.index(typ)] += 1
        elif words[0].startswith(typ) == False and words[1].startswith(typ) == True: # false positive
            FP_list[typelist.index(typ)] += 1
        elif words[0].startswith(typ) == False and words[1].startswith(typ) == False: # true negtive
            TN_list[typelist.index(typ)] += 1
        elif words[0].startswith(typ) == True and words[1].startswith(typ) == False: # false negative
            FN_list[typelist.index(typ)] += 1


#Do the Mathews evaluation
for typ in typelist:
    TP = TP_list[typelist.index(typ)]
    FP = FP_list[typelist.index(typ)]
    TN = TN_list[typelist.index(typ)]
    FN = FN_list[typelist.index(typ)]

    if (TP+FP)*(TP+FN)*(TN+FP)*(TN+FN) == 0:
        print 'ZERO OVERHERE!'
        MCC = (TP*TN - FP*FN)/1
    else:
        MCC = (TP*TN - FP*FN)/math.sqrt( (TP+FP)*(TP+FN)*(TN+FP)*(TN+FN) )
    MCC_list[typelist.index(typ)] += MCC

print 'Mathews correlation coefficients'
for typ in typelist:
    print typ, MCC_list[typelist.index(typ)]
    output.write(typ)
    output.write('\t')
    output.write(str(MCC_list[typelist.index(typ)]))
    output.write('\n')

#end = input('')
#os.startfile('predictive_evaluations.txt')
output.close()
